# Supplementary material for: A sequential methodology for the rapid identification and characterization of breast cancer-associated functional SNPs
Source: Nat Commun. 2020 Jul 3;11:3340. doi: 10.1038/s41467-020-17159-8 (PMC7334201; doi:10.1038/s41467-020-17159-8)
Supplement: Supplementary file 4 — Source Data [file 41467_2020_17159_MOESM4_ESM.zip]

Archive with 24 entries (19 files):
- Data for Figure 2-3/
- Data for Figure 2-3/Source data for Figure 2B.xlsx
- __MACOSX/
- __MACOSX/Data for Figure 2-3/
- __MACOSX/Data for Figure 2-3/._Source data for Figure 2B.xlsx
- Data for Figure 2-3/.DS_Store
- __MACOSX/Data for Figure 2-3/._.DS_Store
- Data for Figure 2-3/Source data for Figure 3B.xlsx
- __MACOSX/Data for Figure 2-3/._Source data for Figure 3B.xlsx
- Data for Figure 2-3/Source data for Figure 2A.xlsx
- __MACOSX/Data for Figure 2-3/._Source data for Figure 2A.xlsx
- Data for Figure 4-5/Source data for Figure 4.xlsx
- Data for Figure 4-5/Source data for Figure 5A.xlsx
- Data for Figure 4-5/Source data for Figure 5B.xlsx
- Data for Figure 4-5/Source data for Figure 5C.xlsx
- Data for Figure 4-5/Source data for Figure 5D.xlsx
- Data for Figure 4-5/Source data for Figure 5E.xlsx
- Data for Figure 4-5/
- Data for SupFigure and Table/Source data for Figure S2.xlsx
- Data for SupFigure and Table/Source data for Figure S2B.xlsx
- Data for SupFigure and Table/Source data for Table 1.xlsx
- Data for SupFigure and Table/
- Data for Figure 2-3/data-for-Figure-3.pdf
- source data for gel images.xlsx
