# Supplementary material for: A sequential methodology for the rapid identification and characterization of breast cancer-associated functional SNPs
Source: Nat Commun. 2020 Jul 3;11:3340. doi: 10.1038/s41467-020-17159-8 (PMC7334201; doi:10.1038/s41467-020-17159-8)
Supplement: Supplementary file 4 — Source Data [file 41467_2020_17159_MOESM4_ESM.zip › Data for Figure 2-3/Source data for Figure 2B.xlsx]

## Sheet: Sheet1
motif	repeat 1	repeat 2	repeat3	repeat 4	repeat 5
ACTCAAGATGGAGCAAAGACTTAAA	0.483333	0.348837	0.375587	0.492	0.443114
ACTCAAGATGGATCAAAGACTTAAA	0.233333	0.195402	0.170213	0.233083	0.202186
ACAAAGGGAAGGCAAGGACTAAATT	0.914339	0.800926	1.22301	1.25027	1.30831
ACAAAGGGAAGGGAAGGACTAAATT	1.06772	0.925834	1.27086	1.28342	1.40933
CTTGTTTCCTTGCTTTTTCATGTTT	0.814815	1	1.6	1.22222	0.826087
CTTGTTTCCTTGTTTTTTCATGTTT	0.466667	0.4	1	0.833333	0.4
GTTGGGTAGGGTGCTTTGGTTTCGA	0.461538	0.376884	0.423313	0.451311	0.343606
GTTGGGTAGGGTTCTTTGGTTTCGA	0.221106	0.259109	0.322344	0.356707	0.237425
CTGAGTCTTTACATGTCCAAAATGC	1.01111	0.601227	0.931818	0.782748	0.605063
CTGAGTCTTTACGTGTCCAAAATGC	0.898551	0.868421	0.954545	0.92093	0.807018
GAAGTGCTATGTGTCCTTTCCATGC	0.937888	0.664348	1.10178	0.828104	0.711162
GAAGTGCTATGTTTCCTTTCCATGC	0.691176	0.580247	0.663366	0.604317	0.482906
TTAACATTAGGGAAAGCTAGATGAA	0.948338	0.672489	1.09249	1.06556	1.25566
TTAACATTAGGGGAAGCTAGATGAA	1.11269	0.861568	1.39984	1.28262	1.39172
CGTAGAGTAAGCAAAAAGGAAATGC	0.352697	0.32342	0.36	0.470383	0.575419
CGTAGAGTAAGCGAAAAGGAAATGC	0.524793	0.448179	0.759615	0.677419	0.688453
GGTGAGGTCAGGAAAGGGGAAGGAC	7.00783	8.26814	10.4874	6.65193	6.07284
GGTGAGGTCAGGGAAGGGGAAGGAC	7.1367	8.31804	9.7686	6.37088	5.66824
CTGGGTGGGGCAAACGAGTCCTGAT	1.02922	0.866097	0.932432	0.823529	0.80203
CTGGGTGGGGCAGACGAGTCCTGAT	1.18472	1.27481	1.63514	1.18212	1.09821
GGGAGGTTAGAGCTCAGATTATCAT	0.531613	0.458974	0.567639	0.632653	0.495506
GGGAGGTTAGAGTTCAGATTATCAT	0.197201	0.164336	0.19685	0.216949	0.215835
TTCTTGAAGATGCCCAAGTTATATC	0.584416	0.352941	0.505051	0.311111	0.22973
TTCTTGAAGATGTCCAAGTTATATC	1	0.370787	0.637681	0.438017	0.463087
ATCTCGGCTCACAGCAACCTCTGCC	0.702128	0.522727	0.653061	0.431818	0.382979
ATCTCGGCTCACTGCAACCTCTGCC	0.630769	0.568966	1.01786	0.645833	0.589286
TCTTACCCTAACCACAGCCTAGGGA	0.533333	0.1	0.0454545	0.0769231	0.121951
TCTTACCCTAACTACAGCCTAGGGA	0.578947	0.0588235	0.0357143	0.26087	0.115385
GATTACAGGTGTAAGCCAACACAGT	0.257617	0.203074	0.306793	0.348822	0.352727
GATTACAGGTGTGAGCCAACACAGT	0.247165	0.183444	0.230191	0.253378	0.324649
ATCCTCATGCCACACCTCTGTCCAC	0.263158	0.333333	0.888889	0.272727	0.133333
ATCCTCATGCCATACCTCTGTCCAC	0.285714	0.307692	0.25	0.363636	0.454545
AAGCATAATTCAAAACACATTGGGC	0.275862	0.15	0.183333	0.122807	0.0861244
AAGCATAATTCATAACACATTGGGC	0.212598	0.104348	0.126984	0.162939	0.0934066
TGAACGGTGACACATGATAAACATG	0.530872	0.362671	0.601921	0.519092	0.649611
TGAACGGTGACATATGATAAACATG	0.387981	0.29509	0.473684	0.512764	0.484894
CTAGGTAAAAATACCCTCTGCACTA	0.326923	0.368421	0.18	0.26087	0.151786
CTAGGTAAAAATGCCCTCTGCACTA	0.642105	0.42029	0.414894	0.482759	0.337278
AATTCTAGTTTCGTGATACATTTCA	0.75	0.133333	0.448276	0.48	0.246377
AATTCTAGTTTCTTGATACATTTCA	0	0.333333	1	0.5	0.6
TAACACTTAGTACGTTGTCTGACAT	0.488386	0.310359	0.420431	0.429677	0.338518
TAACACTTAGTATGTTGTCTGACAT	0.503231	0.331202	0.437225	0.467416	0.33282
TCTCAAACTCCCAGCCTCAAGTGAT	0.793103	0.363636	0.75	0.846154	0.431373
TCTCAAACTCCCGGCCTCAAGTGAT	2.14286	0.95	1.03571	0.954545	0.473684
TACAGACACTTACATGGCACTTAAA	0.304348	0.180556	0.22449	0.333333	0.183673
TACAGACACTTATATGGCACTTAAA	0.25	0.09375	0.157895	0.122449	0.166667
TTTTTCTAAGTTAGAAAAGCAGGTA	0	1	0.5	0.666667	0.375
TTTTTCTAAGTTGGAAAAGCAGGTA	0.5	3	0.416667	0.375	0.275
AGCTACCGTGCCCGGCCATGGAATT	0.642857	0.815603	1.15714	0.902913	0.849462
AGCTACCGTGCCTGGCCATGGAATT	1.05782	1.34722	1.40625	1.38462	1.22115
GTTGTGGCATAGGGCCTGAAGCTAT	0.113366	0.0643467	0.0782689	0.0771775	0.067701
GTTGTGGCATAGTGCCTGAAGCTAT	0.0978052	0.0423862	0.0317343	0.0573372	0.0205562
AATTAACACTGACGAGTTCCATTGA	0.185039	0.11575	0.129841	0.13438	0.126095
AATTAACACTGATGAGTTCCATTGA	0.169231	0.0657534	0.106942	0.095057	0.0937951
GCAATTTAGTTTATAGTTTAACTTG	0.0909091	0.210526	0.117647	0.4	0.151515
GCAATTTAGTTTGTAGTTTAACTTG	0.787879	0.464789	0.416667	0.453237	0.344086
GGGCCAGTGTTTGCAGAGGACCATG	1.9257	1.79112	2.54989	2.05452	1.9514
GGGCCAGTGTTTTCAGAGGACCATG	1.09766	0.982759	1.55405	1.13855	1.01983
GGGGAGTCTGTCAGTCACATGTTGA	1.05056	0.903604	1.39195	1.32429	1.31877
GGGGAGTCTGTCGGTCACATGTTGA	0.766924	0.811947	1.04689	0.928339	0.983577
AACATTCTGCACACCTCAATATGAG	0.435897	0.29703	0.30303	0.397727	0.308511
AACATTCTGCACGCCTCAATATGAG	0.495575	0.411765	0.5	0.712766	0.442105
GTCTACAAGTTCACTGGGGCCAGGG	0.839423	0.844363	1.11796	0.901709	0.863014
GTCTACAAGTTCGCTGGGGCCAGGG	1.00622	1.06173	1.32883	0.948795	0.912587
CCCAAGTAGGTGAGCTATAAGCATG	0.954011	0.935525	1.33645	1.23628	1.26617
CCCAAGTAGGTGGGCTATAAGCATG	0.776104	0.731207	0.978386	0.872727	0.951852
CTGCTTTTTTTCCTTTTTTGATACA	#DIV/0!	0	#DIV/0!	0	0
CTGCTTTTTTTCTTTTTTTGATACA	#DIV/0!	#DIV/0!	#DIV/0!	#DIV/0!	0.5
AGTTTTGGTTGAAGCTGCCTCTGGA	0.888889	1.23952	1.44324	1.08403	1.08145
AGTTTTGGTTGAGGCTGCCTCTGGA	1	0.925816	1.21519	0.843137	0.867188
CGTATAAAATACAAATAAAGCCCTT	0	0	0.5	0	0.25
CGTATAAAATACGAATAAAGCCCTT	0	0.0869565	0.666667	0.125	0.16
CCTGCCAAGTGACTGTCTGCCCTAC	0.362832	0.302857	0.496552	0.255172	0.342593
CCTGCCAAGTGATTGTCTGCCCTAC	0.297872	0.357143	0.298701	0.195122	0.361111
TTGCAGAGATGCCATTGGGTTAACG	0.864831	0.816766	1.10315	1.01528	1.01705
TTGCAGAGATGCTATTGGGTTAACG	0.750405	0.660091	0.997551	0.934655	0.959122
ATGAGTCCTTGAATCTATTAAACTG	0.0666667	0.272727	0.210526	0.12	0.0862069
ATGAGTCCTTGACTCTATTAAACTG	0.347826	0.3125	0.291667	0.173913	0.142857
TGCTCAGCGACACGGAATGTATGAA	1.65403	1.65322	2.61732	2.27009	2.02667
TGCTCAGCGACATGGAATGTATGAA	1.25741	1.2272	2.02783	1.6812	1.68986
AAATAGGGTTTAACCCAGAACTGCA	0.380597	0.29085	0.394161	0.381546	0.286585
AAATAGGGTTTATCCCAGAACTGCA	0.410615	0.215278	0.419355	0.299559	0.326214
CAATTAGCTTATCCAGCCAAGGCTA	0.266968	0.128906	0.178899	0.18123	0.166163
CAATTAGCTTATGCAGCCAAGGCTA	0.262827	0.203337	0.312	0.346711	0.345112
TTTTAGTAGAGACGGAGTTTCACCG	1.01724	0.881356	0.977778	0.886179	0.526946
TTTTAGTAGAGATGGAGTTTCACCG	0.689655	0.536585	0.627451	0.74359	0.568421
GAACATATATGTATATGTATACATA	0.116883	0.290323	0.125	0.333333	0.444444
GAACATATATGTGTATGTATACATA	0.206011	0.125428	0.140221	0.220149	0.148571
ATCACTGATCTACAAGGCATATATT	0.257225	0.136628	0.119718	0.170732	0.175
ATCACTGATCTATAAGGCATATATT	0.288288	0.0588235	0.153846	0.130081	0.0777778
TTTTATGGGTACATAGTAGATGTTA	0.289855	0.188889	0.134146	0.13913	0.08
TTTTATGGGTACCTAGTAGATGTTA	0.0789474	0.0444444	0.075	0.147541	0.109589
AGAAGTAACCGTCTTTCCTCTGTGC	1.31818	1.19231	1.78571	1.24138	0.855422
AGAAGTAACCGTTTTTCCTCTGTGC	0.705882	0.45	0.62963	1.25	0.647059
GACCACAGCACAAGAAACTCCAAGG	0.529412	0.328358	0.191176	0.288889	0.319018
GACCACAGCACAGGAAACTCCAAGG	0.458333	0.318182	0.626374	0.338983	0.438462
TGGGATCTTCCACCAGGGTCTTGTC	0.661765	1.03279	0.653061	1.07143	0.466667
TGGGATCTTCCATCAGGGTCTTGTC	0.708029	0.739496	0.847328	0.691176	0.814159
GATTAAAATTTCATGGAGGGGATGA	0.628821	0.453581	0.552632	0.5	0.472149
GATTAAAATTTCTTGGAGGGGATGA	0.426966	0.339623	0.387234	0.463977	0.254181
TTCGTATGAGCCAGTCATTTCTAAC	0.722222	0.538462	0.818182	0.974359	0.6
TTCGTATGAGCCGGTCATTTCTAAC	0.878049	0.717949	0.833333	0.8	0.453333
CCCTGCCAGATCCAGAAAAAGCGGT	0.217391	0.178571	0.162162	0.163934	0.128571
CCCTGCCAGATCTAGAAAAAGCGGT	0.34375	0.173913	0.311475	0.23	0.110429
AATTAAATGACACTATATGAAAAGA	0.236842	0.25	0.12	0.117647	0.0943396
AATTAAATGACATTATATGAAAAGA	0.444444	0.285714	0.444444	0.333333	0.24
GATAGGCTTAGTACTAAGTGCTTTC	0.681416	0.462025	0.532544	0.534562	0.420664
GATAGGCTTAGTTCTAAGTGCTTTC	0.515152	0.467742	0.666667	0.672131	0.640719
TGTAAGTTCTGTACATCTCTCTGAT	1.08511	0.743056	0.76	0.71223	0.604027
TGTAAGTTCTGTTCATCTCTCTGAT	1.22819	0.874074	1.38806	0.977654	0.97561
TAATTCATATGGCCCATATGTCTTC	0.688889	0.471264	0.601562	0.616915	0.398148
TAATTCATATGGGCCATATGTCTTC	0.57277	0.452381	0.605442	0.455357	0.445283
TTCCTGGAGAGCGGCTACATTTCAC	0.717949	0.924528	1.15315	1.0155	0.726776
TTCCTGGAGAGCTGCTACATTTCAC	0.82	0.716981	0.635135	0.826667	0.488722
CATACATCCTTTCTGAGTCCCATTT	0.625	0.335878	0.669725	0.44186	0.338028
CATACATCCTTTGTGAGTCCCATTT	0.374172	0.355634	0.471861	0.498328	0.392655
GCTGCAGTGAGCAGTGATTGTGCCA	1.27078	1.27256	1.89941	1.54296	1.49795
GCTGCAGTGAGCCGTGATTGTGCCA	1.28797	1.15213	1.71284	1.34248	1.34016
GCTGCAGTGAGCTGTGATTGTGCCA	1.53869	1.32975	1.8009	1.64873	1.58469
CAGCTGATGTTCGACTGCAATTACA	0.442446	0.449695	0.704132	0.525292	0.4814
CAGCTGATGTTCTACTGCAATTACA	0.332863	0.251248	0.308057	0.415	0.336478
GAGCGACCTCATATGTGGCATCAGC	0.739637	0.765449	0.973352	0.948673	0.906077
GAGCGACCTCATGTGTGGCATCAGC	1.40957	1.23794	1.74882	1.51173	1.33476
TTCTGTGTGTGTGTGGGGGCAATGC	0.624764	0.61674	0.701686	0.630534	0.460548
TTCTGTGTGTGTTTGGGGGCAATGC	0.615556	0.606357	0.827411	0.697674	0.579208
GAGCATGCTGGTCATGCTCAGGGGT	0.732372	0.910169	1.20961	0.90638	0.73057
GAGCATGCTGGTTATGCTCAGGGGT	1.30967	1.38052	2	1.48321	1.55707
GCACTACCCAGAGGGGAGGTTCTCA	0.498452	0.414977	0.531148	0.415625	0.394612
GCACTACCCAGATGGGAGGTTCTCA	0.464935	0.4496	0.629881	0.553763	0.473577
CCTTATCACTAACGGAAGCTCCTTT	0.1	0.230769	0.117647	0.170732	0.166667
CCTTATCACTAATGGAAGCTCCTTT	0.315789	0.170732	0.282609	0.275362	0.368421
CTACTGAATCCCACAAAGTGGATAA	0.205674	0.162584	0.175926	0.144	0.146512
CTACTGAATCCCGCAAAGTGGATAA	0.332155	0.155709	0.281609	0.271845	0.339806
AAAAGTTATTGTCCAAAGAGCCTCC	0.518519	0.717949	0.818182	0.666667	0.563107
AAAAGTTATTGTTCAAAGAGCCTCC	0.615385	0.486486	0.754717	0.54	0.473282
CCTGGAACATGGCGGCTCAGAATAA	0.525974	0.507508	0.561728	0.611307	0.671756
CCTGGAACATGGTGGCTCAGAATAA	0.685268	0.626667	0.817552	0.796526	0.760291
CCTGAGAAGAAGACAATGAGATGAT	3.53865	3.05501	4.72783	4.08201	4.03433
CCTGAGAAGAAGGCAATGAGATGAT	3.76877	3.26834	5.05651	3.87487	4.09569
GAGAGGGAAGGACGGAGGCTGTACT	4.85669	5.20604	6.66998	4.28715	4.05435
GAGAGGGAAGGAGGGAGGCTGTACT	6.38667	6.69547	8.23795	5.66104	4.95353
CTGGGCAACTCCACCTGGAATAGGA	1.52193	1.625	1.86567	1.38547	1.10106
CTGGGCAACTCCCCCTGGAATAGGA	0.914894	1.11111	1.48889	1.07692	0.866667
GCAAGAGGAATGCCTTTTTTTTTGG	0.416667	0.5	0.542857	0.5	0.369128
GCAAGAGGAATGTCTTTTTTTTTGG	0.3125	0.244444	0.868421	0.317757	0.24537
AGTGGTGGCTCAAGAAACTGACTTA	0.872727	0.847222	1.15625	1.10638	0.763359
AGTGGTGGCTCAGGAAACTGACTTA	0.910714	0.924242	1.38554	1.16484	1.16456
AGGCCTGGCTGGACCTGAAGCCCTT	1.73333	1.65217	1.83333	1.61972	0.902778
AGGCCTGGCTGGCCCTGAAGCCCTT	1.20833	1.2	1.97059	1.22222	0.541667
TGGAGACTGAGGCAGGAGGATCGTT	4.58076	4.63158	6.28402	4.19097	3.74602
TGGAGACTGAGGTAGGAGGATCGTT	3.64389	3.46223	5.03603	3.59135	2.98714
ACTCTAGGGGAAACTTGAGCCCCAT	0.835526	0.780303	0.852761	0.734807	0.711864
ACTCTAGGGGAACCTTGAGCCCCAT	0.912	0.53125	0.922481	0.952	0.852761
CAGGCTTGTCTCAAACTCCTGGCCT	0.56	0.354839	1.52381	0.571429	0.30303
CAGGCTTGTCTCGAACTCCTGGCCT	0.464286	1	0.74359	1.04348	0.607143
CGTTTCACCATGCTGGCCAGGCTTG	1.12025	1.18154	1.05823	0.950867	0.917241
CGTTTCACCATGTTGGCCAGGCTTG	1.0178	1.0678	1.11809	0.897833	0.720588
CATCCTTGTAATGGGCATTTCTTGC	0.666667	0.467153	0.671533	0.659686	0.46595
CATCCTTGTAATTGGCATTTCTTGC	0.34507	0.254658	0.324324	0.282158	0.272436
GGTCAGGAGTTCAGGACCAGTCTGG	0.756602	0.748551	1.07339	0.972147	0.996146
GGTCAGGAGTTCGGGACCAGTCTGG	1.24063	1.24976	1.58112	1.20853	1.26705
GCGGCGCCTGACAGAAGAGAGGCCT	2.72632	2.59341	3.52174	2.51163	1.77064
GCGGCGCCTGACCGAAGAGAGGCCT	1.51034	2.14414	2.59091	1.98701	1.59722
CCCCCGCCTCCCCGGCAGGATATGT	0.692308	0.307692	0.692308	0.4	0.176471
CCCCCGCCTCCCTGGCAGGATATGT	0.441176	0.434783	0.296296	0.285714	0.047619
CTGGCCAACATGATGAAACCCCGTC	0.150685	0.164835	0.0555556	0.116279	0.0729167
CTGGCCAACATGGTGAAACCCCGTC	0.420455	0.305556	0.320755	0.221154	0.550562
CCTAGGAGTGTGCAGTTCGCAGGCC	1.6401	1.90407	1.99227	1.66783	1.51128
CCTAGGAGTGTGTAGTTCGCAGGCC	1.64025	1.40381	1.97877	1.5594	1.17178
ATCACTTGAAACCGGAAGGTGGAGG	0.478261	0.476995	0.603261	0.563636	0.612843
ATCACTTGAAACTGGAAGGTGGAGG	1.11538	1.07076	1.50825	1.27518	1.36556
GGTGAAGAAGAACGTATCTGATTGT	0.9385	0.855257	1.13565	0.994891	1.12377
GGTGAAGAAGAAGGTATCTGATTGT	1.1527	0.985523	1.49499	1.36049	1.31011
CCAGGCATGGTACCTCACACCTGTA	0.344583	0.369159	0.516129	0.36	0.376068
CCAGGCATGGTAGCTCACACCTGTA	0.70087	0.746753	0.91875	0.713889	0.717557
ATCCGCTTCCACCCACTGGCCTGGC	0.78125	0.880952	0.8	0.731707	0.617647
ATCCGCTTCCACTCACTGGCCTGGC	1.15972	1.12879	1.80992	1.30469	0.984733
GTGTGGTGGCAGCCACCTGTAATCC	0.514815	0.563559	0.79803	0.378378	0.323308
GTGTGGTGGCAGGCACCTGTAATCC	0.506897	0.414449	0.50655	0.360248	0.295082
TACAGATACAGAAAAAGGCAATGAG	0.650134	0.531328	0.764463	0.777108	1.00579
TACAGATACAGAGAAAGGCAATGAG	1.29016	1.12103	1.65381	1.5821	1.91012
ATCAGGGAGGGCACAACACCCACCC	0.270833	0.517241	0.612903	0.380952	0.5
ATCAGGGAGGGCGCAACACCCACCC	0.34	0.472222	0.857143	0.375	0.111111
AATGGCCAAAGGCAGATGTGTGCCA	0.19432	0.141026	0.224956	0.237548	0.261566
AATGGCCAAAGGTAGATGTGTGCCA	0.242048	0.187599	0.24	0.251992	0.301016
TGTTATGGGGTTATATTTTCCTGCT	0.367647	0.22069	0.253425	0.226744	0.195
TGTTATGGGGTTCTATTTTCCTGCT	0.48	0.402174	0.758065	0.567568	0.311594
ACAGGCCTCCAGACCCGGGCAGGTC	1.25424	1.09259	1.26786	1.02381	0.717949
ACAGGCCTCCAGCCCCGGGCAGGTC	0.235294	0.647059	1.16667	0.571429	0
TCTGAAGGCTTTAGGAGAAGGAGAT	0.92623	0.820513	1.20259	1.06109	1.03563
TCTGAAGGCTTTGGGAGAAGGAGAT	0.893939	0.947368	1.15349	1.1626	0.994302
AAGCTGGGGAGGCGGGAGGGGAGGC	2.32941	2.34632	2.41441	1.4593	1.27653
AAGCTGGGGAGGTGGGAGGGGAGGC	1.60038	2.10142	2.31702	1.47688	1.01466
GAAGGCACAAAGCTGCCTACCCCAT	0.497487	0.403727	0.785124	0.605769	0.508621
GAAGGCACAAAGTTGCCTACCCCAT	0.458182	0.529086	0.731629	0.555556	0.408867
ATGAGCCACCATACCCGGCCCCATT	0.344828	0.32	0.318182	0.266667	0.230769
ATGAGCCACCATGCCCGGCCCCATT	0.14	0.235294	0.136364	0.36	0.108108
CAAAATTAGCCGCGCATGGTGGCGC	0.552778	0.401496	0.48062	0.394231	0.380753
CAAAATTAGCCGGGCATGGTGGCGC	0.745027	0.525473	0.733538	0.648421	0.607748
TTTGCATTCCCTAGAATCTCCTTAT	0.2	0.333333	0.318182	0.333333	0.270833
TTTGCATTCCCTGGAATCTCCTTAT	0.333333	0.217391	0.34375	0.280702	0.215278
GAGTGCAGTGGCATGATCTCGGCTC	3.11666	3.10709	3.99198	3.14078	2.8945
GAGTGCAGTGGCGTGATCTCGGCTC	2.60321	2.84452	3.53437	2.68758	2.31741
GAGTGAGAGTCCACTCACCCAAAAA	0.217391	0.33871	0.74359	0.346667	0.345455
GAGTGAGAGTCCGCTCACCCAAAAA	0.615385	0.356164	0.698113	0.565789	0.349593
GAGCCAAGATAACGCCACTGCAGTC	0.403631	0.263158	0.365609	0.338565	0.329949
GAGCCAAGATAATGCCACTGCAGTC	0.333789	0.25729	0.430799	0.423358	0.397222
TGGATAGAAGAGAGAGATAGATTAT	1.30492	1.15746	1.72383	1.48482	1.43452
TGGATAGAAGAGCGAGATAGATTAT	1.25533	1.18834	1.7876	1.61299	1.61493
TGGATAGAAGAGTGAGATAGATTAT	1.43076	1.15102	1.87147	1.67359	1.58926
AATAGTTCAGTCAAAAGAAGCAAAC	0.535503	0.480198	0.653701	0.664116	0.749096
AATAGTTCAGTCGAAAGAAGCAAAC	0.731752	0.554785	0.79668	0.884043	0.832496
ATGTTTTTAAAACTCCAAGGGGAGG	0.75	1	0.833333	0.36	0.234043
ATGTTTTTAAAATTCCAAGGGGAGG	1	0.6	1	0.444444	0.145455
CCTGCCTCACACCCCCGAGTAGCTG	0.5	0.882353	2	0.388889	0.318182
CCTGCCTCACACTCCCGAGTAGCTG	1.64516	1.85185	2	1.08824	0.409091
CCACTGCAGTCCAGCCTCGGTGACA	1.49029	1.21608	1.80405	1.33333	1.05618
CCACTGCAGTCCGGCCTCGGTGACA	1.36058	1.38217	2.04138	1.22936	1.26667
TGGCATAAATATCCTCAGTGCTCAT	0.453571	0.373253	0.476285	0.495591	0.503521
TGGCATAAATATTCTCAGTGCTCAT	0.541342	0.363136	0.477889	0.492874	0.453901
AGTGGTGGCAGGCTGGCCACCTGCT	1.20293	2.11209	1.90705	1.69099	1.06736
AGTGGTGGCAGGTTGGCCACCTGCT	0.973832	1.19355	1.40881	1.11858	0.809735
TAAATCCCCAGGAAAGGCAAAACCA	0.235294	0.0952381	0.16	0.190476	0.133333
TAAATCCCCAGGTAAGGCAAAACCA	0.421053	0.0990099	0.185185	0.130435	0.0814815
GTCTCGCTCTGTCGCCCAGGCTGGA	1.5	1.65789	2.33803	1.90385	1.43077
GTCTCGCTCTGTTGCCCAGGCTGGA	1.31217	1.42246	1.78616	1.22368	0.933824
CTTGGCCTGCCCAGCGCTTTGAGCA	1.08333	1.77273	1.34615	1	1.16667
CTTGGCCTGCCCCGCGCTTTGAGCA	0.625	0.411765	1.15385	3.33333	1.33333
GCCTCTCCTCCTCGGGCAGGGTCTC	1.5	3.33333	1.66667	1.11111	0.714286
GCCTCTCCTCCTTGGGCAGGGTCTC	1	1.7	1.09091	0.461538	0.75
CGGGGTAAACCAAGAAAAGTCTTAT	0.0833333	0.139535	0.195122	0.512195	0.196429
CGGGGTAAACCATGAAAAGTCTTAT	0.202128	0.231481	0.237113	0.224	0.208092
TTGCACATAAACACATACAGTATAT	0.138462	0.134615	0.115385	0.113636	0.0512821
TTGCACATAAACGCATACAGTATAT	0.135678	0.125749	0.191919	0.214286	0.173913
GGTGGGGCCCATAAATAAATGGAAG	0.272727	0.25	0.1	0.166667	0.1
GGTGGGGCCCATCAATAAATGGAAG	0.555556	0.333333	0.230769	0.0869565	0.08
GGTGGGGCCCATGAATAAATGGAAG	0.282051	0.6	0.6	0.419355	0.37037
GGTGGGGCCCATTAATAAATGGAAG	0.0909091	0.142857	0.416667	0.555556	0
CAGTCAATAACTACATGACACCAGG	0.514059	0.344039	0.521969	0.484676	0.501603
CAGTCAATAACTTCATGACACCAGG	0.486397	0.378601	0.547264	0.487356	0.555855
GAGCCATGGGGTCGGCCCTGAGCTG	1.92216	2	2.39752	2.54286	1.91304
GAGCCATGGGGTTGGCCCTGAGCTG	1.76895	1.75926	2.28367	1.92523	1.36875
CTTGAACCAGGGAGGCAGAGGTTGC	3.38583	2.96721	3.71429	3.22222	2.62727
CTTGAACCAGGGGGGCAGAGGTTGC	2.05714	1.57895	1.73171	1.6875	1.48148
AACAAAAAGGAGCAGGGGTCACTAT	0.607143	0.582278	0.885057	0.700704	0.705742
AACAAAAAGGAGGAGGGGTCACTAT	0.760417	0.451389	0.733333	0.713542	0.597523
CCACCATGCCAACACACAATCACAC	0.218121	0.137255	0.181818	0.156863	0.0955882
CCACCATGCCAATACACAATCACAC	0.178144	0.131687	0.163889	0.159218	0.137705
AGGTGCTGTCTTAGGGAGTACATTT	0.823077	0.61086	0.752542	0.535019	0.493056
AGGTGCTGTCTTGGGGAGTACATTT	0.842105	0.696154	0.946372	0.764019	0.627551
CATCAGAGCTGAATTCAGAGTTTGT	0.884146	1.25581	1.57143	1.31915	1.21698
CATCAGAGCTGAGTTCAGAGTTTGT	1.49379	1.45758	1.87	1.74487	1.46825
TTTGGGTGCAAACGATGTCTGGACA	2.56609	2.19264	3.00593	2.60554	2.13455
TTTGGGTGCAAATGATGTCTGGACA	1.76777	1.83862	2.74345	2.14501	2.02492
ACCAAGAAGAGCGATGAATTCAAAT	0.604167	0.387097	0.769231	0.526316	0.495413
ACCAAGAAGAGCTATGAATTCAAAT	0.314286	0.241379	0.382353	0.265625	0.328767
AGACACTATATCCTAACTGATTTGA	0.222008	0.13347	0.144254	0.143403	0.0953237
AGACACTATATCTTAACTGATTTGA	0.180124	0.122699	0.15	0.137339	0.0725806
CTAATGCCTTGACTGGTGTTTCTCA	1.11602	0.972067	1.49432	1.00926	1.04688
CTAATGCCTTGATTGGTGTTTCTCA	0.503185	0.271186	0.625	0.678218	0.583969
GAGACTACATGGCTTAATAGTCAGG	1.09687	0.940347	1.49949	1.45864	1.50842
GAGACTACATGGTTTAATAGTCAGG	0.995982	0.740245	1.11674	0.950345	1.02573
AAAGCACCTCCTCAGCACTCACTAC	0.52381	0.153846	0.1875	0.133333	0.0909091
AAAGCACCTCCTGAGCACTCACTAC	0.526316	0.306122	0.234375	0.148936	0.28
ATCCCTTACTTAAGGCCACAGAGTT	0.285714	0.294118	0.372549	0.348993	0.285714
ATCCCTTACTTATGGCCACAGAGTT	0.344828	0.244068	0.348754	0.413793	0.33795
GTGGGAACAAATCGCCTCTGAGCAT	0.552	0.550388	0.502674	0.431925	0.428571
GTGGGAACAAATTGCCTCTGAGCAT	0.294702	0.40407	0.45933	0.490022	0.396429
GGGCAAGATTATAAGTACAGTACCT	0.340708	0.24388	0.293486	0.307361	0.258203
GGGCAAGATTATCAGTACAGTACCT	0.383124	0.278812	0.385571	0.395094	0.336957
CAGTTTAATCTCACCAGAGCCACTG	0.306122	0.345324	0.668966	0.488263	0.419708
CAGTTTAATCTCGCCAGAGCCACTG	0.625	0.327869	0.4875	0.473684	0.376068
AGTTGTGAGGCCCTGTAGATACTAA	0.543367	0.333333	0.448399	0.378486	0.2657
AGTTGTGAGGCCTTGTAGATACTAA	0.562852	0.407258	0.509537	0.531915	0.40625
GGCAAAGATTAGCTGTTATAGAGAG	1.72642	1.45877	2.28917	1.91209	1.74114
GGCAAAGATTAGTTGTTATAGAGAG	0.997459	0.819928	1.13793	1.07179	0.952415
GAAAGTAGTGGTATATAAGGTCAGT	0.711498	0.544503	0.830796	0.884521	0.843087
GAAAGTAGTGGTTTATAAGGTCAGT	0.827534	0.682489	1.01018	0.994267	0.864241
AAGTCAGGCAACATATTTCCATTAG	0.141243	0.102128	0.0818182	0.152985	0.176259
AAGTCAGGCAACGTATTTCCATTAG	0.388889	0.334278	0.390582	0.308204	0.368764
CTCAGATTAATGACATTTTTATTTT	0.142857	0.166667	0.3	0.125	0.116667
CTCAGATTAATGGCATTTTTATTTT	0.333333	0.24	0.245614	0.421569	0.181208
TAGGATCAAATACGTCTGTTCAATC	0.449198	0.357532	0.49892	0.527434	0.452566
TAGGATCAAATAGGTCTGTTCAATC	0.531284	0.391639	0.642857	0.750857	0.713656
AAGGGTTTCATGAAAGGCTCAATAA	0.25	0.375	0.333333	0.325	0.127273
AAGGGTTTCATGTAAGGCTCAATAA	0.227273	0.297297	0.175	0.16129	0.224138
ACAGCTTCCTCCCCTACCAGCATTA	0.6	0.0625	0.470588	0.529412	0.105263
ACAGCTTCCTCCTCTACCAGCATTA	0.222222	0.631579	0.636364	0.32	0.111111
AGTAGCCATGAAAACCATCAGCCTT	0.333333	0.235294	0.708661	0.57764	0.47
AGTAGCCATGAAGACCATCAGCCTT	0.929178	0.768546	1.16118	0.965608	0.848866
GAGAGGCTATATTACATTTCTAGCT	0.363636	0.30303	0.21875	0.421875	0.139785
GAGGCTATATTACCACATTTCTAGC	0.0808081	0.110092	0.0434783	0.0402685	0.0410256
CTAATTTAACTGTTAGTTACAACTG	0.181818	0.207547	0.0465116	0.169492	0.047619
AATTTAACTGTTAAATAGTTACAAC	0.0555556	0.142857	0	0.0465116	0.037037
GAAAAGGAGAAAGGAGAGAAAGAAA	9.61913	9.6777	13.0954	9.41912	9.89143
AAAGGAGAAAGGAGAGAGAGAAAGA	12.4289	15.8046	21.8937	14.1875	12.6041
TACCCTGATACTCTGTTTCACACTG	0.261468	0.152542	0.146341	0.199029	0.141304
ACCCTGATACTCTGTGTTTCACACT	0.425868	0.324111	0.484536	0.390845	0.40636
AGTTGTCAGGGTATCTGGTAGACAC	1.04714	0.894235	1.50608	1.38853	1.4213
AGTTGTCAGGGTGTCTGGTAGACAC	1.19979	1.2552	1.91542	1.55236	1.51296
ACAACAAAAAAAATATGGGATATGG	0.19337	0.110778	0.106742	0.144068	0.0787671
ACAACAAAAAAATTATGGGATATGG	0.207048	0.155172	0.187097	0.121951	0.103448
TGTCAAGAGAGGGACCTGGTGGGAG	1.21538	1.16976	1.67071	1.19468	1.25542
TGTCAAGAGAGGTACCTGGTGGGAG	0.810162	0.70937	1.03216	0.931531	0.995516
TGCATGCATTAGCTATTTATCCTGA	0.331002	0.229508	0.29771	0.300518	0.253776
TGCATGCATTAGTTATTTATCCTGA	0.147651	0.184397	0.146444	0.178261	0.15
ATAGGGCCAGAACGGCAATCTGGGT	0.51618	0.459146	0.656138	0.576676	0.635979
ATAGGGCCAGAATGGCAATCTGGGT	0.336233	0.261648	0.373978	0.384673	0.438852
AGAAGACTCTGCATGCCTAACTGGG	1.49136	1.48081	1.89978	1.65899	1.59179
AGAAGACTCTGCGTGCCTAACTGGG	1.69453	1.68946	2.448	2.00842	1.66852
TGAGGTCTTGCTATATTGCATAGGC	0.681245	0.497653	0.762844	0.718117	0.707991
TGAGGTCTTGCTCTATTGCATAGGC	0.669311	0.595583	0.889286	0.784369	0.735206
TGACAGTGTATAAGTACGAAGAAAA	0.252907	0.16622	0.201681	0.265023	0.25859
TGACAGTGTATACGTACGAAGAAAA	0.268469	0.178894	0.243841	0.271143	0.30963
GTATACAATGGAATATTAGACAACA	0.206579	0.106344	0.118902	0.184007	0.114632
GTATACAATGGAGTATTAGACAACA	0.417662	0.252252	0.344585	0.354132	0.343526
TGAACTTGTTGCATTCTGATAGATA	0.393782	0.315789	0.41206	0.495902	0.405303
TGAACTTGTTGCGTTCTGATAGATA	0.558442	0.421818	0.549618	0.565371	0.480263
CAGCCTTCACACATGAGAAAACCAA	0.757282	0.675862	0.849624	0.850299	0.522321
CAGCCTTCACACGTGAGAAAACCAA	0.557377	0.625806	0.732919	0.603015	0.587156
GGGTGTACTACTATAAGCTGCTGCC	0.457364	0.285178	0.431373	0.348684	0.296804
GGGTGTACTACTCTAAGCTGCTGCC	0.480885	0.4	0.438547	0.432727	0.30837
TTAGGTAACTTACATGTGATGAGAC	0.44429	0.28614	0.462512	0.468019	0.399317
TTAGGTAACTTATATGTGATGAGAC	0.404286	0.224286	0.292776	0.292035	0.226984
CTCTTCCACTAGACTGTGACCTCTG	0.826772	1.05	1.22807	1.08824	0.609195
CTCTTCCACTAGCCTGTGACCTCTG	1.08571	1.25714	0.888889	0.709677	0.195652
CTCTTCCACTAGGCTGTGACCTCTG	0.861111	0.888889	1.29268	0.8125	0.893617
CTCTTCCACTAGTCTGTGACCTCTG	1.04348	1.06061	1.10526	0.964286	0.489362
GAGGCTGGGCGCAGTGGCTCACGCC	2.10884	2.29338	3.18613	1.89328	1.84332
GAGGCTGGGCGCGGTGGCTCACGCC	1.81657	2.15698	2.89796	1.62411	1.19868
GCCTGGCCAACACGGTGAAACCTCA	0.525	0.229167	0.392857	0.475	0.294118
GCCTGGCCAACATGGTGAAACCTCA	0.2375	0.367089	0.35514	0.289157	0.253333
GATCAGAGCAGACCTGAAGGAGATA	1.91288	1.6697	2.56514	2.19325	2.37931
GATCAGAGCAGATCTGAAGGAGATA	1.44101	1.27373	2.02848	1.83753	1.987
TGTGGTGGTGTAAACCTGTAGTCCC	0.339768	0.270062	0.342391	0.40566	0.356989
TGTGGTGGTGTACACCTGTAGTCCC	0.580402	0.58388	0.744	0.576453	0.382594
GACCTTCCCTAACACTGCAAACAAC	0.666667	0.133333	0.333333	0.212121	0.113208
GACCTTCCCTAATACTGCAAACAAC	0.692308	0.166667	0.111111	0.166667	0.193548
CTGATACTATGGCTCCATGTTCCTA	0.370732	0.213592	0.295858	0.401099	0.252874
CTGATACTATGGTTCCATGTTCCTA	0.313765	0.172211	0.194667	0.243119	0.215
CTGGGACTACAGCCACCCGCCAACA	0.189744	0.118421	0.11194	0.147368	0.0609756
CTGGGACTACAGGCACCCGCCAACA	0.328063	0.253589	0.25	0.284444	0.195767
AACCACAGGCTAGCTGAGTTTCAAA	0.897436	1.12607	1.6865	1.39425	1.37115
AACCACAGGCTATCTGAGTTTCAAA	0.991736	0.876543	1.02283	1.12	0.96732
ACCACAGGCTAGATGAGTTTCAAAG	1.35738	1.14762	1.70437	1.42367	1.44693
ACCACAGGCTAGCTGAGTTTCAAAG	0.967509	0.943299	1.42082	1.27063	1.18669
ACCACAGGCTAGGTGAGTTTCAAAG	1.24012	1.19668	1.61636	1.40032	1.50502
GCCACTGCACTCCAGCCCGGGCAAC	0.578512	0.833333	0.615385	0.539683	0.4
GCCACTGCACTCTAGCCCGGGCAAC	0.680473	0.566667	0.62069	0.516129	0.461538
GGATCACTTCAGCCTAGGAGATTGA	1.32419	1.41319	2.09336	1.78799	1.67965
GGATCACTTCAGTCTAGGAGATTGA	1.7379	1.45833	2.48872	2.07524	1.90892
GTGGAGGTGAACACTACCTCCACCT	0.354369	0.840909	0.772727	0.485507	0.447368
GTGGAGGTGAACCCTACCTCCACCT	0.270833	0.533333	0.95	0.276596	0.296296
GTTGATTTCTCTCCATTTCCTGAGA	0.833333	0.454545	2.33333	0.722222	0.285714
GTTGATTTCTCTGCATTTCCTGAGA	0.666667	0.8125	1.25806	1.04444	1.12308
TAGGGTATTTTCCCTTGGAGTTCAG	0.407767	0.310924	0.469388	0.367347	0.453552
TAGGGTATTTTCTCTTGGAGTTCAG	0.646154	0.296774	0.761905	0.616915	0.513393
TGGATAAGTAGACTATGGTATACAA	0.53002	0.359257	0.502959	0.564459	0.58388
TGGATAAGTAGATTATGGTATACAA	0.324588	0.199656	0.249571	0.338313	0.300081
CACAAGAAAATGCGTTGTGAACAAA	0.63795	0.498172	0.823762	0.763707	0.79833
CACAAGAAAATGTGTTGTGAACAAA	0.548853	0.389691	0.629542	0.680737	0.672063
GTTTTATCAGAGACTAGGATTGAAA	0.0833333	0.219512	0.395833	0.283582	0.244898
GTTTTATCAGAGTCTAGGATTGAAA	0.289474	0.27027	0.511111	0.45122	0.256881
TGGTCTTTACATGTTGGCATGATTT	0.156607	0.0802721	0.105479	0.102151	0.105923
TGGTCTTTACATTTTGGCATGATTT	0.100806	0.0828221	0.036855	0.0774059	0.0375587
ATACTAACAGCACATGCTGTGCTGA	0.403865	0.299282	0.488621	0.356377	0.219645
ATACTAACAGCATATGCTGTGCTGA	0.464422	0.35818	0.474789	0.459617	0.3866
TAGATGTCTAATGCCTAATACAGTG	0.937011	0.621145	0.908807	0.941322	0.787132
TAGATGTCTAATTCCTAATACAGTG	0.462406	0.319079	0.4375	0.391144	0.301418
AGTATTAATAGAAATCAAGGTGGGG	0.4	0.23494	0.35514	0.369748	0.268966
AGTATTAATAGAGATCAAGGTGGGG	0.735238	0.521311	0.840376	0.719078	0.569892
TATTAACTTGCACTCTTTGTCCCAT	0.33945	0.266667	0.180328	0.322581	0.166667
TATTAACTTGCAGTCTTTGTCCCAT	0.236025	0.300613	0.467532	0.423423	0.176923
CTACAATGCTGTCAAATATTAGCAT	0.211765	0.131868	0.266667	0.184466	0.215686
CTACAATGCTGTTAAATATTAGCAT	0.0434783	0.0882353	0.0869565	0.2	0.05
GCCTAACTTACACGATCTGGAAATT	0.111111	0.205882	0.05	0.195122	0.159292
GCCTAACTTACATGATCTGGAAATT	0.15	0.0857143	0.125	0.12963	0.11236
CTGCAGAACAGAATACCCCAAAACT	0.194915	0.0555556	0.12	0.126126	0.0928571
CTGCAGAACAGATTACCCCAAAACT	0.22093	0.0744681	0.0631579	0.102564	0.133333
CCCCAAAACTTGCTGGCTTAAAACA	0.333333	0.181818	0.0416667	0.217391	0.0701754
CCCCAAAACTTGGTGGCTTAAAACA	0.133333	0.0697674	0.09375	0.0897436	0.09375
TTGCCCTCTAATCTCGGAAGTGACA	0.529412	0.538462	0.88	0.45122	0.386139
TTGCCCTCTAATGTCGGAAGTGACA	0.842857	0.829268	1.23077	0.725	0.654255
ATATTTTCAATGCTTGACATAGTAT	0.622222	0.2	0.333333	0.4	0.272727
ATATTTTCAATGTTTGACATAGTAT	0.36	0.125	0.4	0.375	0.0681818
GGCAAGACACCACGAAAGGTGGAAG	0.903924	0.847278	1.29053	0.960139	1.10538
GGCAAGACACCATGAAAGGTGGAAG	1.09612	1.07665	1.60035	1.39566	1.42182
TGATAAGTGAAACTGAGAATTTTTT	1.33333	1.25	0.181818	0.608696	0.280374
TGATAAGTGAAATTGAGAATTTTTT	0.666667	0.4	0.4	0.25	0.119048
GAGATCGCACCACTGCACTCCAGCC	1.2	1.11111	0.970297	1.10294	0.711538
GAGATCGCACCATTGCACTCCAGCC	0.876712	1.41935	1.30769	0.920455	0.855072
CCTATGACCAGAGAACAAAGGAAAG	0.579186	0.465421	0.666667	0.726619	0.831169
CCTATGACCAGATAACAAAGGAAAG	0.241107	0.172813	0.239377	0.311966	0.289377
TTAGCTTAAGCTACCTTAAGCAATG	0.211618	0.176245	0.32243	0.280423	0.302376
TTAGCTTAAGCTTCCTTAAGCAATG	0.350649	0.302752	0.419355	0.299465	0.271478
GACTCATACAGTAAGAACTATAAAA	0.1	0.109756	0.0192308	0.0735294	0.0375
GACTCATACAGTGAGAACTATAAAA	0.274854	0.118557	0.244681	0.268966	0.111111
ATCTTCTCTTCCCCAGATTCATTCT	0.666667	0.142857	0.5	0.125	0.375
ATCTTCTCTTCCGCAGATTCATTCT	0.714286	0.47619	0.478261	0.46875	0.576923
GTGGATACACTGCACCAGAGAAGCT	0.983704	0.771375	1.2025	1.10909	1.19683
GTGGATACACTGGACCAGAGAAGCT	1.06174	1.01601	1.40545	1.2916	1.32392
TCTGCCTGGACACTCAGGCTTTTCC	0.615385	0.916667	1.55556	0.28	0.461538
TCTGCCTGGACATTCAGGCTTTTCC	0.382353	0.681818	1.25	0.510638	0.775
TTTTAGCAGAGAAAGGCTTTCACTG	1.45455	0.944444	2.4	1.27419	0.988889
TTTTAGCAGAGACAGGCTTTCACTG	1.72414	1.59732	2.02484	1.42435	1.30625
CAACGAAATAACAAGCTCCCCTGAC	0.285714	0.314815	0.351351	0.179775	0.132075
CAACGAAATAACGAGCTCCCCTGAC	0.28169	0.252336	0.313043	0.328358	0.2125
CTGTGGTGTGACAATGTCTGCAGAT	1.73689	1.44181	2.26426	1.81907	1.79115
CTGTGGTGTGACGATGTCTGCAGAT	2.11754	1.90363	2.82675	2.10582	2.05301
GATCTGATACTCCACATCGAGAAGC	0.348837	0.414634	0.486486	0.369565	0.311111
GATCTGATACTCTACATCGAGAAGC	0.309524	0.226891	0.489583	0.356589	0.344
TTCTAGTAGAGACGGGGTTTCTCCA	1.02041	0.842857	1.12295	0.909548	0.689815
TTCTAGTAGAGATGGGGTTTCTCCA	0.846154	0.75	0.92233	0.664557	0.497382
ATAAGACGTAAAATATTTGCTTACT	0.272727	0.0454545	0.0416667	0.140351	0.0736842
ATAAGACGTAAATTATTTGCTTACT	0.173913	0.106383	0.0909091	0.025641	0.0490196
GGGAGCTATCGCACAACAGATTCTA	0.698046	0.654362	0.764065	0.696707	0.649123
GGGAGCTATCGCTCAACAGATTCTA	0.62201	0.446429	0.613527	0.495902	0.532075
TTTTAAGGTCTGAGCCCAGCTGTTT	0.461538	0.666667	0.861111	0.956522	0.661972
TTTTAAGGTCTGCGCCCAGCTGTTT	0.222222	0.5	0.428571	0.384615	0.25
GGCAGATGTAAACCTGGGGTCTTTA	0.384615	0.291667	0.542857	0.461538	0.333333
GGCAGATGTAAATCTGGGGTCTTTA	0.26087	0.289474	0.326531	0.44186	0.19697
TTAGTGTATTAAAAGGGCTGGAGAG	0.724324	0.615385	1.14978	0.826923	0.677033
TTAGTGTATTAAGAGGGCTGGAGAG	1.34799	1.3816	2.0364	1.5212	1.41396
AGCTGGCATAACAGGCGCCTGCCAC	0.613546	0.519231	0.662791	0.463415	0.52
AGCTGGCATAACGGGCGCCTGCCAC	0.723549	0.686747	0.689956	0.682635	0.535088
CATTTCTTGTCTCGCTGATTAACTC	0.647059	0.484536	0.815789	0.752212	0.609091
CATTTCTTGTCTTGCTGATTAACTC	0.41989	0.367816	0.494048	0.429293	0.354244
AGTCTGTGTGCCCGGCTGCCTGGCC	0.490196	0.442857	0.605263	0.615385	0.375
AGTCTGTGTGCCTGGCTGCCTGGCC	0.85119	0.540541	0.714286	0.581081	0.643836
CGGCAAAAAGCAATCTTACCGTAGT	0.442643	0.372479	0.516968	0.408681	0.407913
CGGCAAAAAGCAGTCTTACCGTAGT	0.628571	0.629268	0.780963	0.736434	0.725136
ATTTGTCCCACAAGTTTTTTGTTCA	0.24	0.277778	0.533333	1.05	0.178571
ATTTGTCCCACATGTTTTTTGTTCA	0.772727	0.363636	0.72	0.7	0.340909
TGACCAGAAATACGCTGTAGGAACT	0.768727	0.554482	0.839958	0.818697	0.937945
TGACCAGAAATATGCTGTAGGAACT	0.736592	0.550593	0.809135	0.849729	0.831676
GCCAAGGTGGGCAGATCCCAAGGTC	1.47148	1.47038	1.93345	1.51047	1.50432
GCCAAGGTGGGCGGATCCCAAGGTC	1.24185	1.35065	1.58765	1.36232	1.07836
GATACAGTAAAACAGTAAGACTGGC	0.444921	0.326384	0.455738	0.487302	0.583546
GATACAGTAAAAGAGTAAGACTGGC	0.54076	0.415214	0.628152	0.691112	0.734901
AAGAATCTAAAACGATATCACAAAA	0.05	0.195122	0.0294118	0.134615	0.131579
AAGAATCTAAAATGATATCACAAAA	0.0833333	0.0714286	0.153846	0.315789	0.0625
GATAAAGCAAAGAAAAACTAACAAC	0.201923	0.117117	0.0793651	0.0927835	0.170732
GATAAAGCAAAGGAAAACTAACAAC	0.176786	0.133333	0.151079	0.17094	0.165488
AATCCCTGTTAACGAGCCCCAAATT	0.285714	0.0909091	0.384615	0.16	0.0487805
AATCCCTGTTAATGAGCCCCAAATT	0.5	0.0833333	0.111111	0.136364	0.025
TTAATGCAAAAGCAAGCAGTAAAAG	0.557692	0.261111	0.48	0.506276	0.496815
TTAATGCAAAAGTAAGCAGTAAAAG	0.584906	0.297297	0.291667	0.4	0.341969
AGCCAAGATTGCACCATCGCACTCC	0.0614525	0.060241	0.037037	0.0629371	0.0223881
AGCCAAGATTGCGCCATCGCACTCC	0.0508475	0.0114943	0.00961538	0.0322581	0.038961
TCTACTAAGAGCAGACAAAATAGAT	0.38191	0.246696	0.306931	0.365546	0.263158
TCTACTAAGAGCGGACAAAATAGAT	0.354582	0.384342	0.438356	0.379808	0.354626
CTGCAACCTCTGCGTCCCAGGATCA	0.564315	0.465517	0.788945	0.45679	0.447205
CTGCAACCTCTGTGTCCCAGGATCA	0.52809	0.447802	0.598039	0.550173	0.52459
GTGAGCCACCGCACCCGGCCAGTTA	0.655172	0.37234	0.609195	0.393443	0.173913
GTGAGCCACCGCGCCCGGCCAGTTA	0.591398	0.373626	0.826667	0.508475	0.418182
TCGGGAGATAAAAGAGCCGCGTGTC	0.795539	0.94306	1.53774	1.26733	1.44541
TCGGGAGATAAAGGAGCCGCGTGTC	1.67811	1.46786	1.84083	1.68679	1.77076
GTGGTGGCTCACACCTGTAATCCCA	0.338235	0.403101	0.417391	0.141414	0.186047
GTGGTGGCTCACGCCTGTAATCCCA	0.37467	0.319527	0.423077	0.267281	0.304348
GGCTCCTCCTATCGAGGAGGTAATG	0.311475	0.335025	0.461111	0.345455	0.278195
GGCTCCTCCTATTGAGGAGGTAATG	0.337449	0.245536	0.238342	0.344681	0.268041
GATGTCTCCCTGAACAAGGGAGCGG	0.709738	0.813665	0.954315	0.824	0.658456
GATGTCTCCCTGCACAAGGGAGCGG	0.848018	0.827027	1.23381	0.867374	0.782609
CGTGAGCCACCACATCTGGCTAATT	0.3	0.421053	0.5	0.642857	0.333333
CGTGAGCCACCATATCTGGCTAATT	0.266667	0.26087	0.153846	0.25	0.222222
ATCTGATACTCACTTACACAGGGGT	0.372768	0.301147	0.436142	0.386047	0.302515
ATCTGATACTCATTTACACAGGGGT	0.309179	0.195706	0.341509	0.30418	0.231236
AAATTAGCCACACGTAGTGGTGCAT	0.187943	0.140625	0.138158	0.102236	0.144068
AAATTAGCCACATGTAGTGGTGCAT	0.299674	0.085443	0.235088	0.173913	0.169096
TAGATTACTGGTCAGGGAGCAAATG	1.52493	1.38855	2.15557	1.96099	2.18512
TAGATTACTGGTGAGGGAGCAAATG	2.18081	1.99381	2.92329	2.52812	2.66748
AAATTCTTTTAGAACAAGGTCATTG	0.428571	0.392857	0.807692	0.444444	0.352941
AAATTCTTTTAGCACAAGGTCATTG	1	0.605263	1	0.56	0.472
AATACTGACATTCACCTTTTAGCTG	0.307692	0.172131	0.344444	0.227273	0.135371
AATACTGACATTTACCTTTTAGCTG	0.25	0.166667	0.0517241	0.0952381	0.047619
TGGGACCATGTGCTCTGGTTTTCTG	1.19708	0.835165	1.26437	1.0445	0.9575
TGGGACCATGTGTTCTGGTTTTCTG	0.767726	0.689498	0.90372	0.877847	0.728395
CTGAACCAGGCCATGTTCTGGGTGC	1.40036	1.39272	2.0072	1.41759	1.45189
CTGAACCAGGCCGTGTTCTGGGTGC	1.77316	1.94395	2.45345	1.73363	1.70702
CCCAAAGTGCTGAGATTACGGGCGT	0.888	1.06202	1.29104	0.97037	1.11382
CCCAAAGTGCTGGGATTACGGGCGT	0.740741	0.681818	1.00758	0.858586	0.707965
CGGGCGTGAGCCACTGTGCCCTGCC	1.04565	0.915385	1.31343	0.880734	0.715084
CGGGCGTGAGCCCCTGTGCCCTGCC	1.09483	0.764045	0.888889	0.735849	0.509434
TGAGGAACTGAAAGGAGGCCTGGGG	0.206186	0.126016	0.236364	0.206226	0.116418
TGAGGAACTGAAGGGAGGCCTGGGG	0.341202	0.271626	0.372323	0.359779	0.35524
GCATGGGCTGGACCTGGACCGGGGT	1.2806	1.26577	1.50791	1.24038	1.24915
GCATGGGCTGGATCTGGACCGGGGT	1.64302	1.46089	2.54293	1.47887	1.41071
TGGGAGCTTAGGCACTTTCTGCCAC	0.536585	0.456522	0.410959	0.625	0.333333
TGGGAGCTTAGGGACTTTCTGCCAC	0.607595	0.415254	0.632812	0.5	0.428571
TTGGATTTCCAGACTCTAGAACTTG	0.795455	0.74359	1.2093	0.916667	0.705263
TTGGATTTCCAGCCTCTAGAACTTG	0.904762	0.641026	1.08571	0.844444	0.537037
ACAGTCACTGTGCGGAGGCTTCCCC	0.911765	0.687861	0.81383	0.789157	0.697674
ACAGTCACTGTGGGGAGGCTTCCCC	0.452229	0.591667	0.579439	0.503817	0.541353
GAGAAAATGGAGACTTAGAGATGGG	0.992382	1.08563	1.52975	1.37066	1.30888
GAGAAAATGGAGGCTTAGAGATGGG	0.53586	0.675074	0.922742	0.816779	0.779048
ATCGTCAGTTATATATCTTATGGTC	0.317757	0.254902	0.263027	0.245033	0.201511
ATCGTCAGTTATGTATCTTATGGTC	0.57946	0.431107	0.567879	0.640275	0.614379
GGTCTTTGTTAGCGGCCAACTTATT	0.375	0.339623	0.420814	0.414729	0.274131
GGTCTTTGTTAGTGGCCAACTTATT	0.450893	0.290441	0.439604	0.398058	0.311927
AAAAACACAAAGCCCAAATGGTAAA	0.205882	0.104651	0.0839695	0.107143	0.0807175
AAAAACACAAAGTCCAAATGGTAAA	0.132143	0.0958333	0.0634146	0.1417	0.0866142
AACTTTCATTTCATGCTACACTCTG	0.416667	0.388889	0.133333	0.333333	0.473684
AACTTTCATTTCGTGCTACACTCTG	0.615385	0.171429	0.868421	0.72093	0.453125
CTCAGCATACGAAATCAATGTACAA	0.171429	0.149758	0.166667	0.125654	0.103139
CTCAGCATACGACATCAATGTACAA	0.228288	0.197917	0.246575	0.254438	0.224615
TTTTTATTGACTATGGAAAGAACAC	0.222222	0.0526316	0.0571429	0.140845	0.047619
TTTTTATTGACTGTGGAAAGAACAC	1	0.133333	0.206897	0.127273	0.133333
AGGTCTCAGCTTAAATGTCACTTCT	1.75	1.34848	2.22353	1.96721	1.54144
AGGTCTCAGCTTGAATGTCACTTCT	2.26804	2.0339	3.21642	2.175	1.8417
TGTTTTTCATTCATCTATTTATTCC	0.0434783	0.111111	0.133333	0	0.222222
TGTTTTTCATTCGTCTATTTATTCC	0.264706	0.257143	0.32	0.215686	0.173333
CAAGTAGACAATATCATGAGCAAAG	0.285971	0.251724	0.314225	0.346939	0.326044
CAAGTAGACAATGTCATGAGCAAAG	0.522634	0.454922	0.621879	0.701357	0.730212
AAAAGGGGGATAATTGTAAGAATGA	1.2904	1.35261	1.89119	1.34101	1.35808
AAAAGGGGGATAGTTGTAAGAATGA	2.2163	2.50632	3.45451	2.62631	2.10161
AGAATCATGTCTCACGTTCTCACGT	0.346429	0.461207	0.416058	0.423948	0.369393
AGAATCATGTCTTACGTTCTCACGT	0.473161	0.358382	0.56261	0.580894	0.497207
AAGTAAAATTAGATCAATGCCTCAC	0.2	0.1	0.115385	0.0677966	0.0657895
AAGTAAAATTAGTTCAATGCCTCAC	0.25	0.111111	0.15	0.130435	0.147059
GGGCTGTCAAGCAAAGCAGTGATTC	0.327273	0.634146	0.615385	1.08333	0.323529
GGGCTGTCAAGCGAAGCAGTGATTC	0.445946	0.521739	0.853933	0.733333	0.407767
GCAAAAATAAAAAGAAATATGTCAA	0.0952381	0.116279	0.583333	0.136364	0.0526316
GCAAAAATAAAATGAAATATGTCAA	0.289855	0.0983607	0.322581	0.0909091	0.121951
GTGGGTGTGGGCAAGATCATCAAGG	0.947326	0.946241	1.36025	1.17063	1.16325
GTGGGTGTGGGCGAGATCATCAAGG	1.32232	1.40097	2.08868	1.53186	1.49007
TCATTTCATTGTAAATGTTCTTGTA	0.625	0.8125	0.105263	0.540541	0.130435
TCATTTCATTGTGAATGTTCTTGTA	0.7	0.511364	0.7875	0.654545	0.545455
AGTGCATATTGAATTTTAGTGTGAA	0.286517	0.172794	0.192612	0.264192	0.229642
AGTGCATATTGAGTTTTAGTGTGAA	0.435845	0.303356	0.459551	0.433915	0.432043
ACAGTTTTGTTGCTTTGATGCCTCC	0.38961	0.275641	0.358974	0.389163	0.383929
ACAGTTTTGTTGTTTTGATGCCTCC	0.35468	0.353448	0.399209	0.376543	0.337989
AAAACAGACTAACACAGACAGCTTT	0.36129	0.469945	0.446328	0.472727	0.317935
AAAACAGACTAAGACAGACAGCTTT	0.974227	0.734266	0.988235	0.947479	0.824759
ATGTACATGTTTATACACATATATG	0.233471	0.0858896	0.0693069	0.175926	0.0804598
ATGTACATGTTTGTACACATATATG	0.246424	0.153939	0.22973	0.220109	0.142857
TTTTCTCAAGTTCGTGAGCTTCTTG	2.33333	0.826087	1.20833	2.95455	1.33333
TTTTCTCAAGTTTGTGAGCTTCTTG	0.714286	0.9375	1.26667	1.8	0.75
CAAAAAGTATGTCAGACAGATCTCA	0.526042	0.313199	0.606383	0.591362	0.555096
CAAAAAGTATGTGAGACAGATCTCA	0.529319	0.360736	0.619968	0.717805	0.645528
ATTCTCCGTCCAACTTTGTTCCATT	0.234568	0.213333	0.493506	0.319444	0.220472
ATTCTCCGTCCAGCTTTGTTCCATT	0.685185	1.09524	1.175	0.820755	0.708333
AATTATAGAAAAACAAAGGAAGTTA	0.130435	0.113208	0.233333	0.0638298	0.0444444
AATTATAGAAAAGCAAAGGAAGTTA	0.233333	0.341772	0.244186	0.273438	0.228571
TGGACAGAGATTCCAACATCCAAAG	0.53913	0.259259	0.368794	0.455128	0.347826
TGGACAGAGATTGCAACATCCAAAG	0.0713178	0.0451807	0.0183486	0.0478548	0.0140598
AGGTAAACTAAGCCTAGATTAAGGA	0.60666	0.531128	0.683087	0.738403	0.758109
AGGTAAACTAAGTCTAGATTAAGGA	0.644576	0.530564	0.78388	0.831671	0.783346
GCCTCCCAGGGCCATTTGCTCATTT	0.37931	0.666667	0.952381	0.666667	0.25
GCCTCCCAGGGCTATTTGCTCATTT	0.25	0.0731707	0.341463	0.166667	0.352941
CCAGTTGAGTTTCATATTAGCCGTA	0.662469	0.548117	0.746512	0.705989	0.527682
CCAGTTGAGTTTTATATTAGCCGTA	0.415282	0.29096	0.380282	0.329317	0.240631
TTCCATGACCTCAAGTACTTGACAT	0.103448	0.0869565	0.3	0.107143	0.142857
TTCCATGACCTCCAGTACTTGACAT	0.3	0.111111	0.25	0.25	0.181818
TTCCATGACCTCGAGTACTTGACAT	0.142857	0.0789474	0.233333	0.320755	0.178571
GCCTCCCAAAGTGCTGGGATTACAG	0.985507	0.815427	1.24413	0.867769	0.728
GCCTCCCAAAGTTCTGGGATTACAG	0.706897	0.637931	0.732984	0.714286	0.613527
ATCACAAATATCAGTTGCAATTTTA	0.232143	0.060241	0.12963	0.184783	0.0859375
ATCACAAATATCGGTTGCAATTTTA	0.130081	0.0731707	0.15625	0.117073	0.0612245
ACAGCCTTAGGGAAATGGCAAGGAC	0.515337	0.378788	0.688073	0.485185	0.556291
ACAGCCTTAGGGGAATGGCAAGGAC	0.37551	0.27668	0.367893	0.378947	0.342342
CCATCAGTCTGTCTTTTGGGGTATA	0.294118	0.494118	0.481013	0.315385	0.263514
CCATCAGTCTGTTTTTTGGGGTATA	0.0909091	0.230769	0.241379	0.307692	0.128571
TACCGCTAATAAACCTCAAACACTT	0.0869565	0.0588235	0.290323	0.0892857	0.0294118
TACCGCTAATAACCCTCAAACACTT	0.0810811	0.0888889	0.0652174	0.0566038	0.0289855
TTTGGGAGGCTGAGGTGGGCAGATC	1.11045	0.89899	1.2968	1.1988	0.835411
TTTGGGAGGCTGCGGTGGGCAGATC	0.857143	1.01667	1.0137	0.946667	0.71345
TCCTCCAACACCCAGCACAGCTTTT	0.714286	0.275862	0.421053	0.487179	0.224138
TCCTCCAACACCTAGCACAGCTTTT	0.411765	0.464286	0.507692	0.407407	0.313725
AAGAGGCAGAAACTGTGTCTCAACA	0.470492	0.451777	0.605536	0.516963	0.669034
AAGAGGCAGAAATTGTGTCTCAACA	0.407609	0.338942	0.494432	0.548857	0.587065
GATGGTCATAGCGAGAGGGGAAGAA	2.02568	1.88589	2.75494	2.18444	2.22618
GATGGTCATAGCTAGAGGGGAAGAA	0.406136	0.347309	0.465332	0.477474	0.528048
CAGTTTTCGGACCGGGCACAGTGGC	1.60784	1	2.07216	1.15238	1.12069
CAGTTTTCGGACTGGGCACAGTGGC	1.57658	1.62893	2.26012	1.57653	1.37674
ACACAGTCCTAGACTTCAGAAGACA	1.05348	0.906137	1.12076	0.937611	0.811676
ACACAGTCCTAGGCTTCAGAAGACA	1.36212	1.0781	1.37389	1.27343	1.17647
GATATATGAGTGAACGTGGTTCTGC	0.845272	0.775298	0.862661	0.799387	0.839733
GATATATGAGTGGACGTGGTTCTGC	0.813115	0.754717	0.980033	0.821429	0.809633
CTATCACTGGCCCAATCAGATAAGG	0.191045	0.117816	0.205323	0.215278	0.215232
CTATCACTGGCCTAATCAGATAAGG	0.25537	0.141026	0.228448	0.204244	0.277008
GATTAACAGTAAAATAAAAGCATAT	0.180723	0.163043	0.0952381	0.125	0.134021
GATTAACAGTAAGATAAAAGCATAT	0.191011	0.119685	0.131265	0.157895	0.187747
TTTTGCAAGCCTCATAGCAACCAAA	0.181818	0.5	0.333333	0.121212	0.1875
TTTTGCAAGCCTTATAGCAACCAAA	0.125	0.15	0.181818	0.111111	0.142857
ATCAGGCAGACTCGGGGGTTACAAA	0.247154	0.233071	0.245199	0.28125	0.272941
ATCAGGCAGACTGGGGGGTTACAAA	0.36014	0.291367	0.37069	0.332781	0.282723
GACACACAGACCCACACAACACACA	0.248945	0.245059	0.310345	0.193333	0.184466
GACACACAGACCTACACAACACACA	0.332625	0.19395	0.290141	0.276753	0.182203
ATTATTCAGGAGAAGCCTATCTAAT	0.666667	0.2	0.25	0.444444	0.208333
ATTATTCAGGAGCAGCCTATCTAAT	0.3	0.2	0.225806	0.244898	0.310345
CCATCTCTAGCCATGGATGGGGCCT	0.649225	0.674342	0.923954	0.864865	0.575646
CCATCTCTAGCCGTGGATGGGGCCT	0.874693	0.890675	1.26549	0.748899	0.680498
GAAAGACAACTTAATGTGGCCTAAT	0.626429	0.428078	0.647872	0.690579	0.694611
GAAAGACAACTTGATGTGGCCTAAT	0.890547	0.604212	0.908472	0.929568	1.02369
CCCTGGAAACATACTTGACTTCGTC	0.315789	0.3125	0.375	0.115385	0.302632
CCCTGGAAACATCCTTGACTTCGTC	1.5	0.125	0.538462	0.333333	0.0851064
TTGCAGTTAGCCAAGATTCCGCCGC	0.41	0.336	0.335766	0.212963	0.33
TTGCAGTTAGCCGAGATTCCGCCGC	1.29469	1.31452	1.75486	1.00976	0.86802
GATTTTATTTTACGCAAAGTGGGAG	0.285714	0.151515	0.12963	0.168831	0.102857
GATTTTATTTTATGCAAAGTGGGAG	0	0.1	0.130435	0.0793651	0.00862069
AAGTGGGAGCTCATTAAGAAGGTAA	0.562701	0.631579	0.760309	0.669941	0.745514
AAGTGGGAGCTCGTTAAGAAGGTAA	0.855478	0.854582	1.1988	1.02648	1.12361
TTCAGAGGCTTGCGTGAGAAAGTTG	1.15842	1.01587	1.62254	1.41081	1.24153
TTCAGAGGCTTGTGTGAGAAAGTTG	2.43278	2.0366	3.39538	2.88571	2.303
CAGGGACTTGCTAAGAAAGTAACCA	0.390135	0.213439	0.27381	0.307432	0.258964
CAGGGACTTGCTTAGAAAGTAACCA	0.355372	0.273026	0.33642	0.303371	0.253776
AGATAAATGACCAGTGAAGTCATTA	0.290698	0.206716	0.334667	0.385149	0.462475
AGATAAATGACCGGTGAAGTCATTA	0.299681	0.199061	0.342795	0.377514	0.473943
CCTTAATTGCAGACCAAACACCAAG	0.400966	0.288462	0.396907	0.35	0.320833
CCTTAATTGCAGGCCAAACACCAAG	0.465753	0.360656	0.377049	0.388601	0.345361
AGCAGTTTGAGCAGCCAGATCCTGC	1.33702	1.26627	1.85638	1.07483	1.06838
AGCAGTTTGAGCGGCCAGATCCTGC	1.51899	1.49714	1.84021	1.55906	0.947826
ACTGCAGGCACCAACCACCATGCCC	0.381579	0.25	0.386364	0.37037	0.130435
ACTGCAGGCACCCACCACCATGCCC	0.306122	0.152542	0.642857	0.333333	0.217391
CGTGCTTCTCTCATCATGCATGAGG	1.27885	1.7707	1.75234	1.2426	1.27211
CGTGCTTCTCTCGTCATGCATGAGG	2.88172	2.87568	3.85778	2.16425	2.30814
CGAAGGGCCCTGAAATCTGAGGAGG	1.46237	1.67368	2.26606	1.64286	1.74834
CGAAGGGCCCTGGAATCTGAGGAGG	2	2.02381	2.79339	2.31776	1.88811
AGCTACTCAGGAAGCTGAGGCAGGA	1.82781	2.30174	3.59509	2.48739	2.41897
AGCTACTCAGGAGGCTGAGGCAGGA	2.81136	3.34649	4.86119	3.58779	3.43797
AGGTGTGGTGGTCCATGCCTATAAT	0.171779	0.115672	0.0916031	0.102564	0.0755814
AGGTGTGGTGGTTCATGCCTATAAT	0.171091	0.166134	0.212851	0.167939	0.130252
GTGTATAAGGCTATGTTTGTGCCAA	0.146408	0.0840407	0.0982456	0.130637	0.0941296
GTGTATAAGGCTTTGTTTGTGCCAA	0.176845	0.122616	0.153187	0.152717	0.110135
AGGCTTTTACCACGCTGCCCAGGCT	0.712766	0.538462	0.810526	0.761905	0.597938
AGGCTTTTACCATGCTGCCCAGGCT	0.772321	0.827907	1	0.782143	0.812245
CTGGGAGCCGGCACTGCGGCCTCTC	1.1	2.4	0.875	0.333333	0.5
CTGGGAGCCGGCGCTGCGGCCTCTC	1.35714	1.26667	1.71429	0.875	1.44444
CATGCTGCCCTGCGGTCCCTGGAAG	1.02128	0.830189	0.888889	0.722222	0.64
CATGCTGCCCTGGGGTCCCTGGAAG	0.618182	0.642857	0.981818	0.535714	0.868421
CTGTAATCACAGAGCTTTCTCCCCA	0.666667	0.666667	0.526316	0.555556	0.8125
CTGTAATCACAGGGCTTTCTCCCCA	0.44898	0.431818	0.714286	0.632653	0.545455
TTTGGACCACGTCGTGATCCACGGG	0.25	0.326087	0.740741	0.117647	0.190476
TTTGGACCACGTTGTGATCCACGGG	0.326316	0.286667	0.371901	0.252033	0.171642
ATTGTTTTTAAGATGGACGCTCCCA	2.33333	0.555556	0.0952381	0.190476	0.0545455
ATTGTTTTTAAGGTGGACGCTCCCA	0.75	0.75	0.35	0.285714	0.181818
ATTCTCTGGTGACATGATCAGGAAG	1.08951	0.759901	1.30163	1.2323	1.02033
ATTCTCTGGTGATATGATCAGGAAG	0.711027	0.50974	0.870722	0.78806	0.681081
AAGGAAGCTACAAGAAGGAAGACCA	1.38244	1.29829	1.85969	1.67038	2.06742
GGAAGCTACAAGAAGGAAGGAAGAC	2.7042	2.68341	3.90741	3.27355	3.63389
AATTGTAAGGAAACTGTTAGTCTGT	0.68	0.469388	0.58	0.598639	0.487179
ATTGTAAGGAAACTCTGTTAGTCTG	0.860465	0.678571	0.575342	0.576642	0.363057
CCCCTTTCCCTGAGGTTGGATTTAA	0.181818	0.2	0.7	0.266667	0.333333
CCCCTTTCCCTGGGGTTGGATTTAA	0.428571	0.181818	0.428571	0.285714	0.16
ATGTACTGAGTAGGTGGAACTGGCA	0.1972	0.118934	0.142014	0.149697	0.134676
ATGTACTGAGTATGTGGAACTGGCA	0.245234	0.171938	0.206622	0.205162	0.215493
CCAGTGCAGTCAAAATCCTATCTAG	0.481818	0.401869	0.445652	0.604478	0.229299
CCAGTGCAGTCACAATCCTATCTAG	0.519685	0.445946	0.691304	0.553571	0.60166
GCACGCCTGTAAGCCCAACTACTCA	0.448087	0.461538	0.668712	0.486486	0.390805
GCACGCCTGTAATCCCAACTACTCA	0.417582	0.264368	0.347826	0.0961538	0.0909091
ATTCTCAGAATAGTCTTTTCCTATC	0.8	2	1	0.5625	0.393939
ATTCTCAGAATATTCTTTTCCTATC	1	0	1	0.111111	0.2
CCAGCACTCGGCCTTTTCTCTGGGG	0.6	1.2	0.866667	0.705882	0.352941
CCAGCACTCGGCTTTTTCTCTGGGG	0.538462	0.222222	0.764706	0.75	0.388889
TAGATTATGTATCACATTGAATTTT	0.305556	0.173077	0.170732	0.282353	0.0925926
TAGATTATGTATGACATTGAATTTT	0.264706	0.229885	0.2875	0.279503	0.2
GTCCTCAGCAAACTAACACAGAAAC	0.40201	0.30814	0.525641	0.410526	0.283784
GTCCTCAGCAAATTAACACAGAAAC	0.266304	0.296117	0.315	0.211896	0.187302
AACAACTTCCCACAGTAGCATCTCC	0.57377	0.731707	0.458333	0.323529	0.271845
AACAACTTCCCATAGTAGCATCTCC	0.639344	0.416667	0.609375	0.52439	0.354839
AGAAAGAAAGAGAGAGAGAAAGAGA	7.67422	10.0088	13.2053	8.78826	8.49373
AGAAAGAAAGAGTGAGAGAAAGAGA	8.00453	9.56247	13.7413	8.99187	8.82733
TTTAACACTGGGCTCCACTGTCCCC	0.571429	0.363636	0.571429	0.416667	0.625
TTTAACACTGGGGTCCACTGTCCCC	0.230769	0.333333	0.571429	0.222222	0.1
ACTTACCCAGTTAAGTGTGAAAGGA	0.421818	0.253289	0.47234	0.486529	0.449351
ACTTACCCAGTTTAGTGTGAAAGGA	0.505495	0.291228	0.448276	0.473829	0.391304
CCCTTTTTGTGTGTGGGGGGGGTTT	0.625	0.352941	0.363636	0.302326	0.182927
CCTTTTTGTGTGTTGGGGGGGGTTT	0.384615	0.192308	0.375	0.4	0.2
GGGATTACAGGCATGAGCCACCGCA	0.611765	0.583871	0.783217	0.617284	0.470588
GGGATTACAGGCGTGAGCCACCGCA	0.750929	0.695341	0.81749	0.616327	0.605556
GCATGTGAATTACATTTCAATAAAG	0.114504	0.126374	0.145729	0.153153	0.176617
GCATGTGAATTATATTTCAATAAAG	0.175439	0.204819	0.210526	0.137931	0.122807
GGAGACTCATCTCACATGCAAAGAC	0.722008	0.447552	0.679537	0.5	0.587879
GGAGACTCATCTTACATGCAAAGAC	0.5	0.267241	0.421603	0.445428	0.403341
AGTTAGGATCAGCTGGACACAGACA	1.55886	1.50198	2.3676	1.99597	2.11603
AGTTAGGATCAGTTGGACACAGACA	1.65678	1.57826	2.40875	2.21465	2.48464
TATTTAGTTAGTATTCACACCAATT	0.333333	0.0952381	0.458333	0.216216	0.135593
TATTTAGTTAGTGTTCACACCAATT	0.407821	0.337662	0.383333	0.347418	0.220183
GTGAGCTGAGATCGTGCCACTGCAC	0.814921	0.860825	1.0088	0.90099	0.687961
GTGAGCTGAGATTGTGCCACTGCAC	0.509132	0.559413	0.698435	0.682156	0.708861
TCAGGAGTTCCAAACCAGCCTGGTC	0.422819	0.472222	0.603774	0.516854	0.444444
TCAGGAGTTCCAGACCAGCCTGGTC	0.806971	0.683196	1.24727	0.863281	0.603636
GTAATATGCTTCATTCATCCAACCA	0.330189	0.213592	0.244681	0.244094	0.174242
GTAATATGCTTCGTTCATCCAACCA	0.312169	0.322188	0.338843	0.34903	0.251323
TACATCATATGAACCAGAGTGCTGG	0.565997	0.436279	0.644886	0.654119	0.716846
TACATCATATGAGCCAGAGTGCTGG	0.493144	0.460613	0.627397	0.5859	0.666365
ACTGGAACTACCAGAAAGAAAAAAA	0.208333	0.103448	0.214286	0.0769231	0.09375
ACTGGAACTACCGGAAAGAAAAAAA	0.26087	0.0810811	0.173913	0.185185	0.121951
TGCACTGCTGTCCTAGAGACTATGG	1.61835	1.54457	1.98734	1.57239	1.5283
TGCACTGCTGTCTTAGAGACTATGG	1.79714	1.55139	2.32314	1.8	1.74311
TCTCTGGCTGGAATGACTGAGGCCT	1.14035	1.09434	1.46269	1.62162	0.923077
TCTCTGGCTGGAGTGACTGAGGCCT	1.44715	2.04673	2.21429	1.6	1.15
CTCTGTTGCCAGATTGGAGTGCAGT	1.1199	1.09699	1.56646	1.48654	1.58391
CTCTGTTGCCAGGTTGGAGTGCAGT	1.36499	1.3021	1.82388	1.71167	1.64887
TTGCATCTACAGAATGAGGGAGGTG	1.61314	1.28681	1.70945	1.45946	1.30488
TTGCATCTACAGCATGAGGGAGGTG	1.53122	1.37485	2.00741	1.53499	1.41391
GCGAGTGGATCACCTGAGGTCAGGA	2.87988	2.83066	3.86515	2.76356	2.84322
GCGAGTGGATCATCTGAGGTCAGGA	3.64258	3.37582	4.95023	3.66763	3.50082
TGGAGGAGATGGCAAAACATTCCTT	0.465517	0.416667	0.428571	0.463235	0.399038
TGGAGGAGATGGGAAAACATTCCTT	0.485714	0.362069	0.492537	0.459459	0.440559
ATTTATAACTACCAGCAGTATGTAA	0.266344	0.14561	0.213836	0.201995	0.116711
ATTTATAACTACGAGCAGTATGTAA	0.308765	0.185442	0.256236	0.240631	0.251064
TTAGATAGAGCCCTGCAAGAGCAGA	0.812865	0.71123	1.06587	0.891892	0.862595
TTAGATAGAGCCTTGCAAGAGCAGA	0.965398	0.957958	1.23343	1.13183	0.902027
GACCTTGTGATCTGCCTGCCTCAGC	2.47826	1.82759	3.65217	1.17857	0.785714
GACCTTGTGATCCGCCTGCCTCAGC	1.19048	1.04762	1.63043	1.85714	0.451613
CACAGAGGTCACAGCCTAGTGGAAG	1.52079	1.43731	2.26143	1.76383	1.80525
CACAGAGGTCACTGCCTAGTGGAAG	1.48315	1.46824	2.15512	1.74295	1.75817
TTCAAGTCCTGTCCTAGCCACTTGA	0.652632	0.614865	0.769737	0.821229	0.745455
TTCAAGTCCTGTTCTAGCCACTTGA	0.868217	0.597315	0.87931	0.931298	0.704403
CACAGAGGGAAGATTTTCTCTCTGG	0.84	0.682927	1.10256	0.685714	0.609524
CACAGAGGGAAGGTTTTCTCTCTGG	0.75	1.1	1.1129	1.01905	0.802632
ACAAAAGAAAAGAGAAGGTTAAGAG	0.661417	0.684211	0.966667	0.856	0.83125
ACAAAAGAAAAGGGAAGGTTAAGAG	0.870334	0.703259	1	0.992819	1.00899
ACTATGATGGCTAGCTCCAAAGACA	0.924318	0.703356	1.0689	1.22245	0.976967
ACTATGATGGCTGGCTCCAAAGACA	0.962607	0.803011	1.24375	1.22357	1.10606
TCTTTATAGATAACATGACTGAGGT	0.219512	0.25	0.297872	0.3125	0.272727
TCTTTATAGATACCATGACTGAGGT	0.46875	0.479592	0.40625	0.602151	0.431193
AACAGGAAGCTACTTTGTCCCCCTA	0.215686	0.173913	0.0615385	0.164835	0.104348
AACAGGAAGCTATTTTGTCCCCCTA	0.0285714	0.107143	0.0434783	0.0517241	0.0909091
CTGATGTATTATCCTTATTGTTTAA	0.216981	0.0854701	0.0864198	0.167939	0.0387097
CTGATGTATTATGCTTATTGTTTAA	0.219963	0.154331	0.191398	0.167169	0.127517
CATCTGTGTGGGCTTGCTCTGGGTC	1.15532	1.30543	1.56522	1.40058	1.03152
CATCTGTGTGGGTTTGCTCTGGGTC	1.11525	1.0915	1.44628	1.09417	1.06623
CCACATCTCACACGTGTGCACGTTA	0.601719	0.586716	0.714286	0.605882	0.439024
CCACATCTCACATGTGTGCACGTTA	0.740664	0.793846	1.06073	0.712446	0.699029
ATTCTTAGGAGACGTATGCTTAGCA	1.18615	0.869565	1.27288	1.16508	0.98
ATTCTTAGGAGATGTATGCTTAGCA	0.925065	0.69598	1.09434	1.07268	0.821586
TTCAAAGTAGAAAGTTAAGGAAAAG	0.547619	0.4	0.566038	0.594595	0.573248
TTCAAAGTAGAAGGTTAAGGAAAAG	1	0.875	1.14545	0.951923	1.00568
GGCAGAAGGCAACCGGTTTTGTACA	0.546479	0.45283	0.634188	0.597561	0.6
GGCAGAAGGCAATCGGTTTTGTACA	1.16885	1.13161	1.43284	1.33496	1.10403
AGGGCAGGAGAGACCATATTGAATA	0.646893	0.4875	0.623762	0.563518	0.497976
AGGGCAGGAGAGGCCATATTGAATA	0.886018	0.83125	1.0137	0.810924	0.897959
TGCATTAGAGCAAAAAGAGAAGAAA	1.13913	1.13291	1.33074	1.12401	1.21611
TGCATTAGAGCAGAAAGAGAAGAAA	1.39348	1.07544	1.9774	1.62069	1.76545
CTCTAGCCTGGGCGACAGAGTGAGA	1.5462	1.75765	2.30357	1.73021	1.57507
CTCTAGCCTGGGTGACAGAGTGAGA	1.64911	1.70901	2.31281	1.86538	1.64462
AAAGCAGAGCCCCCATACACTTCCG	0.347826	0.333333	0.25	0.219512	0.226415
AAAGCAGAGCCCTCATACACTTCCG	0.568966	0.411765	0.43956	0.224299	0.328
AACCTTGGAGGCAGAGGTTGCAGTG	2.14381	2.23822	2.80187	2.2427	2.37237
AACCTTGGAGGCGGAGGTTGCAGTG	2.62996	2.49438	2.92809	2.15289	2.04575
AACCTGGGAGGCAAAGCTGCAGTAA	0.831522	0.729381	1.10461	0.924847	0.951807
AACCTGGGAGGCGAAGCTGCAGTAA	0.793522	0.827883	0.916803	0.788793	0.775229
TGTGCCGTGAGACGTAATTCTATGA	0.672316	0.695745	0.916136	0.902056	0.679707
TGTGCCGTGAGAGGTAATTCTATGA	1.02535	0.894231	1.16333	1.11097	1.02384
GTCTCAAACTCCCGACCTCGTGATT	0.538462	1	1	0.75	0.3
GTCTCAAACTCCTGACCTCGTGATT	0.604651	0.425926	0.921569	0.709091	0.644737
CAAATCAAAGTACCTGCTGCATTAA	0.4	0.147059	0.328767	0.257732	0.253846
CAAATCAAAGTATCTGCTGCATTAA	0.297872	0.126761	0.242857	0.313559	0.232877
GTGTGAGCCACTAAGCCCGGCCAAA	0.369048	0.236842	0.357143	0.231481	0.255102
GTGTGAGCCACTGAGCCCGGCCAAA	0.516129	0.46988	0.504587	0.564103	0.410959
AACTGCAAACTTGCAGGAAAGAGTA	0.300981	0.264286	0.346264	0.374384	0.3449
AACTGCAAACTTTCAGGAAAGAGTA	0.731707	0.739726	0.653846	0.535	0.591696
GGAGAAAGTAACCTGGAGGACATAG	0.89876	0.715328	1.06723	0.921652	1.08368
GGAGAAAGTAACTTGGAGGACATAG	0.896137	0.764565	0.998569	0.968465	1.13046
ATAAGAGTCTGAGAACAAAAACAAC	0.179487	0.153846	0.0731707	0.2	0.184783
ATAAGAGTCTGATAACAAAAACAAC	0.208333	0.115385	0.0833333	0.104167	0.111111
CTGGGCAACAAAACGAGACTCCGTC	0.901961	0.582278	0.776119	0.564103	0.475
CTGGGCAACAAAGCGAGACTCCGTC	0.898148	0.991304	1.45133	1	0.75
TCAGATCAAGCCAGTCAGAAGGCTC	1.05	1.02844	1.67822	1.40278	1.37615
TCAGATCAAGCCGGTCAGAAGGCTC	1.0061	1.20339	1.5202	1.20809	1.03828
ATTCAGGAAACACTTGATGCCACGT	0.268	0.179331	0.266458	0.281337	0.288991
ATTCAGGAAACAGTTGATGCCACGT	0.40493	0.314815	0.432566	0.536977	0.589563
ATTCAGGAAACATTTGATGCCACGT	0.445652	0.151899	0.229947	0.236052	0.264605
AAAAATTAGCCAGGTGTGGTGGTGC	0.679612	0.505263	0.614841	0.543726	0.605351
AAAAATTAGCCATGTGTGGTGGTGC	0.485089	0.466151	0.632479	0.443447	0.504409
TCAAAATGTTAACGCACTTTTCACA	2	0.6	0.8	0.9	0.263158
TCAAAATGTTAATGCACTTTTCACA	1	0.333333	0.4	0.263158	0.2
GACCTGGATATACTGCATGATGCTG	1.34439	1.19229	1.85939	1.62392	1.4707
GACCTGGATATATTGCATGATGCTG	0.725829	0.589762	0.897868	0.936604	0.946316
CGCTTCTTTCCACGCATTCCAGGTC	1.53333	0.645161	0.948718	0.647059	0.590909
CGCTTCTTTCCATGCATTCCAGGTC	1.14286	1.14815	0.75	1.06452	0.658537
GCAGTGCATGGGGTTCCCACGTCTT	0.321534	0.263492	0.288235	0.261438	0.236162
GCAGTGCATGGGTTTCCCACGTCTT	0.405263	0.296296	0.415525	0.34434	0.300469
TTGTATTTTTAGCAGAGATGGGGTT	0.380952	0.538462	0.411765	0.5	0.428571
TTGTATTTTTAGTAGAGATGGGGTT	0.4	0.583333	0.4	0.2	0.0606061
TGGTGCATGCCTATAATCCTGGTTA	0.345736	0.318087	0.351415	0.324675	0.188791
TGGTGCATGCCTGTAATCCTGGTTA	0.575723	0.403947	0.575712	0.487985	0.410023
GTAGCCCATGGAAATCATTCAATAA	0.296296	0.212121	0.0909091	0.131579	0.08
GTAGCCCATGGACATCATTCAATAA	0.230088	0.151515	0.230769	0.185792	0.139037
TCTGAAATCTCACATAGTACCAAGA	0.164	0.191111	0.194286	0.334975	0.155963
TCTGAAATCTCATATAGTACCAAGA	0.298137	0.132597	0.136364	0.198413	0.128
ATTTTTGTAGTCAAGGGCATCTTAC	0.47541	0.440217	0.438525	0.454259	0.384804
ATTTTTGTAGTCCAGGGCATCTTAC	0.348315	0.397436	0.386503	0.41784	0.316981
TTTCAGAACTGGAAATTGGTGGTGG	0.373134	0.317857	0.424929	0.406504	0.447059
TTTCAGAACTGGCAATTGGTGGTGG	0.599388	0.494681	0.622472	0.597046	0.688889
AGTTATGAACATATTCTTGACAGAA	0.5	0.358491	0.71875	0.428571	0.313253
AGTTATGAACATCTTCTTGACAGAA	0.409091	0.564516	0.54902	0.40404	0.398693
GCGGGCGGATCACGAGGTCAGGAGA	2.07303	2.18554	2.65328	2.16667	2.12465
GCGGGCGGATCAGGAGGTCAGGAGA	3.62718	3.70551	4.52126	3.43526	3.27154
CCGCCTCAGCCTACCAAAGTGCTAG	0.631579	0.616667	1.13043	1.24	0.487179
CCGCCTCAGCCTCCCAAAGTGCTAG	2	0.894737	1.54167	0.47619	0.5625
AACCCAGGAGGCAGAGGCTGCAGTG	2.46345	2.41213	3.01982	2.77253	2.32898
AACCCAGGAGGCGGAGGCTGCAGTG	2.44223	2.29268	2.98868	3.06081	2.03947
CTCAGAGCCACCATCTCTTCAGATG	1.35484	1.61765	1.89189	1.23529	0.488889
CTCAGAGCCACCGTCTCTTCAGATG	1.87179	1.78049	1.75926	1.63889	1.17073
CCCGGGAGGCGGAGGTTGCAGTGAG	3.21505	2.88889	3.64975	2.57037	2.05042
CCCGGGAGGCGGTGGTTGCAGTGAG	2.32	2.33208	2.57364	1.83237	1.66187
GTTAGGTGCTCTATTTGAATCCTGA	0.8625	0.759036	0.838863	0.787004	0.659574
GTTAGGTGCTCTGTTTGAATCCTGA	1.65211	1.46564	1.81774	1.7608	1.42526
AGTGAGCCAGGACGGAGTCACTGTG	1.17465	1.40331	1.96779	1.50089	1.48526
AGTGAGCCAGGATGGAGTCACTGTG	1.31574	1.56087	2.09266	1.5959	1.59916
CGGAGAATGCAGCGAGCTGAGATCG	2.63222	2.73415	3.80566	2.58386	2.61031
CGGAGAATGCAGTGAGCTGAGATCG	3.80186	3.97524	5.20273	4.12907	3.91165
GTGGCAGAGCCAAGACTCAAACCAG	0.667506	0.589711	0.865714	0.601575	0.646643
GTGGCAGAGCCAGGACTCAAACCAG	1.20507	1.07725	1.55501	1.15249	0.908012
CTGCTTCAGGCCAGGTTGGTTATTT	1.20435	1.00358	1.32418	0.971061	0.719064
CTGCTTCAGGCCCGGTTGGTTATTT	1.6747	0.872093	1.36646	1.06349	0.836066
CACAGGCATTTGCGCTCCCGAAGCA	1	0.984496	1.73723	1.21951	1.18
CACAGGCATTTGTGCTCCCGAAGCA	0.886447	0.945946	0.968254	0.950262	0.776243
GACGTGCATGTGCGTATCTAGACCC	1.04918	0.886619	1.19714	1.02163	1.02975
GACGTGCATGTGTGTATCTAGACCC	0.845588	0.725728	0.928747	0.852735	0.758117
GGCAGAATGATGCTTAGGAAGGGGT	3.64096	3.73035	5.25938	4.23168	3.96293
GGCAGAATGATGTTTAGGAAGGGGT	2.77544	2.67202	3.84516	2.97923	2.80724
GGCTGGGTTTAACTTTGGAGTTCCT	0.504348	0.409836	0.454918	0.37594	0.256983
GGCTGGGTTTAATTTTGGAGTTCCT	0.666667	0.480769	0.5	0.464286	0.277778
TAAGACTGTGTCAATCCTCCAGAGA	0.456522	0.346847	0.460916	0.540865	0.488987
TAAGACTGTGTCGATCCTCCAGAGA	0.607752	0.413851	0.621677	0.705426	0.613074
TGGCCAGGCCAGACTTGAACTCCTG	0.758621	0.181818	0.436364	0.298246	0.33871
TGGCCAGGCCAGTCTTGAACTCCTG	0.405405	0.363636	0.340909	0.4	0.45
CCCAGTAACTCAACCAAGGGAAACA	0.320833	0.225225	0.247706	0.316206	0.179402
CCCAGTAACTCAGCCAAGGGAAACA	0.273874	0.229122	0.35369	0.338462	0.261134
CGGCTAGATTTGAGGGTAATTTGCT	0.984368	0.941795	1.24373	1.0225	0.893756
CGGCTAGATTTGGGGGTAATTTGCT	0.768022	0.790941	0.927374	0.75356	0.59611
GTGGTGGCGGGCACCTGTAATCCCA	0.637965	0.697286	0.787449	0.576023	0.462963
GTGGTGGCGGGCGCCTGTAATCCCA	0.806268	0.76584	0.994236	0.627376	0.52356
CGCTGTAAGGTACATAGATGTGATT	0.456975	0.358884	0.525799	0.526446	0.552134
CGCTGTAAGGTATATAGATGTGATT	0.358953	0.255901	0.384319	0.405495	0.371653
AGCATCACTGTAAGGGACTAACACC	0.540541	0.460915	0.658285	0.521635	0.494552
AGCATCACTGTAGGGGACTAACACC	0.548832	0.491354	0.682603	0.568373	0.524725
GTAACCCCAGCACTCTGGGAGGCTG	0.820896	0.684211	1.09375	0.769231	0.441176
GTAACCCCAGCATTCTGGGAGGCTG	0.901235	0.883117	0.671053	0.609375	0.285714
GATTTTATGTATCTACTGCATACGT	0.273751	0.183637	0.228524	0.283309	0.217722
GATTTTATGTATTTACTGCATACGT	0.238792	0.142707	0.157825	0.145582	0.133803
AGGCAGAGGTTGCGGTGAGCCGAGA	1.5805	1.73748	2.43648	1.60779	1.65133
AGGCAGAGGTTGTGGTGAGCCGAGA	2.00243	2.08304	2.72949	1.91711	1.73722
TGCTGGCATTACAGGCGTCAGCCAC	0.762821	0.937626	1.24346	0.960563	0.734177
TGCTGGCATTACCGGCGTCAGCCAC	0.655738	0.672414	1.05172	0.527273	0.588235
GGCCAGATTGGTCCCGAACTCCTGA	0.111111	0.08	0.0853659	0.0674157	0.0967742
GGCCAGATTGGTTCCGAACTCCTGA	0.0980392	0.12069	0.131579	0.101449	0.0737705
ATGGTGAAGCCCCATGTGTACTAAA	0.31016	0.217593	0.157233	0.235577	0.223301
ATGGTGAAGCCCGATGTGTACTAAA	0.396825	0.261765	0.435484	0.544484	0.400685
ACGTGGTGAAACCCTGTCTCTACTA	0.315789	0.183333	0.285714	0.310345	0.111111
ACGTGGTGAAACTCTGTCTCTACTA	0.203704	0.434783	0.254545	0.421053	0.192661
AATGCACCACCACGCCCAGCTAAAT	0.363636	0.636364	0.357143	0.130435	0.0714286
AATGCACCACCATGCCCAGCTAAAT	0.166667	0.259259	0.583333	0.297297	0.208333
GTTGTACCAGAGATGCTTGGATGAG	1.0676	0.970397	1.46478	1.34249	1.2528
TTGTACCAGAGATTGCTTGGATGAG	0.985191	0.878261	1.22163	1.24761	1.17908
TACAGGCGCCTGCCACCACAGCTGG	0.85	0.75	0.914474	0.802083	0.609195
TACAGGCGCCTGTCACCACAGCTGG	0.945671	0.967603	1.28371	0.789474	1.01124
CTATCAGATGTGTCCTCTAAGATCT	1.14023	0.959554	1.32695	1.1722	1.15259
TATCAGATGTGTCCCTCTAAGATCT	0.670588	0.578947	0.850829	0.638889	0.651934
TCATTTTGACTCCTCCCCAGGGCTG	0.529412	0.230769	0.461538	0.414634	0.232143
CATTTTGACTCCTTCCCCAGGGCTG	0.444444	0.346154	0.37037	0.538462	0.473684
GAGACAGGGTTTCACCATGTTGCCC	0.410156	0.411215	0.581047	0.456332	0.485788
GAGACAGGGTTTTACCATGTTGCCC	0.486254	0.403968	0.590643	0.605882	0.435262
ACAGAGTGAGACACTGTCTAAAAAT	0.309677	0.227129	0.284314	0.239669	0.35124
ACAGAGTGAGACCCTGTCTAAAAAT	0.209302	0.295455	0.388889	0.157895	0.137255
GCATTCCTGTTTAATCACCGCCTTA	0.555556	0.833333	0.75	0.368421	0.432099
GCATTCCTGTTTGATCACCGCCTTA	0.585366	0.323944	0.510417	0.605263	0.462963
TGGTTGCAGACAGAATGAACGGGCC	1.6337	1.39023	2.04245	1.78017	1.82386
GGTTGCAGACAGAAATGAACGGGCC	1.5454	1.41348	2.13881	1.73389	1.92217
TGGAATTACAGGCGTGAGCCACTGT	0.457934	0.418632	0.5	0.511381	0.446729
TGGAATTACAGGTGTGAGCCACTGT	0.413415	0.346338	0.413878	0.358779	0.487484
CTCCCAGAACTTCGGGAGGCCGAAG	0.758621	0.666667	0.28	0.692308	1.375
CTCCCAGAACTTTGGGAGGCCGAAG	0.73913	1.22222	0.52381	0.615385	0.688889
GGAGGCCAAGTCAGGTGGATCACTT	1.30208	1.34167	1.51513	1.23704	1.13468
GGAGGCCAAGTCGGGTGGATCACTT	1.19903	1.12	1.31891	1.01879	0.861823
CTCACTGCAACCCCTGCCTCATGGG	0.857143	0.904762	0.754386	0.666667	0.575758
CTCACTGCAACCTCTGCCTCATGGG	1.2	1.16981	0.941176	1.2	0.810811
GATTACAGGCATAAGCCACTGCACC	0.471616	0.503704	0.664987	0.564433	0.54375
GATTACAGGCATGAGCCACTGCACC	0.708791	0.717668	0.916493	0.697183	0.706625
TACACTGTCTTAGTTTTTTACACAA	0.339286	0.175676	0.25641	0.226891	0.173913
ACACTGTCTTAGTTTTTTTACACAA	0.333333	0.333333	0.157895	0.222222	0.195652
TAACGAGCGCGGAGGAAACATCCGC	0.52439	0.480519	0.666667	0.519231	0.545455
TAACGAGCGCGGGGGAAACATCCGC	1.04762	0.62963	0.884615	0.954545	0.538462
ACTCCCGCTGCTGCCCCCAGGACAG	0.0487805	0.166667	0.142857	0.2	0.125
CTCCCGCTGCTGCCCCCCAGGACAG	0.565217	0.888889	1.25	2.5	0.5
AACCATGGGAACAAGTGGGAATCCT	0.387047	0.348544	0.485965	0.529046	0.603904
AACCATGGGAACGAGTGGGAATCCT	0.473921	0.43657	0.623364	0.602787	0.727924
GTGGTGTGCACCCGTAATCCCAGCT	0.441288	0.420455	0.484925	0.423358	0.25
GTGGTGTGCACCTGTAATCCCAGCT	0.556059	0.456022	0.529667	0.520629	0.387173
GGGAGGCTGAGGCAGGAGAATCGTT	4.41935	4.50531	5.7293	4.06077	3.43642
GGGAGGCTGAGGTAGGAGAATCGTT	3.39157	3.23021	3.97864	2.79465	2.40773
AATGGTACGATCTCGGCTCACCGCA	0.189024	0.286458	0.25	0.320261	0.325926
GTACGATCTCGGCTCACCGGCTCAC	0.303571	0.240741	0.327869	0.292683	0.097561
GAGGATGAGGCCAGTGGATCACTTG	2.58182	2.25269	3.1908	2.53133	2.66339
GAGGATGAGGCCGGTGGATCACTTG	1.98641	1.86957	2.63328	1.96641	1.71027
TAAAAGTAATTTGTGATTGAAGAGA	0.25	0.153846	0.6	0.26087	0.24
AAAAGTAATTTGTTGATTGAAGAGA	0.461538	0.0434783	0.137931	0.228571	0.178082
CACCTATAGTTCCGGCTACTTGGGA	0.331034	0.179487	0.261538	0.284404	0.217742
CACCTATAGTTCTGGCTACTTGGGA	0.354582	0.225296	0.351598	0.294931	0.261628
CAGGACAATCCACAGAGTGGCAGAA	0.901515	0.95	1.09859	1.10714	0.808511
AGGACAATCCACGAGAGTGGCAGAA	0.772308	0.808642	0.996575	1.03819	0.931889
TGAATTTGAACACTGTCCGTTTTGT	0.75	0.592593	0.65	0.532468	0.453782
TGAATTTGAACATTGTCCGTTTTGT	1.16667	0.6	0.461538	0.69697	0.424
GCTGAGGCAGGACAATCCCTTGAAC	0.554054	0.641975	0.451923	0.302083	0.326923
GCTGAGGCAGGAGAATCCCTTGAAC	0.704762	0.683761	0.735043	0.634783	0.669421
TGTGTGGGGGGTCTGGGGTTTTTGA	0.904762	0.64	0.88	0.371429	0.59375
TGTGTGGGGGGTGTGGGGTTTTTGA	0.516129	0.536585	0.703704	0.6	0.6
GTGTGTGTGTTCCTTAGAGATGTTT	0.722178	0.688028	0.843458	0.786256	0.591359
GTGTGTGTGTTCTTTAGAGATGTTT	0.746562	0.712891	0.827552	0.682016	0.588283
GCCAGATTTAACAAGTCTCAGTAAG	0.331776	0.202952	0.226974	0.364865	0.297059
GCCAGATTTAACCAGTCTCAGTAAG	0.141463	0.0755556	0.0557621	0.0645161	0.0522648
GAAGACCATCTTGCTGAAATAAGGC	0.752066	0.566879	0.698565	0.769531	0.816393
GAAGACCATCTTTCTGAAATAAGGC	0.4	0.666667	0.53125	0.545455	0.610526
CCAGCTTGTACTATGACAAGTGTGG	0.7859	0.795122	1.28365	1.09879	0.904147
CCAGCTTGTACTGTGACAAGTGTGG	0.985136	1.07583	1.67832	1.29672	1.26569
CAGGCTGGTTTCAAACTCCTGACCT	0.933333	1.35294	2.1875	0.655172	0.214286
CAGGCTGGTTTCGAACTCCTGACCT	0.35	0.52381	0.444444	0.333333	0.304348
GGAGAACAGCAGCGTAAGTGGCTGG	2.79139	3.03337	4.14991	2.97563	2.85456
GGAGAACAGCAGTGTAAGTGGCTGG	3.75204	3.91189	5.63947	3.92139	4.11369
ATACACGCACACACACATGCACGTA	0.320867	0.236667	0.295082	0.323496	0.284229
ATACACGCACACCCACATGCACGTA	0.271166	0.234498	0.29249	0.271028	0.25784
TGGGTACTTAGACGTTAAGTGGGAC	0.691576	0.565103	0.776673	0.723238	0.643847
TGGGTACTTAGATGTTAAGTGGGAC	0.566316	0.444172	0.643349	0.558118	0.503218
AACGGAGAGAGCCAAGTCAGACTGT	1.71669	1.86769	2.55637	2.09244	2.32086
AACGGAGAGAGCTAAGTCAGACTGT	3.58615	3.43667	4.5631	3.75153	4.00899
CCTCCTACCAGGCCCCACCTCCAAC	0.181818	0.25	0.2	1	0.333333
CCTCCTACCAGGTCCCACCTCCAAC	0.24	0.333333	0.416667	0.454545	0.0909091
AAAACAGGTGGGAGGTTGAGAATGA	2.27936	2.31645	3.3736	2.84469	2.79719
AAAACAGGTGGGCGGTTGAGAATGA	1.90087	1.87189	2.81875	2.28472	2.2552
GAAGTTTGATAGCAATGTAGTAAAG	0.800239	0.532571	0.987654	0.924986	0.897466
GAAGTTTGATAGGAATGTAGTAAAG	0.802326	0.551821	0.952569	0.877497	0.895803
CTCTTGCATCGTAACCTACAGGTAT	0.44	0.375174	0.462963	0.416335	0.339552
CTCTTGCATCGTCACCTACAGGTAT	0.716667	0.665263	0.790179	0.577017	0.525907
CTCTTGCATCGTGACCTACAGGTAT	0.624881	0.617945	0.893155	0.741414	0.551308
CTCTTGCATCGTTACCTACAGGTAT	0.415547	0.395184	0.445804	0.447124	0.345083
TGTATGGTAAGCAAGCCTTTTAAGA	0.87931	0.55	0.719101	0.86758	0.713793
TGTATGGTAAGCGAGCCTTTTAAGA	1.42857	1.23529	1.05825	1.22835	1.01796
ACGTATCATGATCATAAAATGATCA	0.166329	0.0925373	0.158824	0.115756	0.0906736
ACGTATCATGATTATAAAATGATCA	0.164179	0.0976744	0.161074	0.165939	0.114173
GATCATGATAAACGTAAAGATCATA	0.183442	0.0988201	0.165865	0.178988	0.158879
GATCATGATAAATGTAAAGATCATA	0.225806	0.124444	0.142857	0.160494	0.129944
AGTCATTTAACCAACACCTCCTCAG	0.416667	0.296296	0.3	0.333333	0.297297
AGTCATTTAACCGACACCTCCTCAG	0.617021	0.431373	0.76	0.680851	0.397059
CATCGTCCCTTTAAAGAAGCTCTTC	#DIV/0!	0.5	4	1.25	0
CATCGTCCCTTTGAAGAAGCTCTTC	3	0.444444	3.5	1.75	1.06667
TCAACTTGGCTCCGGTAATTATGCT	0.307692	0.243902	0.329897	0.252427	0.145695
TCAACTTGGCTCTGGTAATTATGCT	0.170455	0.221053	0.316327	0.352941	0.228395
ACCATGTTGGCCAGGCTTGAACTTC	1.13534	1.10588	1.26045	0.918239	0.87234
ACCATGTTGGCCGGGCTTGAACTTC	0.915423	1.03382	1.25818	1.00763	0.718615
TCCAGAAATCTTACACAAATCTGTA	0.4	0.153846	0.0606061	0.153846	0.0909091
TCCAGAAATCTTGCACAAATCTGTA	0.315789	0.0697674	0.181818	0.384615	0.210526
TGAACATTTTTGCTGTGTTCAGAGT	1.80163	1.21319	1.8125	1.73798	1.30315
TGAACATTTTTGTTGTGTTCAGAGT	1.20513	1.06344	1.51107	1.11441	0.977032
CAAACAAAAGGTATGAGGTCAGCCC	0.373802	0.251969	0.375758	0.317143	0.368812
CAAACAAAAGGTGTGAGGTCAGCCC	0.407407	0.490476	0.502439	0.486486	0.495763
GGCATGTGGTGCACACCTGTAGTCC	0.970861	1.15091	1.42383	1.12111	0.959494
GGCATGTGGTGCGCACCTGTAGTCC	1.58137	1.48639	2.11009	1.4093	1.36264
TTAAGTTGTATACGTCAGATGGGCT	0.559805	0.439883	0.611886	0.576004	0.533552
TTAAGTTGTATATGTCAGATGGGCT	0.677865	0.545125	0.737105	0.673705	0.613465
ATTTTTTTTAGTATAAGCATGTCCC	0.125	0.166667	0.125	0.125	0.0869565
ATTTTTTTTAGTGTAAGCATGTCCC	0.263158	0.203704	0.306452	0.235294	0.120253
ACAATCTCTTGGCGATGAGAACACG	0.751578	0.623671	0.925946	0.898467	0.976682
ACAATCTCTTGGTGATGAGAACACG	0.95938	0.697984	1.1204	1.10889	1.22329
AGCTCCAGGCCTACCTTCTTCTCCA	0.375	0.4	0.5	2	0.125
AGCTCCAGGCCTCCCTTCTTCTCCA	#DIV/0!	2	5	1.66667	1
ACTCAGGTGATCCTCCTATCCCAGC	1.02326	1.3	0.833333	0.622222	0.527273
ACTCAGGTGATCTTCCTATCCCAGC	1.21429	0.823529	1.23913	0.681818	0.653333
CTGGAGGCCGCCAGGATGCCCTTGA	0.78	0.897436	0.902439	0.571429	1.16667
CTGGAGGCCGCCGGGATGCCCTTGA	1.13158	0.97561	1.33333	1.59091	0.516129
GCCAAGGGTTCAAAACTGGATCAAG	0.669604	0.548951	0.740625	0.853821	0.852071
GCCAAGGGTTCACAACTGGATCAAG	1.07329	0.944392	1.31526	1.22222	1.03528
GGGGTTTTGCTACGTTGCCCAGGCT	0.941538	0.655022	0.806228	0.579176	0.5625
GGGGTTTTGCTATGTTGCCCAGGCT	0.80303	0.700704	0.953099	0.689076	0.494781
TACACTGCCACCCAGTCTGTGATAC	0.484127	0.320388	0.670103	0.423611	0.346939
TACACTGCCACCGAGTCTGTGATAC	0.659574	0.631902	0.96748	0.674528	0.639594
ACCCACGATGAGAATGCTGAGGGTC	0.644326	0.544037	0.920168	0.776581	0.706461
ACCCACGATGAGGATGCTGAGGGTC	0.788536	0.805284	0.984649	0.925	0.856925
CCAGATTACATCAATCTCCATGTCT	0.192604	0.147228	0.158809	0.207459	0.157143
CCAGATTACATCGATCTCCATGTCT	0.390331	0.284223	0.404795	0.394109	0.349693
ATATTCAACACTAAGAAAACCAGTC	0.615385	0.206897	0.2	0.21875	0.105263
ATATTCAACACTGAGAAAACCAGTC	0.386364	0.220339	0.257143	0.294118	0.125828
CAACCTGAATTAACTGAATCAGATT	0.84	0.571429	0.640625	0.416667	0.395062
CAACCTGAATTATCTGAATCAGATT	0.225806	0.382353	0.391304	0.333333	0.313725
GAAAAGAGTGGGCGTGCATCTGACT	2.00455	1.83955	2.69741	1.94118	1.92683
GAAAAGAGTGGGTGTGCATCTGACT	1.7476	1.72437	2.57143	2.06587	2.01773
TTTGGGTTTTGTCCTGAGCTTCACA	1.24324	0.8	1.83333	1.31667	1.17105
TTTGGGTTTTGTTCTGAGCTTCACA	1.57143	1.11364	1.52	1.02632	0.964706
TCAAAACCACGACGTGATACCACCT	0.0735294	0.0327869	0.105263	0.20339	0.1
TCAAAACCACGATGTGATACCACCT	0.0654206	0.0740741	0.0921053	0.125	0.0694444
TGCAGCTGAGCCAGGAGGGGGGTCC	2.74419	2.61094	3.44426	2.52	2.06897
TGCAGCTGAGCCGGGAGGGGGGTCC	2.85202	2.58422	3.64286	2.31518	2.02941
TCTTGTGAGGGAAAAAATGTCTCTC	0.384615	0.428571	0.409091	0.367347	0.229358
TCTTGTGAGGGAGAAAATGTCTCTC	0.979592	0.68	0.807692	0.946565	0.939891
CTGGGTCCTGTGACCCTCAGAGTAT	0.7411	0.705128	0.774038	0.796791	0.645
CTGGGTCCTGTGCCCCTCAGAGTAT	0.753623	1.04444	1.38961	0.835294	0.771084
AAGGGGCAACTCCGTGTAGCAGGAC	1.275	1.26593	1.61247	1.28701	1.13898
AAGGGGCAACTCTGTGTAGCAGGAC	1.26949	1.18223	1.73276	1.47425	1.49768
TCCCAGGTGCTACAGATTGTTTGTT	0.616667	0.418033	0.584158	0.702381	0.56383
TCCCAGGTGCTATAGATTGTTTGTT	0.42246	0.436242	0.335294	0.377143	0.303571
CAGTGAGCAGGCAGATGAAGTGGCC	2.18066	2.28525	3.23559	2.32017	2.53112
CAGTGAGCAGGCGGATGAAGTGGCC	2.46935	2.66946	3.61853	2.48733	2.52432
TCATATTTGCTTATCTATATGTCCT	0.295964	0.184783	0.139344	0.263804	0.136612
TCATATTTGCTTTTCTATATGTCCT	0.185185	0.590909	0.25	0.52381	0.193548
GCCTCTACATGTATAAGAACAAAGA	0.377049	0.192308	0.265625	0.231707	0.15
GCCTCTACATGTTTAAGAACAAAGA	1	0.666667	0.37037	0.15	0.254902
TGCACTGAACTGATGACACTGCCCT	0.387438	0.271074	0.373961	0.397015	0.359499
TGCACTGAACTGGTGACACTGCCCT	0.79941	0.690604	0.765385	0.71443	0.678571
AAAATGGGATTACTGGCCGGGCTCG	0.681159	0.541463	0.581818	0.493976	0.390728
AAAATGGGATTATTGGCCGGGCTCG	0.413333	0.339806	0.408696	0.609756	0.242718
GGAGACCTCGTGATTCCATCAATCT	0.544118	0.261682	0.358974	0.473214	0.394366
GGAGACCTCGTGGTTCCATCAATCT	0.357798	0.518182	0.432	0.305085	0.346154
TATTGTAGGTTGAAGAACCAATACA	0.335938	0.170068	0.173077	0.293785	0.228261
TATTGTAGGTTGGAGAACCAATACA	0.343284	0.259009	0.344023	0.350394	0.281879
AGACAGAGTCTCACTCTGTCACCCA	0.427481	0.630952	0.576271	0.467742	0.308642
AGACAGAGTCTCGCTCTGTCACCCA	0.541096	0.706422	0.987179	0.72043	0.401869
CCCCAGACGTGTCCCTCTGCCCTCA	0.272727	0.708333	1.18182	0.4	0.272727
CCCCAGACGTGTTCCTCTGCCCTCA	0.666667	0.769231	0.542857	0.740741	0.636364
TGACAAGTGTGGAATTCAAATTCAC	0.247059	0.16	0.238806	0.266904	0.258706
TGACAAGTGTGGGATTCAAATTCAC	0.25	0.237864	0.293436	0.321716	0.27593
TGCATCGTGCTTCCTATCTACGTAA	0.29646	0.204545	0.269006	0.256684	0.245714
TGCATCGTGCTTGCTATCTACGTAA	0.297491	0.292023	0.3593	0.326821	0.337374
ACATACGCCTAGCTGAAAATTAGGT	0.481319	0.331959	0.435294	0.362832	0.402754
ACATACGCCTAGTTGAAAATTAGGT	0.319915	0.262443	0.32398	0.308118	0.25938
TTTTCTCCCTCACGAATGTCTGGGA	1.5	0.5	0.75	0.466667	0.125
TTTTCTCCCTCAGGAATGTCTGGGA	0.5	0.166667	0.666667	0.102564	0.315789
CTTGGAGACTTCAGCAGGGCGGGCG	0.91129	1.19463	1.54839	1.15574	1
CTTGGAGACTTCGGCAGGGCGGGCG	1.14773	1.12389	1.81818	1.28571	0.976471
GTAAAGGTCACGCGGGCCGGGGGCT	0.126316	0.0578512	0.0514706	0.0802139	0.0566038
GTAAAGGTCACGGGGGCCGGGGGCT	0.12	0.0780347	0.0819672	0.0691244	0.0726257
CTGAACAGTGACCCAATTACATAAC	0.0446735	0.0190476	0.0218978	0.034384	0.00557103
CTGAACAGTGACTCAATTACATAAC	0.135036	0.0495356	0.02589	0.0436893	0.015
ACAGCCGTGTCCCAGGCACTGCTTG	0.580645	0.710425	0.682609	0.55	0.678082
ACAGCCGTGTCCTAGGCACTGCTTG	0.719368	0.773537	0.981818	0.97619	0.859459
GTCAAAGATGCCACCTGGAGGAAGC	1.29335	1.25794	1.88089	1.60811	1.7811
GTCAAAGATGCCCCCTGGAGGAAGC	0.75431	0.644351	1.08297	0.968468	1.1405
AATCAGAAATGGAAAAGGAGATATT	0.265918	0.176471	0.263636	0.345277	0.326633
AATCAGAAATGGGAAAGGAGATATT	0.399642	0.272868	0.416342	0.42236	0.437718
TGGGAATTCTGTACTGTTTTTGCAG	0.56701	0.36036	0.522727	0.451087	0.30137
TGGGAATTCTGTGCTGTTTTTGCAG	0.855856	0.692308	0.931579	1.03876	0.807571
GAGACGGGGTATACCCAGTGCCTCG	0.824442	0.734807	1.2596	0.786116	0.795062
GAGACGGGGTATGCCCAGTGCCTCG	1.35454	1.34323	1.92896	1.48493	1.58088
ACCCAGAAAGGAACCCTGAATACAT	0.21875	0.0967742	0.116279	0.162791	0.152542
ACCCAGAAAGGAGCCCTGAATACAT	0.545455	0.16	0.125	0.5	0.324324
TGAGCCAAGATCACACCACTGCACT	0.342634	0.216012	0.345389	0.261792	0.244792
TGAGCCAAGATCGCACCACTGCACT	0.426599	0.441729	0.507523	0.344444	0.330325
ACAAATGGCCAACAAGCATATGGAA	0.135889	0.0579515	0.0696798	0.0976096	0.0736301
ACAAATGGCCAATAAGCATATGGAA	0.108404	0.0835821	0.0763158	0.0913242	0.0663391
AAGTGCTGGGATAATAGATGTTAGC	0.592451	0.48546	0.682459	0.673403	0.666918
AAGTGCTGGGATTATAGATGTTAGC	0.590464	0.432331	0.620478	0.597876	0.566809
CTCTCTTTGCACATGTCTGCTTCCT	2.92857	2.67442	3.53659	2.22	1.72222
CTCTCTTTGCACGTGTCTGCTTCCT	4.16667	5.38095	3.43243	2.33333	1.43077
TACCTGAACTATAGAGGTATATTTC	0.309524	0.367347	0.243243	0.363636	0.2
TACCTGAACTATCGAGGTATATTTC	0.295082	0.365385	0.303571	0.391892	0.113924
CACCATGGAGACGTTGATACCAGAG	0.84624	0.799435	1.1115	1.02161	1.02375
CACCATGGAGACTTTGATACCAGAG	0.567442	0.78	0.944751	1.02424	0.770053
GATTTGAGTAAGAATAAAACTGGTC	0.28	0.092437	0.16092	0.245614	0.10628
GATTTGAGTAAGTATAAAACTGGTC	0.268156	0.207469	0.231405	0.236702	0.206089
GGGTGGACGAGGGGAGAAAAAGAGG	4.332	5.39417	7.07143	4.41548	4.47224
GGGTGGACGAGGTGAGAAAAAGAGG	3.55656	4.06947	5.6196	3.97486	3.80402
TGAATATGGCCTGTCACACTGTCCA	0.576244	0.530021	0.838068	0.773438	0.728426
TGAATATGGCCTTTCACACTGTCCA	0.56338	0.364706	0.5	0.514085	0.375
TTAAAGGAGGGGCATAGCTTACACT	0.530303	0.443478	0.617834	0.545852	0.421652
TTAAAGGAGGGGGATAGCTTACACT	0.701493	0.486239	0.664384	0.64876	0.5
GCCTTCTTGTCCCACTTGCTCAGAG	1.61538	1.35294	1.66667	1.19048	0.928571
GCCTTCTTGTCCTACTTGCTCAGAG	1.60714	1.92	1.57143	1.79167	0.512195
GAACACAGCTACCTCCCACCACCCT	0.2	0.375	0.2	0.333333	0.0526316
GAACACAGCTACTTCCCACCACCCT	0.347826	0.35	0.291667	0.478261	0.145833
CACTATTCCCTCCGCCCAGTGTTGC	0.25	0.454545	0.888889	0.222222	0.0526316
CACTATTCCCTCTGCCCAGTGTTGC	0.307692	0.3125	0.631579	0.571429	0.166667
ATCTTCTTACTACGCATTTACTGGA	0.195767	0.108247	0.11976	0.145833	0.0987654
ATCTTCTTACTATGCATTTACTGGA	0.130252	0.086758	0.101124	0.106838	0.0982906
TGTTTGTTTTTGCTGGAGTTACACA	0.0987654	0.0683761	0.0892857	0.153846	0.0717489
TGTTTGTTTTTGGTGGAGTTACACA	0.144144	0.115385	0.104	0.0424528	0.033557
AGACCACCCTGCCCAGTATGGTGAA	0.125	0.142857	0.059322	0.179688	0.0982143
AGACCACCCTGCTCAGTATGGTGAA	0.189024	0.159236	0.178295	0.152318	0.15894
TGGCACCATCTCAGCTCACTGCAAC	0.720379	0.576923	0.621359	0.502959	0.383721
TGGCACCATCTCGGCTCACTGCAAC	0.741176	0.884615	0.601942	0.672727	0.625
ATGTCTTGTCACAGACCTTGACACA	0.518717	0.46875	0.657371	0.738182	0.736059
ATGTCTTGTCACGGACCTTGACACA	0.643002	0.658031	0.890909	0.737533	0.646597
CAACCTGGGCGACAGAGCGAGACTC	1.32484	1.43804	1.63753	1.24832	1.05842
CAACCTGGGCGATAGAGCGAGACTC	0.836299	0.902985	1.20068	1.10244	0.890351
ATACGGGGAAGTCTGGGTGGGACAC	1.17372	1.26092	1.65326	1.32384	1.24041
ATACGGGGAAGTTTGGGTGGGACAC	0.88239	0.819644	1.13127	0.959004	0.958512
GAGACAGAGTCTCGCTCTGTCACCG	0.869347	0.992908	1.58647	0.841772	0.71875
GAGACAGAGTCTTGCTCTGTCACCG	0.681992	0.740385	1.02424	0.736559	0.625641
AATCAAAAGACACGCATTCAAATGC	0.246377	0.0686275	0.131579	0.136364	0.151751
AATCAAAAGACATGCATTCAAATGC	0.205882	0.167235	0.238562	0.243363	0.278261
GATAAGCAGTCCCTTATATAAGCAG	0.0689655	0.0530612	0.0413223	0.0348432	0.0125392
GATAAGCAGTCCGTTATATAAGCAG	0.0767367	0.0299111	0.016815	0.0521286	0.0159027
TAGGCACTAGATATAACCCCATTTT	0.201031	0.156863	0.170732	0.149533	0.133333
TAGGCACTAGATGTAACCCCATTTT	0.197279	0.139456	0.113725	0.187311	0.107438
AAGAAGGAAGTCAAAGTGAGAAAAA	0.890909	0.867188	1.33333	1.08	1.2243
AAGAAGGAAGTCGAAGTGAGAAAAA	1.08088	1.05263	1.58427	1.13187	1.2963
TTGCGTCATTCCAATGTCTGCCTCA	0.0774648	0.044	0.059322	0.0506912	0.0373832
TTGCGTCATTCCGATGTCTGCCTCA	0.0894942	0.0612245	0.0168067	0.0195122	0.0340909
CCTGCCGGGATAATGCATGCCTGTA	0.565489	0.502222	0.627778	0.566802	0.564935
CCTGCCGGGATACTGCATGCCTGTA	0.845238	0.726667	0.850962	0.744939	0.716578
TGGGATCTTTGGAGGGTCATTAGGT	0.305699	0.190045	0.363971	0.274678	0.323144
TGGGATCTTTGGGGGGTCATTAGGT	0.203704	0.152941	0.120879	0.09375	0.038961
ATTGGTGCCCTTATAAAAGAGGCCC	1.16667	0.545455	0.315789	0.285714	0.34375
ATTGGTGCCCTTGTAAAAGAGGCCC	0.394737	0.542169	0.984375	0.65873	0.574074
TCAGCATCACCACGGGAGATACATG	0.923875	0.86421	1.18866	1.07516	1.01006
TCAGCATCACCATGGGAGATACATG	0.888409	0.765639	0.979657	1.0168	1.04977
GGGATTTAAATACGCCTGATACCAT	0.180593	0.0927318	0.0664962	0.0820611	0.0647619
GGGATTTAAATATGCCTGATACCAT	0.15625	0.0837607	0.0634249	0.0926966	0.0634715
ATTTGAGTGAACATCAATAATCTTT	0.157895	0.228571	0.15625	0.293103	0.179775
ATTTGAGTGAACGTCAATAATCTTT	0.35	0.151515	0.214286	0.280576	0.257732
GAGTAAAGGGAAAGGCAAGAAGCTT	1.91339	1.71395	2.68061	2.47141	2.58775
GAGTAAAGGGAAGGGCAAGAAGCTT	2.16497	2.07911	2.98027	2.58481	2.64625
TCTGTTGCTCGCAGTAATTTGCTCT	1	1.26667	1.47222	1.26471	0.971429
TCTGTTGCTCGCGGTAATTTGCTCT	0.823529	1.875	1.2	1.66667	0.583333
TCATCTCTCAGAAGGTTCTGTGAAG	2.16923	1.45946	1.80833	1.77397	1.4
TCATCTCTCAGAGGGTTCTGTGAAG	1.90789	1.75	3.01429	2.1978	1.9
CTCTGTGTATCAACAAGAAGATTAT	0.524194	0.356467	0.496	0.566567	0.509737
CTCTGTGTATCATCAAGAAGATTAT	0.484014	0.382184	0.617925	0.58775	0.468668
ATTGATGTCTGTCGGGAAAATAAGA	0.914729	0.652941	1.15436	1.15426	0.98
ATTGATGTCTGTTGGGAAAATAAGA	0.596774	0.381818	0.65	0.744856	0.666667
AATCACTTCCAGAGCTTATTCCCAG	0.692308	0.439024	0.586207	0.5	0.346154
AATCACTTCCAGGGCTTATTCCCAG	0.5625	0.333333	0.8	0.583333	0.416667
TACAAAAATCAGCTGGGCATGATGG	0.661017	0.571429	0.769108	0.699367	0.656676
TACAAAAATCAGTTGGGCATGATGG	0.58392	0.478682	0.692888	0.65043	0.69824
CGTCCTTGGGCCAAAGAACCAACAG	0.326316	0.230769	0.339623	0.352273	0.188119
CGTCCTTGGGCCGAAGAACCAACAG	0.491803	0.335938	0.521739	0.390909	0.313043
GGAAGCGTGAGGAAAACCGGAAGGC	0.838095	0.89726	1.23239	1.23134	1.17614
GGAAGCGTGAGGGAAACCGGAAGGC	1.12871	1	1.4	1.3211	1.62016
CTTTATGCAAATACAGATGGCTTAT	0.10574	0.0923788	0.0971129	0.0955056	0.0514821
CTTTATGCAAATGCAGATGGCTTAT	0.115804	0.0625	0.0745474	0.0913621	0.0878763
TTTATAAAGAAGAAAACTGAGGCTC	0	0.666667	0.2	2	0.181818
TTTATAAAGAAGGAAACTGAGGCTC	3	0.4	0.75	0.5625	0.644444
CTTAAGTGCCTACAGTAGCACCTTG	1.37273	1.04762	1.6875	1.54737	1.10092
CTTAAGTGCCTAGAGTAGCACCTTG	1.58947	1.73333	1.73626	1.82407	1.33333
CCCTGGTTGGTGATGGGCTTTACCA	0.557047	0.418182	0.506024	0.297436	0.335484
CCCTGGTTGGTGTTGGGCTTTACCA	0.575949	0.466667	0.487923	0.39267	0.371951
TCTGCCCACCTCAGCCTCTCAAAGT	1.15385	0.666667	0.434783	0.8	0.478261
TCTGCCCACCTCGGCCTCTCAAAGT	1	0.722222	1.13333	0.352941	0.354839
CATGTAGCAGCCCGGATTACAGGCA	1.13659	1.00174	1.54105	1.30542	1.2191
CATGTAGCAGCCGGGATTACAGGCA	1.03644	0.963402	1.36456	1.18464	1.16399
TGGGATTACAGGCGTGAGCTACCGT	1.1224	1.22492	1.64201	1.41617	1.44252
TGGGATTACAGGTGTGAGCTACCGT	1.13561	1.18874	1.73295	1.47568	1.57705
CCCATTTGTTTACACATTCTGTACA	0.405797	0.151961	0.315789	0.257732	0.162562
CCCATTTGTTTATACATTCTGTACA	0.242991	0.213333	0.321429	0.308642	0.243243
GCAGACAAGACCATTTAGCCGGCAG	1.37427	0.898618	1.41839	1.08824	1.17598
GCAGACAAGACCGTTTAGCCGGCAG	1.41138	1.3506	1.74141	1.35407	1.29337
AAAATATTTGTCATCTGTCTGCACC	0.923077	0.409091	0.857143	0.636364	0.415094
AAAATATTTGTCGTCTGTCTGCACC	1.25	0.714286	1.51724	0.94	0.425532
CTTCAAGAATGACGAACTCACATCT	0.327869	0.263889	0.328767	0.385787	0.271186
CTTCAAGAATGATGAACTCACATCT	0.25	0.180791	0.235714	0.232932	0.29393
CAGCAGCAGATACGTGAAGCTAGAC	2.08057	1.93766	2.8456	2.29136	2.35705
CAGCAGCAGATAGGTGAAGCTAGAC	1.82642	1.84463	2.58482	2.18706	2.17566
CCCATGCTTCTCCTGAACTCCTGGA	1.14286	1.90909	2.27273	1.75	0.588235
CCCATGCTTCTCTTGAACTCCTGGA	1.4	1.27273	1.44444	0.695652	0.481481
TTTTTAGAGATGAGGTCTCGCTATG	1	0.928571	0.678571	0.459459	0.744186
TTTTTAGAGATGGGGTCTCGCTATG	0.625	0.347826	0.888889	0.678571	0.410256
GGATTGCAGGCACGCGCCGCCACGC	0.755	0.741497	0.789474	0.747126	0.54878
GGATTGCAGGCATGCGCCGCCACGC	0.584211	0.825	0.816176	0.748344	0.493151
CTAAATGGAACAAATATGGTCTTTG	0.345238	0.20935	0.337017	0.373819	0.352392
CTAAATGGAACATATATGGTCTTTG	0.320822	0.276659	0.368378	0.403894	0.386132
TTCAGGCTAGAGCGCCATGGCACAA	0.823276	0.772321	1.08716	0.896825	0.962667
TTCAGGCTAGAGTGCCATGGCACAA	0.560606	0.436192	0.719212	0.728395	0.697121
GGTTAGGAAGTTCGTCTAAAGAGTT	0.786885	0.60066	0.816754	0.805195	0.697987
GGTTAGGAAGTTTGTCTAAAGAGTT	0.748252	0.718876	1.09615	0.951648	0.786392
ACAAAAGCAACCAAACATGTTGAAA	0.1	0.0608696	0.045045	0.040724	0.0530035
ACAAAAGCAACCCAACATGTTGAAA	0.0266667	0.010989	0.0540541	0.078125	0.038674
CTGTAATGATGTATATGTCCATGCT	0.492234	0.321059	0.392941	0.48248	0.423277
CTGTAATGATGTGTATGTCCATGCT	0.820913	0.492163	0.770126	0.817713	0.823474
GATCCATGTGAACGCCACTGGGAAA	0.78458	0.781127	1.12658	1.05564	1.01543
GATCCATGTGAATGCCACTGGGAAA	0.752297	0.686776	1.13169	1.10072	1.18133
AAAGCAAAACAAAATATTGACATGA	0.285421	0.246599	0.311404	0.31129	0.319236
AAAGCAAAACAATATATTGACATGA	0.247561	0.212629	0.261206	0.26788	0.245098
CCTAGTAAACTGAAAGTGACTTATC	0.382716	0.198473	0.276596	0.247475	0.198413
CCTAGTAAACTGGAAGTGACTTATC	0.476987	0.302083	0.426877	0.495549	0.410501
GTGGCTCATGCCCGTAATCCCAACA	0.333333	0.271186	0.176471	0.222222	0.130435
GTGGCTCATGCCTGTAATCCCAACA	0.341176	0.230088	0.252632	0.279412	0.261364
CAAGAGATCTGAACAGTATATTTTC	0.666667	0.532423	0.574286	0.521921	0.515625
CAAGAGATCTGAGCAGTATATTTTC	1.03952	0.922747	1.13561	1.08182	0.9684
GGATCTCATGTGCAGTCAGAAGCCT	2.64144	2.41935	3.87654	3.33915	3.28298
GGATCTCATGTGTAGTCAGAAGCCT	2.24116	1.8056	2.98639	2.54007	2.79472
CTGGGCTAGGACACTGTCTTTGCCG	1.39881	1.50617	2.01399	1.25547	0.930769
CTGGGCTAGGACGCTGTCTTTGCCG	1.53642	1.98347	2.34351	1.37	0.927419
CCTAATTGGGAGAGCTGCAGAGCAG	0.88354	0.894444	1.19619	1.11931	1.15789
CCTAATTGGGAGGGCTGCAGAGCAG	0.82327	0.833766	1.3026	1.07692	0.947078
TGAGAGCAGGCGATGGGTAATCCAG	1.81109	1.82688	2.49263	2.07798	1.96137
TGAGAGCAGGCGGTGGGTAATCCAG	1.85	1.86842	2.51112	1.97901	1.87348
TCCTGCACCTTCACATTTCAGCCAC	0.571429	1	0.384615	0.3	0.363636
TCCTGCACCTTCGCATTTCAGCCAC	1.45833	0.862069	1.05882	0.725	0.71875
ATGAATTAACCAAGGCCAGGTGCGG	0.538462	0.39899	0.432773	0.482609	0.432314
ATGAATTAACCAGGGCCAGGTGCGG	0.855372	0.557065	0.696891	0.601156	0.596154
AAGATCCAGGGAACTGGGGCCAATG	0.382022	0.465409	0.622047	0.592593	0.504202
AAGATCCAGGGAGCTGGGGCCAATG	0.618705	0.661238	0.876667	0.741379	0.728643
ACCCACAATTACACAAGAACACAGA	0.151807	0.0527132	0.0616114	0.0551471	0.0183486
ACCCACAATTACGCAAGAACACAGA	0.101034	0.0309936	0.0329949	0.0424403	0.00679348
CTTGAAGATGGACGAGAGTTCCCAG	1.16968	1.12596	1.63667	1.41159	1.25375
CTTGAAGATGGATGAGAGTTCCCAG	1.47541	1.34349	1.91466	1.65889	1.44058
TACCATTGTGTGCGTTAAGCATGAG	0.69588	0.583997	0.879337	0.817194	0.84695
TACCATTGTGTGTGTTAAGCATGAG	0.651193	0.499113	0.721808	0.832483	0.84456
CCACCACGCTCGCCTAATTTTTGGA	0.4	0.461538	0.9	0.714286	0.166667
CCACCACGCTCGGCTAATTTTTGGA	1.55556	0.631579	0.862069	0.724138	0.307692
TGCTTACTTGTTATCTATCATGCAC	0.253472	0.127273	0.203077	0.237968	0.146277
TGCTTACTTGTTGTCTATCATGCAC	0.523485	0.413246	0.540828	0.536232	0.445853
GGCGCCCACCACCACACAAAGCTAT	0.111111	0.428571	0.285714	0.166667	0.0909091
GGCGCCCACCACTACACAAAGCTAT	0.333333	0.444444	0.714286	0.333333	0.0526316
TATTGGAGACGGGGTTTCACCGTCT	0.333333	0.363636	0.571429	0.242424	0.237624
TATTGGAGACGGTGTTTCACCGTCT	0.457143	0.153846	0.333333	0.109091	0.15625
CTCAGCCTCCCAAATAGCTGGGACT	1	0.786325	0.97	0.966292	0.487179
CTCAGCCTCCCAGATAGCTGGGACT	0.850153	0.896414	0.883065	0.739362	0.583784
GTGACGTAAATAAATAGGCAGTGAA	0.224393	0.153009	0.238338	0.291235	0.381183
GTGACGTAAATACATAGGCAGTGAA	0.321003	0.232637	0.368187	0.449905	0.606169
CTCACTGCAACCGCTTCATCCTCCC	0.61194	0.58	0.463768	0.465517	0.353846
CTCACTGCAACCTCTTCATCCTCCC	0.5	0.411765	0.222222	0.533333	0.347826
ATGTTGTGCACCCAGGAGGCACTGA	0.650485	0.857143	0.923077	0.692308	0.783505
ATGTTGTGCACCGAGGAGGCACTGA	0.964179	1.03571	1.48571	1.16667	0.874317
TTGTTGACAGAAAAATTCAGCAAGT	1.48718	1.02857	1.60759	1.37391	1.1131
TTGTTGACAGAAGAATTCAGCAAGT	2.00575	1.53917	2.7766	2.02857	1.9539
TGTACCAGCCACGGCCTCCTGACTC	1.6	0.542857	1.5	0.684211	0.857143
TGTACCAGCCACTGCCTCCTGACTC	1.10256	0.909091	0.655172	0.666667	0.8
CGCGGTGGCTTACGCCTGTAATCCC	0.472727	0.589744	0.403509	0.46875	0.195122
CGCGGTGGCTTATGCCTGTAATCCC	0.418033	0.507812	0.380368	0.330435	0.303797
TCTTCATTAGAGACGGGGGTTTGCC	0.746082	0.791391	1.13131	0.951456	0.753541
TCTTCATTAGAGTCGGGGGTTTGCC	0.957447	0.726316	1.07877	0.766773	0.73741
CACCAGGAAGGGACCTGCAGGTGGC	1.22062	1.12097	1.52573	1.26481	1.0595
CACCAGGAAGGGCCCTGCAGGTGGC	1.23104	1.05946	1.29032	0.887531	1.00314
CAGCCTGGGCAACGTGGCGAAACCC	0.5	0.538462	0.743902	0.470588	0.602941
CAGCCTGGGCAATGTGGCGAAACCC	0.40625	0.328467	0.539007	0.366972	0.456897
TATTCCACTGTCCCCTGTGGCTGGA	0.6	0.34375	0.617284	0.50495	0.419355
TATTCCACTGTCGCCTGTGGCTGGA	0.613065	0.572973	0.769231	0.637615	0.408257
TTTATATGCCACATACACACGAAAA	0.5	0.125	0.125	0.166667	0.153846
TTTATATGCCACGTACACACGAAAA	0.111111	0.25	0.25	0.176471	0.0555556
TTTTCTCCATGAAAACGTATGCACA	0.777778	0.461538	1.18182	0.8	0.438596
TTTTCTCCATGACAACGTATGCACA	0.288462	0.164384	0.237288	0.325	0.170455
TTATGGTTAAGACGGTAAATTTTAT	0.419355	0.345455	0.440678	0.380952	0.201923
TTATGGTTAAGATGGTAAATTTTAT	0.470588	0.176471	0.212121	0.294118	0.288462
GCTAAAGATAAACCAGTGATCGCCT	0.301282	0.231054	0.345776	0.337778	0.427567
GCTAAAGATAAATCAGTGATCGCCT	0.28976	0.208812	0.344064	0.429878	0.481669
ACCGACAGCTGACACGAAGGGCTCA	0.953674	1.01055	1.52346	0.911458	0.836512
ACCGACAGCTGAGACGAAGGGCTCA	0.738019	0.850394	1.08182	0.984694	0.815451
ACTGAAGGCCCCACCTTCAGTGAGT	0.507246	0.854545	0.766234	0.536082	0.492424
ACTGAAGGCCCCGCCTTCAGTGAGT	0.818182	1	1	0.357143	0.272727
ATTTCAGGGGAAATCATAAAAACAA	0.258065	0.230769	0.314815	0.241758	0.34058
ATTTCAGGGGAAGTCATAAAAACAA	0.375	0.346774	0.507246	0.5	0.583596
CCTTGAAGGAGGAGAACACCACTCA	1.0249	1.05426	1.37455	1.17708	1.21613
CCTTGAAGGAGGGGAACACCACTCA	0.856115	0.695122	1.03896	0.842623	1.03801
GAGGCCGAGGTAAGTCGATCACGAG	0.807576	0.765499	0.933422	0.795139	0.844156
GAGGCCGAGGTAGGTCGATCACGAG	0.842975	0.83148	1.07546	0.865789	0.776989
TGGTGAAACCCCATCTCTGCTAAAA	0.2	0.166667	0.333333	0.0344828	0.0322581
TGGTGAAACCCCGTCTCTGCTAAAA	0.206897	0.243243	0.184211	0.179487	0.0588235
AGCTACTCAGAACGCTGAGGCAGGA	2.07344	2.38314	3.1754	2.21002	2.13415
AGCTACTCAGAAGGCTGAGGCAGGA	2.29204	2.92461	3.74943	2.83095	2.8179
CCACATGGCTGGAGAAACCTCACAT	0.660377	0.490196	1.125	0.676923	0.494382
CCACATGGCTGGGGAAACCTCACAT	0.584158	0.525926	0.816176	0.651316	0.484375
GGTGTGAGCCACCGTGTCCTGCTTG	1.57375	1.48714	1.91616	1.25545	1.24048
GGTGTGAGCCACTGTGTCCTGCTTG	2.08708	2.01315	2.8977	2.19138	2.09955
ACAACTACTCAGCTCTGCTCTTGTA	0.708972	0.701493	0.975104	0.754789	0.609959
ACAACTACTCAGTTCTGCTCTTGTA	0.934827	0.868421	1.31724	0.937716	0.886029
AACAGGGACTAAATTATCTTAACCC	0.0666667	0.133333	0.0434783	0.157895	0.0615385
AACAGGGACTAACTTATCTTAACCC	0.227273	0.181818	0.291667	0.166667	0.0652174
GGCTGGAGTACAATGGTGCAATTGT	0.191895	0.135561	0.187464	0.203947	0.233701
GGCTGGAGTACAGTGGTGCAATTGT	0.313667	0.268908	0.360017	0.387962	0.423932
TACTTGACACACACTCTTCAAGGAT	0.261364	0.189189	0.346154	0.384615	0.160221
TACTTGACACACGCTCTTCAAGGAT	0.333333	0.4	0.454545	0.261682	0.272059
GGGTTATGGAATCGGTTGGGGTGGG	0.810734	0.67992	0.856731	0.655892	0.517277
GGGTTATGGAATTGGTTGGGGTGGG	0.782072	0.701634	0.913919	0.659574	0.463554
AGAATATTCTATCCAAGAAGAAGAG	0.486726	0.327434	0.651163	0.392157	0.328502
AGAATATTCTATGCAAGAAGAAGAG	1.10162	0.784274	1.05952	1.0835	1.0756
GGCACCCATTGGCTGAGAAGGCCCC	0.3	0.254386	0.25	0.242991	0.240506
GGCACCCATTGGTTGAGAAGGCCCC	0.245902	0.16	0.102564	0.119403	0.227273
GTTCACCTGGAACGCAGTGTGTGGC	1.20471	1.24843	1.71662	1.33029	1.39143
GTTCACCTGGAATGCAGTGTGTGGC	1.24781	1.22967	1.88687	1.64916	1.7572
TGGACAGAGAATCCAGGAGGAATAA	1.19229	1.11982	1.61382	1.58541	1.81808
TGGACAGAGAATTCAGGAGGAATAA	1.56738	1.42974	2.34885	2.02425	2.05944
TCTGTGGTCTTTACCATGTTCTGAT	0.746615	0.575893	0.936019	0.819209	0.719735
TCTGTGGTCTTTGCCATGTTCTGAT	1.2621	1.33142	1.88747	1.47628	1.49222
AATGCTATGAAACGACACTTATATT	0.231405	0.252174	0.16129	0.213904	0.111675
AATGCTATGAAATGACACTTATATT	0.216867	0.171429	0.154639	0.246575	0.189189
GTTCAAGCTGTTCGCCTGCCTCAGC	0.947368	1.77143	1.52632	1.04651	1.17073
GTTCAAGCTGTTTGCCTGCCTCAGC	1.36364	1.19565	0.943662	1.0339	0.616667
AATGAATGACCACAGTGAAAATACA	0.272446	0.192182	0.275132	0.274775	0.220096
AATGAATGACCATAGTGAAAATACA	0.202778	0.165698	0.123077	0.196347	0.172996
CCTCCTAACAGGCACTCTATGTTCT	0.403774	0.458564	0.474074	0.360248	0.394366
CCTCCTAACAGGTACTCTATGTTCT	0.351536	0.224138	0.239521	0.19598	0.138728
TCAACATCATTTCGTTATAACTTCA	0.316327	0.176991	0.261905	0.260274	0.174699
TCAACATCATTTTGTTATAACTTCA	0.318841	0.19403	0.292135	0.170213	0.131429
TAACTCATTGTACGTAAATTGCTCA	0.0930233	0.0546875	0.0380435	0.0673267	0.0271318
TAACTCATTGTATGTAAATTGCTCA	0.0986842	0.0441176	0.0301003	0.0725076	0.0130548
GGAGGCCAAGGTAAGAGGACTCCTT	0.930131	1.1405	1.39636	1.12025	1.06085
GGAGGCCAAGGTGAGAGGACTCCTT	1.87192	1.884	2.13782	1.92086	1.6832
AGATAGTACCACCGCCCTCTAGCCT	0.212598	0.0816327	0.166667	0.166667	0.0625
AGATAGTACCACTGCCCTCTAGCCT	0.250943	0.186224	0.144295	0.186047	0.0813559
TAGTACCACCGCACTCTAGCCTGGG	0.289786	0.19863	0.223958	0.278351	0.163636
TAGTACCACCGCCCTCTAGCCTGGG	0.30303	0.240385	0.3125	0.327586	0.173913
TTAACTGTGCAGCGCAAAATTTCGA	0.631579	1.04762	1.09375	0.755556	0.677419
TTAACTGTGCAGTGCAAAATTTCGA	1.46429	1.18605	1.41667	1.22353	0.945946
GTGGTTTGGAAGCTGTGACTTGGTA	0.724951	0.59312	0.837602	0.789281	0.756355
GTGGTTTGGAAGTTGTGACTTGGTA	0.500365	0.370867	0.559784	0.54782	0.484159
GCTCATGCCTATAATCCCAGCACTT	0.516129	0.362832	0.342657	0.323529	0.276923
GCTCATGCCTATGATCCCAGCACTT	0.526667	0.517007	0.633803	0.508065	0.479675
TGAGATCACGCCATTGTACTCCAGC	1.18733	1.14716	1.40136	1.49091	0.94958
TGAGATCACGCCGTTGTACTCCAGC	1.64565	1.78293	2.05085	1.59871	1.26599
GGAGTTCAAGACCGTCCTGGGCAAC	0.849224	0.945596	1.13425	0.941176	0.848485
GGAGTTCAAGACTGTCCTGGGCAAC	1.08304	0.965748	1.52482	1.19697	1.33409
AGTAAACAAGGCCGAGAAACACCCA	0.288991	0.221649	0.341176	0.30303	0.267913
AGTAAACAAGGCTGAGAAACACCCA	0.343484	0.315789	0.382536	0.422261	0.371237
TCCAGCCTGGGCAACAGACTGAGAC	1.29293	1.56962	1.85526	1.20896	0.675676
TCCAGCCTGGGCGACAGACTGAGAC	1.28866	1.57746	2.14286	1.21053	0.910448
AAAAATGGTGTTCGTCTCACTGCTT	0.846154	0.1875	0.529412	0.347826	0.290598
AAAAATGGTGTTTGTCTCACTGCTT	0.6	0.219512	0.22449	0.513158	0.290076
GTGATTTGGCCTGTGGCCCCAGCTC	0.285714	0.123288	0.15873	0.358491	0.137931
GTGATTTGGCCTTTGGCCCCAGCTC	0.292683	0.212121	0.195122	0.0869565	0.166667
CTGATTTGTCAACTGATTTTTGTCA	0.282051	0.216216	0.12963	0.291139	0.140187
CTGATTTGTCAATTGATTTTTGTCA	0.234043	0.169492	0.0714286	0.116071	0.0769231
GCGCTGGTAAGCCTGGGGCACCAGG	0.240777	0.135688	0.138298	0.22252	0.175896
GCGCTGGTAAGCTTGGGGCACCAGG	1.59336	1.55449	1.91812	1.38725	1.39423
CAGCACCAGATGGGGGGTGCGGCAC	1.01379	1.12306	1.33441	0.918164	0.8509
CAGCACCAGATGTGGGGTGCGGCAC	1.16539	1.19417	1.73548	1.17759	1.06433
ACGGTGGCTTACACTTGTAATCCCA	0.307522	0.323864	0.421053	0.352542	0.260331
ACGGTGGCTTACGCTTGTAATCCCA	0.424837	0.516892	0.539249	0.422925	0.298246
ACAAAAATTTAGATGGGCATAGTGG	0.78	0.568493	0.797546	0.57	0.482759
ACAAAAATTTAGCTGGGCATAGTGG	1.18644	1.03497	1.23204	0.87766	0.705128
TTCAAGGCTGCCATGAGCTATGATG	2.24244	2.02462	3.05067	2.82567	2.62257
TTCAAGGCTGCCGTGAGCTATGATG	2.32648	2.2704	2.95612	2.489	2.27982
ATGGATCACGAGATCAGGAGGTCAA	1.21193	1.21829	1.77302	1.45436	1.50657
ATGGATCACGAGGTCAGGAGGTCAA	0.20081	0.154817	0.186223	0.189494	0.175873
CACAGGAAGGGAAATGCAAATCAAA	0.149877	0.0574468	0.0935673	0.128668	0.171329
CACAGGAAGGGAGATGCAAATCAAA	0.201729	0.156028	0.13871	0.268657	0.201717
GCCAGCTCTCATCGACTTCTCAAAA	0.25	0.875	0.0416667	0.538462	0.153846
GCCAGCTCTCATTGACTTCTCAAAA	0.4	0.285714	0.461538	0.176471	0.172414
GGCAGGCAGGCAAGCGGATCACTTG	2.53024	2.60042	3.1681	2.48879	2.30521
GGCAGGCAGGCAGGCGGATCACTTG	3.50253	3.27382	3.95044	2.92616	2.87262
TCCCAGCACTTTAGGAGGCCGAGGC	0.153846	0.47619	0.428571	0.304348	0.434783
TCCCAGCACTTTGGGAGGCCGAGGC	0.6	0.782609	0.578947	0.75	0.34375
AAGCCACACAGGCAGTAGGTAGAGG	1.31534	1.39066	1.92502	1.61548	1.84135
AAGCCACACAGGTAGTAGGTAGAGG	1.09531	1.11825	1.60857	1.41731	1.37423
ATGGGCATTTCCCTTGATTGTCATG	0.404459	0.304843	0.492347	0.466667	0.451064
ATGGGCATTTCCTTTGATTGTCATG	0.370937	0.334975	0.459538	0.437637	0.382609
TAAAAAACATTACAGGCTGGGCACA	0.282051	0.238806	0.17284	0.111111	0.125786
TAAAAAACATTATAGGCTGGGCACA	0.172414	0.326087	0.233766	0.176471	0.176471
TCTAGAGAAGCCATCTGGGGAGCCA	1.94512	1.94512	2.24074	1.93197	1.66875
TCTAGAGAAGCCGTCTGGGGAGCCA	2.10909	2.21622	2.71287	2.14444	1.77778
GAAAATTACTTGCAGATGAGTCCAC	0.428571	0.177215	0.402985	0.445455	0.357143
GAAAATTACTTGTAGATGAGTCCAC	0.333333	0.171171	0.192771	0.284553	0.212291
AAAGAAAATTACCTGCAGATGAGTC	0.533333	0.551724	0.4375	0.380952	0.230769
AAAGAAAATTACTTGCAGATGAGTC	0.307692	0.157895	0.363636	0.27907	0.306452
ATTAAGAGAGTTAATAATATGTCCC	0.357143	0.216019	0.285285	0.353474	0.244949
ATTAAGAGAGTTGATAATATGTCCC	0.560091	0.358924	0.534318	0.587591	0.50904
GAATGTGGGGGCAGTGTTTGAATAC	1.01703	0.984475	1.50902	1.27802	1.23645
GAATGTGGGGGCGGTGTTTGAATAC	0.887805	0.869141	1.32811	0.973946	0.971429
TTGGAATGCAGGAGCACAGGGGGCT	1.25989	1.61333	2.37008	1.5	1.36111
TTGGAATGCAGGGGCACAGGGGGCT	1.74638	1.87713	2.35496	1.63672	1.6383
TGTAGGAGGTCACCATGAATTGGCC	0.400993	0.304455	0.472041	0.404472	0.405096
TGTAGGAGGTCAGCATGAATTGGCC	0.683698	0.510204	0.804543	0.655041	0.734905
ACATACACATGTAGAGGCACACAAA	0.398412	0.324988	0.397744	0.458096	0.459243
ACATACACATGTGGAGGCACACAAA	0.416015	0.3766	0.525232	0.475174	0.500324
CGTGATCCACACATCTGGGCCTCCC	0.478261	0.485714	0.964286	0.606061	0.533333
CGTGATCCACACGTCTGGGCCTCCC	0.896552	0.575758	1.21429	0.666667	0.84
GTAGTCAGTCCACGCCTGCAAGACC	0.640964	0.66881	0.750943	0.628713	0.560811
GTAGTCAGTCCAGGCCTGCAAGACC	0.807947	0.869333	1.03371	1.01869	0.762887
AAGATCGTGCCACTGCACTCCAGCT	0.354167	0.553398	0.59375	0.609756	0.632353
AAGATCGTGCCATTGCACTCCAGCT	0.270492	0.373541	0.416327	0.377593	0.248908
AGAGAGACAGAGCAGACATTTGTTT	1.39402	1.23898	1.67869	1.61183	1.4241
AGAGAGACAGAGTAGACATTTGTTT	1.10319	0.888889	1.39849	1.23729	1.18966
AGGGGCGTGGACGGCGTTGACAGCC	1.35575	1.50956	1.90492	1.52685	1.26087
AGGGGCGTGGACTGCGTTGACAGCC	1.29197	1.56998	1.79696	1.40974	1.26515
TCACAACCTCCCCGAAATAGGGGTG	0.2	0.588235	0.277778	0.44	0.129032
TCACAACCTCCCTGAAATAGGGGTG	0.333333	0.291667	0.319149	0.472727	0.148936
AGCCAACATTGAACCACTGCACTCC	0.0625	0.0181818	0.0566038	0.114286	0.047619
AGCCAACATTGAGCCACTGCACTCC	0.130435	0.0649351	0.0991736	0.0285714	0.0235294
CCAACTACTCAGGAGGTTGAGGCAG	0.974359	0.857749	1.40898	1.06378	0.927242
CCAACTACTCAGTAGGTTGAGGCAG	0.577181	0.544423	0.985876	0.706019	0.75
AGGTAGCTGGGAATACAGGCGCACA	0.983784	0.955834	1.35135	1.2227	1.06875
AGGTAGCTGGGACTACAGGCGCACA	1.02893	1.04462	1.42446	1.16549	0.89605
AGCGGGAGAATCACTTGAACCTGGG	1.79749	1.55425	2.32931	1.83636	1.75107
AGCGGGAGAATCGCTTGAACCTGGG	1.70819	1.70423	2.29592	1.65528	1.59483
GGGCTGCTGTATAGGGCTTGTGAGC	2.1407	1.83383	2.71477	2.14307	1.8415
GGGCTGCTGTATGGGGCTTGTGAGC	2.36317	2.15676	2.38449	1.8436	1.77448
AATGTGATCATAATATGTCTAATTG	0.136808	0.0883978	0.124688	0.120079	0.123364
AATGTGATCATAGTATGTCTAATTG	0.225315	0.131059	0.226277	0.28169	0.3
AATCCACAGATTACAAAGCACTGTG	0.290698	0.260684	0.411992	0.391484	0.361305
AATCCACAGATTGCAAAGCACTGTG	0.319718	0.262646	0.365123	0.377193	0.349206
CTATGATTGCACCTGTGAATAGCCA	0.690756	0.498986	0.789474	0.776579	0.998004
CTATGATTGCACTTGTGAATAGCCA	0.622925	0.436515	0.736029	0.736706	0.846505
GCATCTGTTCAGGCTCATTGATGAC	0.944286	0.939984	1.35783	1.16447	1.24972
GCATCTGTTCAGTCTCATTGATGAC	0.6656	0.689084	1.05247	0.871001	0.963504
GCAACCCTCCCTCCTCAGTTTCCTG	0.5	1.66667	0.666667	0.222222	0.2
GCAACCCTCCCTTCTCAGTTTCCTG	0.75	5	1.25	0.222222	0.6875
TTTCTTAAAGCAATCATAGCAAACT	1	0.428571	0.0909091	0.129032	0.371429
TTTCTTAAAGCAGTCATAGCAAACT	1.36364	0.375	0.882353	0.533333	0.4375
GGAATTGTTAAGCTGGGGAGTCTCC	1.21429	1.06271	1.34828	1.25937	1.07692
GGAATTGTTAAGGTGGGGAGTCTCC	0.974806	0.922642	1.29675	1.06902	0.797858
GACCTTGGTACCACAGAGACCATGT	0.348898	0.265201	0.38817	0.326679	0.327103
GACCTTGGTACCCCAGAGACCATGT	0.36758	0.295292	0.37931	0.380682	0.316206
CAGGTGAGTGTGAGCCCCCCAAGGC	0.545455	0.580645	0.681818	0.361702	0.418605
CAGGTGAGTGTGGGCCCCCCAAGGC	0.395522	0.672131	0.764706	0.623188	0.649123
AGATAAAATCTAATCTAACACACTA	0.135135	0.0864198	0.0535714	0.0731707	0.015748
AGATAAAATCTAGTCTAACACACTA	0.185501	0.111111	0.10828	0.121065	0.0911017
GAGACAAGGACTCGTCAGGGTCAGG	2.68441	2.88827	4.04542	3.22017	3.38592
GAGACAAGGACTTGTCAGGGTCAGG	2.91805	2.87907	4.62455	3.62864	3.6954
AATCCTAACAAGCGTGTTTATTGGG	0.333333	0.214533	0.310105	0.27791	0.258953
AATCCTAACAAGTGTGTTTATTGGG	0.388471	0.312217	0.296703	0.366957	0.349353
AATGAAGACAACAGATAACATAAGA	0.202417	0.138606	0.160584	0.195542	0.244078
AATGAAGACAACGGATAACATAAGA	0.334327	0.227015	0.285936	0.326896	0.415738
GATGCCACTGTAAGGTTGGAGCCCA	1.37304	1.37213	2.02132	1.45134	1.46822
GATGCCACTGTAGGGTTGGAGCCCA	1.58321	1.2988	1.79041	1.43115	1.16718
CAAGTTCCTCCGAGCCACATTACTT	0.363636	0.555556	0.818182	1	0.296296
CAAGTTCCTCCGCGCCACATTACTT	0.48	0.388889	1.04167	0.52	0.354839
CTGGTTCCATCAGCTCTCTTGCTCT	2.03704	2	2.93103	2.06667	1.4359
CTGGTTCCATCATCTCTCTTGCTCT	0.764706	0.619048	1.66667	1.1	1.30435
TTTCCATATCTTCGCTATTGTGAAT	0.208333	0.142857	0.166667	0.108696	0.140351
TTTCCATATCTTTGCTATTGTGAAT	0.05	0.0588235	0.214286	0.0967742	0.12766
ATGAGGAAGTCCAAGAATAAGCTTG	0.862669	0.669521	1.05069	1.07239	1.20078
ATGAGGAAGTCCGAGAATAAGCTTG	1.26918	1.11514	1.74892	1.44777	1.67116
CACATCATGGAAATGAGTACCCTAA	0.206486	0.153933	0.184615	0.197917	0.184418
CACATCATGGAACTGAGTACCCTAA	0.374262	0.337838	0.464419	0.411392	0.371914
GTCACAAGATTTCCAACTTCCCCAA	0.0769231	0.153846	0.181818	0.125	0.0754717
GTCACAAGATTTGCAACTTCCCCAA	0.24	0.322034	0.235294	0.294872	0.170543
GCAGAAGGGAACCCAAACCCTGTCT	1.33333	1.16667	1.66667	0.214286	1.5
GCAGAAGGGAACTCAAACCCTGTCT	0.75	0.368421	1.54545	0.705882	0.288889
TCTGGAGTCCCCAGACACACAGTTT	0.691589	0.492188	0.889908	0.862385	0.623288
TCTGGAGTCCCCGGACACACAGTTT	0.676056	0.923077	1.01724	0.835443	0.569767
ACGGTGATGTGTCCATCCCTCTTTG	0.553191	0.323077	0.529412	0.265306	0.32
ACGGTGATGTGTGCATCCCTCTTTG	0.751479	0.930769	0.953125	0.759657	0.604811
GTGAGCCGAGATCGCGCCACTGTAC	1.0922	1.0873	1.25806	0.781609	0.613208
GTGAGCCGAGATTGCGCCACTGTAC	0.140097	0.0686275	0.0570175	0.0724638	0.0719424
CCCTTATAGAGACGGAGATGTCCCG	0.6	0.469697	0.601399	0.517857	0.419162
CCCTTATAGAGATGGAGATGTCCCG	0.520202	0.41791	0.434286	0.571429	0.345178
CTGCGTTTCAAGCAAATGTGTTCTC	2.53448	2.21591	2.64	2.49593	1.62857
CTGCGTTTCAAGGAAATGTGTTCTC	1.91304	2.32	2	2.16923	1.5339
ATGATGATGTCCAGATGGGGGAGTC	2.44193	2.34001	3.4913	2.87832	2.85099
ATGATGATGTCCGGATGGGGGAGTC	2.35849	2.3165	3.34822	2.57132	2.56994
TCATCTCCCCTTCCCTATCTGCCTT	0.4	3	#DIV/0!	0.333333	0.2
TCATCTCCCCTTTCCTATCTGCCTT	0.3	1.5	1	0.666667	1
CATTGTGATTCAATGGGTTTTCAAA	0.24	0.361446	0.301075	0.320755	0.252907
CATTGTGATTCAGTGGGTTTTCAAA	0.52	0.642857	0.989474	0.95625	0.747126
AACAGGATCCCCAGGTGATTTCTAT	0.931034	0.347826	0.826923	0.728571	0.56962
AACAGGATCCCCGGGTGATTTCTAT	0.285714	0.833333	0.666667	1	0.615385
AAGGGCTTCTACAGGAGGCAGGAGA	1.35889	1.72016	2.41322	2.31401	1.97902
AAGGGCTTCTACGGGAGGCAGGAGA	1.7377	1.3843	2.11345	1.58261	1.31333
GCCGGGTAGAGGAAACACACATTCT	0.448819	0.283465	0.38	0.311594	0.225806
GCCGGGTAGAGGGAACACACATTCT	0.557692	0.380952	0.506787	0.466667	0.398876
TTGATTAACATGAGTAAACAAGTAA	0.161765	0.137255	0.193548	0.166667	0.287234
TTGATTAACATGGGTAAACAAGTAA	0.207143	0.195767	0.174194	0.182648	0.197368
AATATTCTGATTGTATAGGTTGGTG	0.436451	0.244813	0.277907	0.39428	0.363546
AATATTCTGATTTTATAGGTTGGTG	0.0681818	0.208333	0.227273	0.231405	0.171779
CATACTGTTCCCACGCTGGCCGGCA	0.224638	0.26506	0.242424	0.257143	0.0980392
CATACTGTTCCCGCGCTGGCCGGCA	0.621212	0.765957	0.641509	0.434783	0.285714
GTTGTGATCCACCGGGGCATGTGCT	0.688849	0.606108	0.763234	0.625514	0.614711
GTTGTGATCCACGGGGGCATGTGCT	0.626012	0.67959	0.897797	0.727711	0.754209
TTGTGATCCACGGGGGCATGTGCTA	0.973188	0.884572	1.25279	1.00404	1.00812
TTGTGATCCACGTGGGCATGTGCTA	0.792052	0.680916	1.0416	0.894021	0.873058
TTAACCACTCCACTATGTGCTATAA	0.532544	0.661017	0.934783	0.762376	0.361702
TTAACCACTCCAGTATGTGCTATAA	0.758741	0.89418	1.1761	0.758621	0.73913
TAACACACCCCTATGCAAACACATC	0.0943396	0.194444	0.176471	0.142857	0.0454545
TAACACACCCCTGTGCAAACACATC	0.222222	0.25	0.107143	0.0645161	0.2
GAATATGAACTAGTAATCCAAATGA	0.167665	0.139683	0.138614	0.1417	0.120879
GAATATGAACTATTAATCCAAATGA	0.243902	0.138462	0.0666667	0.0806452	0.0923077
CATTAGTACAACCCCTAGAAAAGTT	0.21875	0.122449	0.139535	0.107143	0.0288462
CATTAGTACAACTCCTAGAAAAGTT	0.333333	0.109091	0.288136	0.140351	0.0486111
GGGAGGCCGAGGCGGGCAGATCACC	2.3069	3.06707	3.32275	2.11184	1.79522
GGGAGGCCGAGGTGGGCAGATCACC	2.19952	2.07414	2.894	2.04639	1.62887
ATGTAATTCTAGATACCAGACATTC	0.0963855	0.0784314	0.0470588	0.0673077	0.0652174
ATGTAATTCTAGGTACCAGACATTC	0.102679	0.044	0.0492611	0.0503597	0.0472103
GGTTTGCATCTACAGTTAATTCTCT	0.645963	0.540107	0.647727	0.590909	0.41704
GGTTTGCATCTATAGTTAATTCTCT	0.509677	0.474359	0.335616	0.367816	0.280822
CATATTATAATCCCTGGGTTTAGAC	0.135593	0.183333	0.0961538	0.105263	0.0740741
CATATTATAATCTCTGGGTTTAGAC	0.146341	0.104167	0.103448	0.121951	0.178571
TATAGTTTAGTCCACAGAGACAAGA	0.733591	0.435065	0.691057	0.614907	0.38835
TATAGTTTAGTCTACAGAGACAAGA	0.633758	0.398533	0.477612	0.662469	0.374468
ATGTGTCTTCTGGCCCACAATAAAT	0.551282	0.291667	0.330097	0.422764	0.324786
ATGTGTCTTCTGTCCCACAATAAAT	0.568627	0.634615	0.425532	0.454545	0.25
TTATTTGGACCTATTCTTGTGCTCA	0.416667	0.266667	0.333333	0.409091	0.272727
TTATTTGGACCTCTTCTTGTGCTCA	0.285714	0.428571	0.5	0.411765	0.333333
ATGGAGAATGACATCGAGGATGCGT	2.59845	2.45714	3.67942	2.88037	2.94484
ATGGAGAATGACGTCGAGGATGCGT	3.32322	3.29338	4.46873	3.39316	3.26668
GGAGAATAAAAAAGTAGTGCCTGTG	0.599419	0.540157	0.891667	0.846761	0.949173
GGAGAATAAAAAGGTAGTGCCTGTG	1.15005	1.02081	1.58126	1.51142	1.55878
CTGTCAGGCTCTCGGGAGCATGCAC	1.96636	2.10803	2.73697	1.83815	1.31536
CTGTCAGGCTCTGGGGAGCATGCAC	1.84615	1.8238	2.55896	1.52796	1.08991
TTTTGGTAAGATGTGGTCCTGGGCT	0.764706	0.631148	0.686567	0.607843	0.54065
TTTTGGTAAGATTTGGTCCTGGGCT	0.52	0.431818	0.631579	0.575	0.367925
TGCTGAATTCCAATGTTCCTCCCTA	0.538462	1	1.25	0.45	0.55
TGCTGAATTCCAGTGTTCCTCCCTA	1.5	2.23077	2.4	1.17391	0.965517
GGACTGTGAATGACTTCCCAAGGCA	0.486301	0.494915	0.798722	0.604563	0.601852
GGACTGTGAATGTCTTCCCAAGGCA	0.665198	0.656652	0.892857	0.735602	0.715116
GAACATTTTAACAACATTAAGCCTT	0.24	0.318182	0.277778	0.192308	0.161905
GAACATTTTAACGACATTAAGCCTT	0.375	0.232558	0.34375	0.296512	0.183908
CAGTTTGTTGTCAGTGTATAGAAAC	0.353846	0.223926	0.311864	0.345972	0.266366
CAGTTTGTTGTCGGTGTATAGAAAC	0.306604	0.207171	0.223629	0.277966	0.203279
GTTTATTAGTTCGAAAAGGGTTGTT	0.428571	0.267857	0.282209	0.331445	0.178309
GTTTATTAGTTCTAAAAGGGTTGTT	0.636364	0.304348	0.106061	0.252427	0.130841
CTGGGTTACTGAATGTTTAAGGAGA	1.50758	1.15196	1.61926	1.32588	1.11624
CTGGGTTACTGAGTGTTTAAGGAGA	1.94578	1.933	3.20865	1.91434	1.71831
CTCAGAGGAAAGAATCTCCTGGCAA	0.407563	0.280303	0.516279	0.485816	0.502427
CTCAGAGGAAAGGATCTCCTGGCAA	0.520681	0.461538	0.678322	0.619048	0.820679
GGAGGCCAAGGCAGGTGGATCGCTT	2.4961	2.58592	3.09022	1.91583	1.68889
GGAGGCCAAGGCGGGTGGATCGCTT	1.94138	2.0558	2.47497	1.8295	1.44536
GCACGTATAATCACAGCTACTCGGG	0.584514	0.518767	0.64557	0.626804	0.536481
GCACGTATAATCCCAGCTACTCGGG	0.491159	0.427136	0.492837	0.517375	0.378049
GAATTGCTTGAACCCAGGAGGTGGA	1.62332	1.54388	2.06183	1.63049	1.70608
GAATTGCTTGAATCCAGGAGGTGGA	1.92857	1.87709	2.8836	2.36154	2.47503
GCTGAGTTGGACGCTTGGCAATTCT	2.72245	2.42857	3.28988	2.4347	2.08768
GCTGAGTTGGACTCTTGGCAATTCT	1.48896	1.62281	2.17259	1.5584	1.49837
GCAGAAAGGGAGAGGGGAAATTGGA	3.06446	3.70865	4.84826	3.55989	3.50267
GCAGAAAGGGAGGGGGGAAATTGGA	2.51605	2.91494	4.25228	2.87793	2.63287
CTGATCTAGGGTATGTCCATCTGGG	0.947256	0.761667	1.07191	1.06667	0.986234
CTGATCTAGGGTGTGTCCATCTGGG	0.513878	0.497988	0.674883	0.593081	0.592593
GACCAAGAAGCGCACACAGAAACCT	0.607143	0.222222	0.191176	0.262295	0.561404
GACCAAGAAGCGTACACAGAAACCT	0.171429	0.157895	0.190476	0.230483	0.178667
AGCCAAGGTGGGCGCATAAGAAGGC	0.319121	0.315954	0.365276	0.322357	0.263359
AGCCAAGGTGGGTGCATAAGAAGGC	0.323417	0.256556	0.286844	0.220652	0.250909
GATTTCAGCTGAACATAGTGTCTCA	0.743945	0.601329	0.742038	0.987692	1.01974
GATTTCAGCTGAGCATAGTGTCTCA	0.997207	1.1155	1.53198	1.48588	1.26667
GAGACCAGCGTGATCAACGTGGAGA	0.832792	0.782536	1.21103	0.979915	1.08559
GAGACCAGCGTGTTCAACGTGGAGA	0.815303	0.9683	1.21976	1.12424	1.12572
ATCATCAGGCCCCGGTAACCACAAT	0.13382	0.0911765	0.176895	0.204724	0.157895
ATCATCAGGCCCTGGTAACCACAAT	0.2375	0.141384	0.201426	0.217241	0.221135
GTTTCCTTTCTCCTTAGAGTGTAGT	1.25	1.33333	1.29412	1.56522	0.421053
GTTTCCTTTCTCTTTAGAGTGTAGT	0.8125	0.8125	1.23077	0.666667	0.380952
CTCTTCAGCTGGACCGTCCCCTTTT	2	1	4.5	0.333333	0.416667
CTCTTCAGCTGGGCCGTCCCCTTTT	0.5	1.25	3	0.666667	0.75
ACTTTGGGGTTTCGGGAACTGCGTT	0.809524	0.933333	1.68571	0.854167	0.606061
ACTTTGGGGTTTTGGGAACTGCGTT	1.16667	0.77193	0.533981	0.772152	0.486111
TTCCTCCTGGCCAGATTATTTTGGC	0.384615	0.636364	0.769231	1	0.315789
TTCCTCCTGGCCGGATTATTTTGGC	0.357143	1	1.125	0.6	0.413793
CAGTGACTTCCCAGTTCTGTGGGCT	1.37931	0.833333	1.34286	1	0.6
CAGTGACTTCCCGGTTCTGTGGGCT	1.07692	1.63158	1.26087	0.636364	0.73913
TTTTTGGAAGCCGGTCATACTCTAG	0.487179	0.674419	0.567164	0.583333	0.5
TTTTTGGAAGCCTGTCATACTCTAG	0.730769	0.519481	0.604396	0.449275	0.311828
GACACTGGGGGGGTCTCACAATGGC	0.938182	0.924176	1.06027	0.947531	0.778182
GACACTGGGGGGTTCTCACAATGGC	0.856471	0.689415	1.00904	0.890977	0.888889
TTGGAAGGATTTCATTATGCAGGAG	0.534351	0.44843	0.706349	0.828179	0.727907
TTGGAAGGATTTGATTATGCAGGAG	0.888889	0.748366	1.22969	1.00758	0.970213
GGAAGGATTTCAATATGCAGGAGAA	0.222222	0.199005	0.253456	0.32853	0.324263
GGAAGGATTTCATTATGCAGGAGAA	0.493827	0.542636	0.848276	0.777778	0.735786
TTTCAGCGTGCTAGCACTCCACCAA	0.679245	0.86	0.928571	0.864865	0.431373
TTTCAGCGTGCTGGCACTCCACCAA	0.139535	0.0178571	0.0384615	0.0816327	0.0285714
GCGTGCTAGCACCCCACCAAGGATG	0.588832	0.45122	0.752988	0.461883	0.333333
GCGTGCTAGCACTCCACCAAGGATG	0.702662	0.579505	0.904922	0.672483	0.534153
CAGCACCGCATACGGAGGCCAGCAG	0.842857	0.860849	1.09821	0.722467	0.870748
CAGCACCGCATATGGAGGCCAGCAG	1.21229	1.03219	1.55337	1.17227	0.994652
GAGGCTGAGGTGAGCAGATCACCTG	1.0884	1.27043	1.4408	1.12427	1.35702
GAGGCTGAGGTGGGCAGATCACCTG	0.933333	0.968434	1.32085	1.00888	1.14762
CCATGTTGCCCAAGCTGGTCTTGAA	0.624633	0.636364	0.632546	0.691824	0.657718
CCATGTTGCCCAGGCTGGTCTTGAA	1.38462	1.47644	1.81095	1.42683	1.1092
GGGCGACAGAGCAAGACTCCACCTA	0.894737	0.74	0.5	0.438596	0.475
GGGCGACAGAGCGAGACTCCACCTA	0.68	0.514286	0.6	0.56	0.366667
TGTCTACAGCCACTCTCCCTCTAGG	0.377778	0.5	0.510638	0.637931	0.52381
TGTCTACAGCCAGTCTCCCTCTAGG	0.684932	0.508772	0.793103	0.789474	0.617647
TTGATGTTTATACTGGCTGGCTCCT	0.451613	0.378378	0.424242	0.418182	0.589744
TTGATGTTTATATTGGCTGGCTCCT	0.1875	0.2	0.212121	0.0930233	0.222222
AAATAAGGCTTAAAAGAATATGTAG	0.466667	0.27027	0.230769	0.461538	0.262626
AAATAAGGCTTACAAGAATATGTAG	0.45082	0.248555	0.402597	0.406863	0.340336
TTAGTCAATGACCGTTTTTTGAGAA	0.464789	0.247525	0.312977	0.38342	0.300319
TTAGTCAATGACTGTTTTTTGAGAA	0.323077	0.416667	0.3	0.367232	0.217687
ACTGAAGGTTGGAGTGGATGTGCCA	1.59939	1.38081	2.17978	1.6719	1.57815
ACTGAAGGTTGGGGTGGATGTGCCA	1.23815	1.1605	1.61064	1.29619	1.09547
GTGTTGTTTATAACACTTTTTCCCT	0.214286	0	0.166667	0.142857	0.137931
GTGTTGTTTATAGCACTTTTTCCCT	0.529412	0.555556	0.166667	0.422222	0.355932
GTGGGAAACAAACAGCTTGCTCTTC	0.554745	0.46114	0.583333	0.56	0.493478
GTGGGAAACAAATAGCTTGCTCTTC	0.487805	0.333333	0.467949	0.577093	0.515942
GATACTGTACCAAATCATTTTGGTA	0.0769231	0.0813953	0.0677966	0.0854701	0.0440252
GATACTGTACCAGATCATTTTGGTA	0.177007	0.0898438	0.126866	0.128544	0.0654397
AGTGTTAAAGACCAAGTTCTGGGCA	0.265075	0.191595	0.273103	0.278351	0.283816
AGTGTTAAAGACTAAGTTCTGGGCA	0.314507	0.1742	0.256494	0.230553	0.237197
TATTGAGGTATCCTGGCTCTTGGCT	0.373494	0.231023	0.351916	0.337539	0.314465
TATTGAGGTATCTTGGCTCTTGGCT	0.276358	0.210978	0.294821	0.252033	0.1849
GAGCAGAGGATGGCTCTGCATTTTG	1.34444	1.27162	1.73391	1.5269	1.39589
GAGCAGAGGATGTCTCTGCATTTTG	1.12929	0.92638	1.50582	1.26667	1.12671
GACAATTCCTCTCAGAGAGTTATCA	0.830579	0.634146	1.11111	0.876506	0.608051
GACAATTCCTCTTAGAGAGTTATCA	0.729927	0.553571	0.683333	0.553957	0.433243
TAGTTAAGGCATATGTATCCGAAGG	0.605769	0.47508	0.661408	0.709041	0.783697
TAGTTAAGGCATGTGTATCCGAAGG	1.03433	0.855382	1.2881	1.2395	1.28348
GAAGAAAATCACCATTACAATAAAA	0.0857143	0.121212	0.285714	0.15	0.153846
GAAGAAAATCACGATTACAATAAAA	0.266667	0.0818182	0.0793651	0.180556	0.0947368
CCACCATGCCCAACTAATTTTTGTA	1	0.111111	0.222222	0.222222	0.0714286
CCACCATGCCCAGCTAATTTTTGTA	0.444444	0.571429	0.2	0.0588235	0.428571
CTGAATGATTACATGTGAGAAAAAT	0.414356	0.296471	0.431532	0.483895	0.517438
CTGAATGATTACGTGTGAGAAAAAT	0.421885	0.282429	0.421804	0.473031	0.5125
TGGCAGTTTTGACCTGATGGATGGA	1.67522	1.43878	2.10462	1.56152	1.5897
TGGCAGTTTTGAGCTGATGGATGGA	2.48319	2.49444	3.62901	2.69011	2.48473
GTGACCCTCTGAAGTGTATACTAGT	0.720149	0.430769	0.815385	0.708738	0.609848
GTGACCCTCTGAGGTGTATACTAGT	0.626948	0.484144	0.802233	0.74122	0.635731
CATAAGAATGATACATGGGACTTTG	1.31433	1.05221	1.45464	1.4245	1.5022
CATAAGAATGATGCATGGGACTTTG	1.61952	1.42476	2.20731	1.9562	2.02856
CTCACCTGGTGCGACTGTTACTCAC	0.590028	0.529032	0.746575	0.573222	0.482412
CTCACCTGGTGCTACTGTTACTCAC	0.539568	0.378723	0.509615	0.340909	0.270408
GGAGGCGGAAGCGGGCGGATCACCT	1.45353	1.24796	1.33967	1.22581	1.19917
GGAGGCGGAAGCTGGCGGATCACCT	1.29396	1.282	1.92917	1.192	1.1571
ACAATGGCTCACACGTGTTGGGTGC	1.09668	1.15292	1.4126	1.09924	1.19102
ACAATGGCTCACGCGTGTTGGGTGC	1.24273	1.35165	1.93642	1.3666	1.11905
CTTTAGCTGTGGGCCCAGGGGATAA	0.880503	0.908163	1.04787	1.0559	0.949153
CTTTAGCTGTGGTCCCAGGGGATAA	0.700787	0.636656	0.860627	0.907643	0.785075
AATCCTACATTGCCAACCAAGTTAT	0.24	0.148438	0.152838	0.137778	0.102941
AATCCTACATTGGCAACCAAGTTAT	0.161172	0.117871	0.118943	0.141791	0.123404
TAAATATAGGTCCTCAACCTCTTCT	1	0.466667	0.3125	0.421053	0.35
TAAATATAGGTCTTCAACCTCTTCT	0.0769231	0.230769	0.238095	0.142857	0.15625
CACCCTGTGTCCAAGTGTTCTCATT	1.08	0.744681	1.13793	0.622222	0.809524
CACCCTGTGTCCGAGTGTTCTCATT	0.763636	0.795699	1.46479	0.793478	0.696203
AAACGTTTAGCACGATAGAGAGTTC	0.774476	0.589641	0.818396	0.774026	0.885449
AAACGTTTAGCATGATAGAGAGTTC	0.900158	0.683066	0.953846	0.946203	1.07703
TTAAAGATCTAGGGCTTGGCGTGAG	1.56513	1.69019	2.38594	1.92963	1.63449
TTAAAGATCTAGTGCTTGGCGTGAG	1.87569	1.72908	2.57859	2.15865	1.94381
TGGGGGAGGGCACATCGGGACACAG	1.69163	1.48063	1.94298	1.44338	1.30287
TGGGGGAGGGCATATCGGGACACAG	1.26265	1.18136	1.65672	1.26127	1.28
AACATTTCCAGTCTCCCTCTGCAGT	0.720588	0.419355	0.542373	0.474359	0.505747
AACATTTCCAGTTTCCCTCTGCAGT	0.6	0.47619	0.529412	0.590909	0.372263
CTGAAAAGACCGCGTGTGTGTGTGT	1.19789	1.1998	1.50047	1.29703	1.20592
CTGAAAAGACCGTGTGTGTGTGTGT	1.35948	1.25188	1.63318	1.39532	1.3643
CGCCGCCCCGCACGCGGTGAACGGG	0.774194	0.409091	1.61538	0.454545	0.75
CGCCGCCCCGCATGCGGTGAACGGG	0.568182	0.708333	1	0.333333	0.545455
ACCCTGAGTAGAAAATACGTATTTA	0.235294	0.139241	0.25	0.191919	0.18
ACCCTGAGTAGACAATACGTATTTA	0.29918	0.28655	0.278396	0.275626	0.198091
GCTGTCCCAAGCAGCGGGTGCGCGT	0.766667	0.777778	0.71831	0.627907	0.594937
GCTGTCCCAAGCGGCGGGTGCGCGT	0.75	0.5	0.568966	0.875	0.432432
AGGATGTTATGTACTCTTGCCACAA	0.225166	0.194064	0.257218	0.246602	0.214286
AGGATGTTATGTGCTCTTGCCACAA	0.36875	0.377724	0.53944	0.577017	0.482558
AAACAGGCCAGCACTTCAGGGACTG	0.528302	0.581197	0.901288	0.755639	0.702703
AAACAGGCCAGCGCTTCAGGGACTG	0.844961	0.840764	0.957944	0.889503	0.8
ACCGCGCGCAATACCCCAACTGACC	0.362319	0.287671	0.111111	0.35	0.186047
ACCGCGCGCAATGCCCCAACTGACC	0.75	0.371429	0.729167	0.451613	0.259259
GACTTGTTGGTCGAAGGATACATAA	0.506261	0.366306	0.507881	0.461089	0.376866
GACTTGTTGGTCTAAGGATACATAA	0.322793	0.203797	0.301389	0.353535	0.242373
TATTGGTAAACTATGACTAACTAAG	0.122699	0.0711864	0.0652632	0.0755396	0.047259
TATTGGTAAACTGTGACTAACTAAG	0.149485	0.0949821	0.105	0.137209	0.0888383
GCCATTTGAGGCCCATGAACCAACT	0.763441	0.595041	0.613793	0.492958	0.419643
GCCATTTGAGGCGCATGAACCAACT	1.05172	0.972656	1.21451	0.980916	0.895238
CGTAGTGGCTCAAGCCTGTAATCCC	0.494624	0.277311	0.592233	0.468354	0.614035
CGTAGTGGCTCACGCCTGTAATCCC	0.372093	0.408163	0.553191	0.385965	0.290323
GGACATCATTTCACATCCACTAGAA	0.393064	0.228856	0.319588	0.349398	0.256716
GGACATCATTTCGCATCCACTAGAA	0.457413	0.476364	0.522556	0.524079	0.524051
GAAAGACAGTAAAATAGTTGTGAGA	0.46822	0.338747	0.453901	0.578182	0.675497
GAAAGACAGTAACATAGTTGTGAGA	0.574929	0.397269	0.6	0.701097	0.759704
CTAGAGATGAGACTCTAATAGTGAA	1.30898	0.974874	1.80615	1.589	1.68737
CTAGAGATGAGAGTCTAATAGTGAA	2.56129	2.10881	3.8041	3.35128	3.45239
TTAGTGACATGGCATTCAAAAAACA	0.666667	0.263158	0.473684	0.527273	0.351648
TTAGTGACATGGGATTCAAAAAACA	0.333333	0.307692	0.419355	0.522388	0.306122
AAGCACTGGAAACCAATGGCCAGAT	0.314371	0.285714	0.36248	0.36	0.427869
AAGCACTGGAAATCAATGGCCAGAT	0.274172	0.203643	0.278457	0.353322	0.449612
GAGACTAGCCTGAGTAACATGGCAA	0.712247	0.637755	0.856346	0.764539	0.831006
GAGACTAGCCTGGGTAACATGGCAA	0.569971	0.55914	0.665639	0.673684	0.588129
GCCTGGGTCACAAATGATTGTGATG	0.915476	0.740581	1.21436	0.978129	0.802353
GCCTGGGTCACAGATGATTGTGATG	1.30214	1.20956	1.70757	1.36425	1.3
AAAATATAGACAAGGCAATTCTCCA	0.638298	0.40625	0.538462	0.383871	0.383954
AAAATATAGACACGGCAATTCTCCA	0.655738	0.487654	0.644295	0.57732	0.437722
CCAGCAAGGAGCAAGAGCCACAACC	1.08578	1.00584	1.39744	0.965451	1.08255
CCAGCAAGGAGCGAGAGCCACAACC	1.28456	1.29645	1.55545	1.22845	1.00317
AGTAAAAGTAGCAATGAAAACAAAA	0.169231	0.134831	0.0983607	0.183099	0.0576923
AGTAAAAGTAGCGATGAAAACAAAA	0.181452	0.141935	0.10582	0.198502	0.130031
ACATCTGGCGAAAAGGAGGAGGAAA	2.28947	2.18042	3.08028	2.85323	2.8405
ACATCTGGCGAAGAGGAGGAGGAAA	2.55495	2.65866	3.99637	3.18273	3.2163
ACAGGTGTGCACCACCATGCCTAGA	0.433134	0.323029	0.389011	0.441242	0.32
ACAGGTGTGCACTACCATGCCTAGA	0.448702	0.348779	0.573585	0.448039	0.405941
TGTGTTCAAAGACGTTACACATAAC	0.348592	0.247458	0.353982	0.350649	0.260714
TGTGTTCAAAGATGTTACACATAAC	0.266667	0.198113	0.188153	0.206799	0.147493
AGAGATGAGATTGCACCATGTCAGC	0.176839	0.128877	0.180272	0.227959	0.260497
AGAGATGAGATTTCACCATGTCAGC	0.296675	0.158215	0.21663	0.244718	0.279605
TTACGAAGCCAGAAGATGAGGGCAC	1.12337	0.951169	1.39146	1.46616	1.61838
TTACGAAGCCAGGAGATGAGGGCAC	1.29395	1.22238	1.6957	1.58815	1.86355
TGTGAATAATGCCGCAGTAAACATG	0.646871	0.445466	0.729552	0.793754	0.790094
TGTGAATAATGCTGCAGTAAACATG	0.973897	0.735045	1.19581	1.10922	1.24112
GGTAGGCAACAGCTCAGAGGCAGCA	2.60955	2.47574	3.49521	2.6118	2.59241
GGTAGGCAACAGTTCAGAGGCAGCA	2.8857	2.71463	4.06955	3.33534	3.34572
AGAGCTTTATGGAAGAAAGTTCTAT	0.65	0.525	0.674419	0.6	0.432203
AGAGCTTTATGGCAGAAAGTTCTAT	0.846154	0.590909	0.96	0.809955	0.709559
TATGCCTTGTCACTGATTTTTGAAA	0.36	0.1875	0.151163	0.281818	0.226744
TATGCCTTGTCAGTGATTTTTGAAA	0.282051	0.150943	0.242991	0.447853	0.287356
CATGAGATAGTCCCATTATCACATT	0.22549	0.217391	0.266667	0.275229	0.184874
CATGAGATAGTCTCATTATCACATT	0.350148	0.230769	0.405738	0.477124	0.441781
GGCTTTATTGTCCACCACTAACATG	0.381215	0.275862	0.503106	0.493671	0.292135
GGCTTTATTGTCTACCACTAACATG	0.345763	0.217993	0.310044	0.234694	0.181159
ATATTTTCGCACATAAGCACTGCTG	0.805825	0.651376	0.697674	0.633508	0.580786
ATATTTTCGCACGTAAGCACTGCTG	0.907407	0.632653	0.91195	0.662037	0.620155
TAGAGAAATTGTAGCTCCAAACTTA	0.826087	0.311111	0.340426	0.493333	0.473684
TAGAGAAATTGTGGCTCCAAACTTA	1.25926	0.539683	0.772727	0.681416	0.682119
TCAGCTGGTGGCCGGGAGCAGTGGC	2.4795	2.40232	3.08112	2.30023	2.1105
TCAGCTGGTGGCTGGGAGCAGTGGC	2.34589	2.61714	3.73152	2.37814	2.62367
TCTAGGGCAAGTAAGCATTACTGCC	1.04237	1.16418	1.70114	1.40804	1.40094
TCTAGGGCAAGTGAGCATTACTGCC	2.34274	2.23339	3.32503	2.77904	2.60176
ACTGTCCACCTGAACCCTGGATCTG	1	0.879433	1.41958	0.892308	0.859155
ACTGTCCACCTGGACCCTGGATCTG	1.09028	1.5375	1.52	1.17188	1.25676
CTACTCGGGAGGATGAGGCAAGAGA	0.703959	0.68336	0.948097	0.862445	0.959759
CTACTCGGGAGGGTGAGGCAAGAGA	1.20277	1.23865	1.75771	1.32153	1.45499
GACATCATAATAAGAGGCATTTGCT	0.476904	0.295858	0.420312	0.442211	0.448276
GACATCATAATAGGAGGCATTTGCT	0.581498	0.413333	0.672522	0.615972	0.648432
ACCTTATGAAATCATCTTGGCCTTG	0.182927	0.0655738	0.125	0.135294	0.0521327
ACCTTATGAAATTATCTTGGCCTTG	0.236842	0.116667	0.196429	0.0888889	0.0306122
ATAGCCATTCTGATAAGTGTGAGCT	0.425081	0.30493	0.563094	0.642857	0.863333
ATAGCCATTCTGGTAAGTGTGAGCT	0.700787	0.536244	0.941767	0.946986	1.14595
AGGCAACTAAAACAGTTTACAATAT	0.0526316	0.230769	0.181818	0.157895	0.0526316
AGGCAACTAAAATAGTTTACAATAT	0.25	0.166667	1	0.2	0.125
GCCACTGTGCCCAGCCTATTTTACT	0.357143	0.263158	0.217391	0.105263	0.363636
GCCACTGTGCCCGGCCTATTTTACT	1	0.833333	0.357143	0.416667	0.454545
TCACGCCTGTAACCCCAGCACTTTG	0.452632	0.427083	0.571429	0.314607	0.275229
TCACGCCTGTAATCCCAGCACTTTG	0.56	0.547619	0.474747	0.747253	0.477477
ACCTCTGCCTCCCGGGTTCAACTGA	0.4	0.342857	0.666667	0.28	0.242424
ACCTCTGCCTCCTGGGTTCAACTGA	0.491803	0.616667	0.506329	0.641791	0.540984
CTGTAGTCCCAGCTACTTGAGCGAT	0.337838	0.290323	0.8125	0.388889	0.194444
CTGTAGTCCCAGGTACTTGAGCGAT	0.516129	0.462963	0.466667	0.453488	0.391304
CCCTGTTCAAGTCTTCCAGAATTGT	1.65217	1.60606	1.40426	1.41463	0.949153
CCCTGTTCAAGTGTTCCAGAATTGT	1.30189	1.16239	1.32192	1.28966	0.965035
CCCACCAGGGCACGCTTGGCAACTA	0.328244	0.254098	0.484848	0.45679	0.213115
CCCACCAGGGCATGCTTGGCAACTA	0.430952	0.373984	0.431138	0.288	0.188776
GTGGATGTCTCACGGACACTTGAGC	0.889819	0.834109	1.21331	0.915254	0.891173
GTGGATGTCTCATGGACACTTGAGC	0.911741	0.817647	1.28591	1.09321	1.12173
AAATGCGCTTGTCATCAGTATCATG	0.619425	0.518519	0.806882	0.855252	0.854802
AAATGCGCTTGTGATCAGTATCATG	0.76492	0.651883	1.036	1.07737	1.17501
GGGAAGAAAGAGCATTAAATACTTC	0.176471	0.473684	0.473684	0.276596	0.328358
GGGAAGAAAGAGGATTAAATACTTC	0.363636	0.555556	0.315789	0.447368	0.234568
AGTCTTGGCTCAATGCAACCTCTAC	0.298246	0.264151	0.230769	0.326923	0.173077
AGTCTTGGCTCACTGCAACCTCTAC	0.428571	0.387755	0.411765	0.238095	0.163265
GCTGAACAGTGGACCTAAGAATTCA	0.973684	0.905028	1.30412	1.01807	0.986842
GCTGAACAGTGGGCCTAAGAATTCA	1.21547	0.995614	1.2438	1.46857	1.16477
TGTCTAATAGGTCGGACAACTTAAA	0.356436	0.152941	0.175	0.234043	0.285714
TGTCTAATAGGTTGGACAACTTAAA	0.403846	0.156627	0.214286	0.314815	0.136691
CAGGTTCAAGCGATTCTCTTGTCTC	2.12245	1.57895	3.08065	1.84615	2.43284
CAGGTTCAAGCGTTTCTCTTGTCTC	2.61111	1.76667	2.65625	1.62857	1.4878
GGGTTCTGCTGACGAAATTGAAAGG	0.371429	0.409091	0.578947	0.483333	0.93617
GGGTTCTGCTGATGAAATTGAAAGG	0.333333	0.385965	0.424242	0.419753	0.25
CCATGTAGGCCAATATGGTCTTGAT	0.64346	0.496679	0.723993	0.683989	0.637509
CCATGTAGGCCAGTATGGTCTTGAT	0.850932	0.720721	1.14334	1.09992	1.00694
ACTTAAAGATCTGGAGGAAAGGACC	1.39437	1.14548	1.69727	1.8	1.89168
ACTTAAAGATCTTGAGGAAAGGACC	1.05213	0.846906	1.29167	1.23519	1.20023
AATCTGCATTTCACTTGTTAGCAAT	0.4	0.283333	0.550239	0.469649	0.347395
AATCTGCATTTCTCTTGTTAGCAAT	0.357143	0.337209	0.44	0.337017	0.381579
GTTAGAGATGGGGGTCTCACTATGT	0.681992	0.619209	0.791551	0.742344	0.61822
GTTAGAGATGGGTGTCTCACTATGT	0.803635	0.599392	0.889434	0.861187	0.79107
TAAGGTGGGGAGCCTCCTAGGGTCA	0.883085	0.882927	1.0591	0.997333	0.753247
TAAGGTGGGGAGTCTCCTAGGGTCA	1.16044	0.973094	1.26052	0.983728	0.790094
TCTGTCATTCAGCCTAGAGTGCCAT	0.900552	0.95843	1.29095	1.11818	1.10272
TCTGTCATTCAGGCTAGAGTGCCAT	1.17816	1.07958	1.55678	1.367	1.55166
CTGTACATACCACGGGATGAACTGG	0.342806	0.277778	0.398585	0.435165	0.399554
CTGTACATACCAGGGGATGAACTGG	0.369089	0.281959	0.466129	0.477901	0.400507
ACACAATGACCACGGGGATACACAA	0.415374	0.330061	0.448296	0.426837	0.396894
ACACAATGACCATGGGGATACACAA	0.526471	0.431223	0.578783	0.562778	0.603817
AAGATTGATAGAATGTGGAAAGCGC	1.04117	0.820513	1.31369	1.28017	1.23987
AAGATTGATAGAGTGTGGAAAGCGC	1.39276	1.21193	1.81001	1.67991	1.79185
GAATGTGGAAAGCGCCTAAGTAAGG	1.26558	1.07989	1.6521	1.56081	1.78123
GAATGTGGAAAGTGCCTAAGTAAGG	1.39556	1.23185	1.90336	1.84256	1.99503
TGACCAGACGTGGGGGGGTTTGGTC	0.777193	0.965293	1.10384	0.862573	0.665689
TGACCAGACGTGTGGGGGTTTGGTC	0.824289	1.0529	1.39153	0.926829	0.766204
ATAAGGTGCAGCAGCTGAGCTGACA	1.56485	1.63611	2.29966	1.74465	1.59369
ATAAGGTGCAGCGGCTGAGCTGACA	1.20526	1.44538	1.80615	1.45725	1.35321
CTCTGCTATTTGATTATTTTGCATT	0.3	0.214286	0.125	0.15625	0.0238095
CTCTGCTATTTGGTTATTTTGCATT	0.218391	0.144737	0.119403	0.104348	0.107143
ATACAATCAAACCGTGCGCTGACCA	0.417431	0.35514	0.41	0.337349	0.233083
ATACAATCAAACGGTGCGCTGACCA	0.372781	0.354167	0.528804	0.353434	0.358051
CACTTAAGTTTGCTGCAACTTAAGC	0.380952	0.402985	0.307692	0.51938	0.426752
CACTTAAGTTTGGTGCAACTTAAGC	0.4	0.573171	0.441667	0.437811	0.309609
ATGGGAATTGCAATTTTAAATGGAG	0.358974	0.326829	0.498305	0.425	0.320352
ATGGGAATTGCAGTTTTAAATGGAG	0.924765	0.778333	1.19213	0.980688	0.967626
AGCATATGTAAAGGTACTGAGACAG	0.69589	0.568059	0.82178	0.886103	0.897727
AGCATATGTAAATGTACTGAGACAG	0.18065	0.102338	0.15639	0.17562	0.18147
GTGAGGGATGTGGAAAGAAAAGGTG	2.49474	2.82343	4.23182	3.06835	2.93588
GTGAGGGATGTGTAAAGAAAAGGTG	2.64994	2.76585	4.05188	3.22735	3.07851
GTGCACAATCAACGTAATGTGCTTG	0.419869	0.349776	0.535972	0.551031	0.600544
GTGCACAATCAATGTAATGTGCTTG	0.367334	0.297195	0.49961	0.485321	0.585768
AGTTTCCAATGTACTTCTTATTACC	0.217391	0.135135	0.285714	0.133333	0.0384615
AGTTTCCAATGTTCTTCTTATTACC	0.192308	0.153846	0.307692	0.285714	0.115385
CCCATATCAGAGATCATTTAGTCTT	0.42	0.384615	0.545455	0.373494	0.489362
CCCATATCAGAGCTCATTTAGTCTT	0.946429	0.813333	1.12791	0.736	0.520548
TTACCAATGATGAAAAAGCATCGCA	0.137931	0.15508	0.202586	0.270903	0.361179
TTACCAATGATGGAAAAGCATCGCA	0.258721	0.28246	0.338673	0.407343	0.398072
AAAGCATCGCAGAAGCCTAAGTCAT	0.769231	0.57967	0.903485	1.03533	0.956947
AAAGCATCGCAGGAGCCTAAGTCAT	1.2449	0.893112	1.33485	1.19874	1.394
TTGTTTTCACCCATATTTAGGCAGG	0.32	0.388889	0.5	0.481481	0.176471
TTGTTTTCACCCGTATTTAGGCAGG	0.612903	0.615385	0.591837	0.445652	0.429907
ACTAGTTAGCGACCCATTCCTCCAA	0.307692	0.363636	0.125	0.238095	0.117647
ACTAGTTAGCGAGCCATTCCTCCAA	0.217391	0.157895	0.4375	0.275	0.229508
TGAAACAATGCTCCTATGCGATATA	0.521661	0.414201	0.542857	0.564655	0.503401
TGAAACAATGCTTCTATGCGATATA	0.549327	0.431111	0.600451	0.571984	0.488889
GGGCTGAGTAACACCATGTGGGACT	0.716138	0.642796	0.867976	0.797964	0.70904
GGGCTGAGTAACGCCATGTGGGACT	1.40638	1.40776	1.85122	1.52316	1.4303
AACAGACAACCCAGAGTGGGAGAAA	0.549488	0.530075	0.590308	0.623431	0.603571
AACAGACAACCCGGAGTGGGAGAAA	0.720588	0.712919	1.11333	0.821656	0.743478
TTCTGCTAATTTCAGGTTTGGTTTC	0.814815	0.75	0.684211	0.777778	0.780488
TTCTGCTAATTTTAGGTTTGGTTTC	0.45	0.384615	0.7	0.419355	0.176471
TTCTTGAGCCGCAGGGACTACAAGC	0.869281	0.77512	0.927273	1.04636	0.770588
TTCTTGAGCCGCGGGGACTACAAGC	0.784722	1.20438	1.38608	1.01389	0.851852
CACGTGCCACCAAACTAGGCTAATT	0.145833	0.129032	0.120482	0.151899	0.15534
CACGTGCCACCACACTAGGCTAATT	0.214953	0.146341	0.185484	0.268657	0.132812
TAGGGAAGCATACGTAAAGGTACTG	1.16263	1.01844	1.5149	1.47082	1.6258
TAGGGAAGCATATGTAAAGGTACTG	0.959027	0.807516	1.19135	1.18688	1.27379
TCAATAAACACACTGGAGATTAACA	0.334931	0.263628	0.33869	0.405502	0.423512
TCAATAAACACATTGGAGATTAACA	0.281407	0.170376	0.223842	0.286822	0.298343
ATACATGTAAACCTTCACTGTGAGA	0.481132	0.163522	0.177419	0.328467	0.132948
ATACATGTAAACTTTCACTGTGAGA	0.304348	0.179487	0.366667	0.181818	0.142857
CTTGTTCTGACTCATTCAGGCCTCT	1.17391	1.15	1.48387	1.45455	1.375
CTTGTTCTGACTTATTCAGGCCTCT	1.11321	1	1.6129	1.21429	1.13208
ACTGGGCAAGTTCAACCCTCCTTAG	0.235294	0.306452	0.452055	0.618421	0.230769
ACTGGGCAAGTTTAACCCTCCTTAG	0.358974	0.372549	0.403509	0.229358	0.277228
CCAGCTGACACACTCTGCCTGCCTT	0.956522	0.888889	0.862069	0.826087	0.888889
CCAGCTGACACATTCTGCCTGCCTT	0.48	0.555556	0.848485	0.680851	0.688889
TAGATGAATGGCATGGTAGAAAAGC	0.521168	0.440428	0.61413	0.584699	0.613309
TAGATGAATGGCGTGGTAGAAAAGC	0.636678	0.567325	0.739421	0.770115	0.809211
TGAAGGATCTTCATGTTTGGAAAGA	0.90625	0.573529	1.16	0.891304	0.809524
TGAAGGATCTTCGTGTTTGGAAAGA	1.16667	0.696429	1.05521	1.09502	1.02133
GAGCTGAGTAGCATTAGGTAATTGT	0.279152	0.218289	0.313171	0.312894	0.278555
GAGCTGAGTAGCCTTAGGTAATTGT	0.151515	0.104317	0.116046	0.138643	0.11375
GGACACTTTAAACTGGAAAGTGCCA	0.241379	0.4	0.534483	0.522727	0.695122
GGACACTTTAAAGTGGAAAGTGCCA	0.3	0.320513	0.671233	0.470588	0.753086
TACATGACTGACGGTAAATGACTTG	0.83435	0.680243	1.06805	1.03992	1.15651
TACATGACTGACTGTAAATGACTTG	0.768441	0.595238	0.868259	0.893857	0.956638
AATAAGAACCATATATGACAAACCC	0.163399	0.0994152	0.0632911	0.135417	0.078125
AATAAGAACCATCTATGACAAACCC	0.164384	0.141026	0.117647	0.105263	0.0985915
TGAGAAATGGAACAAGACAAAGATG	0.529851	0.484076	0.619355	0.632	0.574742
TGAGAAATGGAAGAAGACAAAGATG	1.13462	0.792683	1.15054	1.15574	1.22099
AGCGGATAGAAGCAGAAATATCCCT	0.566038	0.401099	0.764706	0.564972	0.409524
AGCGGATAGAAGTAGAAATATCCCT	0.229885	0.363636	0.27381	0.472222	0.198198
GAACAGCCAGAGGCAGCAGACATAG	1.25434	1.2673	1.79397	1.56071	1.6224
GAACAGCCAGAGTCAGCAGACATAG	2.67087	2.61729	4.03575	3.14741	3.37066
ATTTTGTCTGGCCAATACACTTTAT	0.285714	0.214286	0.0416667	0.0769231	0.148936
ATTTTGTCTGGCTAATACACTTTAT	0.272727	0.0487805	0.222222	0.173913	0.075
GTTAGGCAAAGCGTTCTGCTTCTCT	1.65217	2.2	2.32075	1.61111	1.088
GTTAGGCAAAGCTTTCTGCTTCTCT	0.8125	1	1.44444	1.39286	0.678571
GACTGTAAACTAATTCAACCATTGG	0.218814	0.112381	0.186192	0.199346	0.121069
GACTGTAAACTAGTTCAACCATTGG	0.37962	0.260742	0.387366	0.372775	0.332993
CTGATTTCCTTACGACGGATTTTAA	0.4	0.3125	0.6	0.206897	0.192308
CTGATTTCCTTATGACGGATTTTAA	0.25	0.277778	0.28125	0.863636	0.413043
ACTTGGCATCGCAGGGATGAAGCCA	0.357388	0.280967	0.417288	0.364599	0.400875
ACTTGGCATCGCGGGGATGAAGCCA	0.225519	0.21134	0.240506	0.180791	0.254286
TGGTGATTTTTGCGCTTTGATTTTC	0.421053	0.161765	0.253333	0.279661	0.273256
TGGTGATTTTTGTGCTTTGATTTTC	0.232143	0.192982	0.296703	0.252336	0.202312
GTGCTTGCTGAAAGTGTGTGGAGCA	2.57865	2.83389	3.69612	2.97978	2.70427
GTGCTTGCTGAAGGTGTGTGGAGCA	2.70742	2.89876	3.8216	2.88533	2.55065
ACCATGTGGTCTATTTAAATTGTGT	0.133333	0.130435	0.0804598	0.15	0.0541872
ACCATGTGGTCTCTTTAAATTGTGT	0.642857	0.557692	0.445946	0.373626	0.336134
TCTGCCTGCCTCACCTCCCAAAGTG	0.5	0.714286	0.636364	0.551724	0.666667
TCTGCCTGCCTCGCCTCCCAAAGTG	0.884615	0.6875	1.36667	0.774194	0.307692
GTACAATATGACACACTGTCTGATT	0.388097	0.285974	0.447592	0.43159	0.464095
GTACAATATGACGCACTGTCTGATT	0.5	0.366489	0.574103	0.603521	0.638116
TGGAACGATGCCACAAATAGAGGAC	0.113208	0.06875	0.0856164	0.0811808	0.0664452
TGGAACGATGCCTCAAATAGAGGAC	0.405714	0.433862	0.52451	0.443439	0.471111
CTTACTGTGGGTCCCCAAAAAGATG	0.54878	0.414141	0.385246	0.362416	0.392
CTTACTGTGGGTTCCCAAAAAGATG	0.535714	0.471429	0.639535	0.504762	0.316901
GGGAGTTCTTCCAGGTCACAGGTAG	0.934295	0.747706	1.08034	0.868167	0.76702
GGGAGTTCTTCCGGGTCACAGGTAG	0.438559	0.412946	0.587822	0.511057	0.567633
CTCTGGGAGGCCAGGGTGGGTGGAT	0.561841	0.597062	0.662963	0.589065	0.501742
CTCTGGGAGGCCGGGGTGGGTGGAT	0.494505	0.650224	0.696078	0.358824	0.290541
GTGAATGACTCACGTCATTCTCGTG	0.504348	0.419753	0.545455	0.532258	0.454545
GTGAATGACTCATGTCATTCTCGTG	0.437209	0.460055	0.671937	0.611111	0.634715
TGGCCTCAGATCACCTACACATGCT	0.805781	0.739015	1.01881	0.712264	0.684647
TGGCCTCAGATCGCCTACACATGCT	1.4	1.39037	1.63636	1.37453	1.09829
AAGTCAGCAGTCAAGATCAAGTCAT	1.18306	1.07909	1.61931	1.61074	1.74371
AAGTCAGCAGTCGAGATCAAGTCAT	1.47661	1.40163	2.01382	1.91048	2.07755
TCATCAAAAGAAAGCAGAACGCAGA	0.460751	0.281768	0.47139	0.528541	0.508124
TCATCAAAAGAAGGCAGAACGCAGA	0.550955	0.470668	0.791045	0.729079	0.878472
GAGCTAATAGGCACAGAGAGATCCA	0.937319	0.779902	1.28632	1.3119	1.68314
GAGCTAATAGGCGCAGAGAGATCCA	1.12423	0.990628	1.63268	1.58388	2.06221
TCAAAGTACAGTCACTGTGAGAAGT	0.657631	0.506193	0.737288	0.812282	0.873449
TCAAAGTACAGTGACTGTGAGAAGT	1.0591	0.89329	1.40324	1.39936	1.57607
GCAGTGTGGCTACGGGAGCAGCAGG	2.75021	3.00888	4.39112	3.36297	3.31901
GCAGTGTGGCTATGGGAGCAGCAGG	2.90112	3.11718	4.46154	3.56551	3.79135
TAGTAGAGACGGGGTTTCACCGTGT	0.761084	0.745536	0.797619	0.826248	0.597504
TAGTAGAGACGGTGTTTCACCGTGT	0.495652	0.427734	0.62645	0.51129	0.397727
ATACCAGCTGCTCGGGAGGCTGAGG	1.29845	1.27708	1.74064	1.30725	1.10722
ATACCAGCTGCTTGGGAGGCTGAGG	1.36338	1.35663	1.89831	1.50523	1.39461
GGACTAGGGGCTAGAGGGCGAGGTT	3.12154	3.25026	3.46673	2.86917	1.97575
GGACTAGGGGCTGGAGGGCGAGGTT	3.01685	3.27487	3.77556	2.4789	2.07322
CAATCTTTATAAAGTATCAGAAATG	0.3	0.133333	0.272727	0.0588235	0.181818
CAATCTTTATAAGGTATCAGAAATG	0.225806	0.0869565	0.2	0.130435	0.215385
TAGATTTGGAAGGGGGAGGCAAAGA	2.92266	2.62366	3.815	3.0227	2.79709
TAGATTTGGAAGTGGGAGGCAAAGA	2.90076	2.5728	4.3583	3.61712	3.07588
AAGGCAAATGGAAGCTACAGAAACC	1.55618	1.40173	2.05897	1.92186	2.26216
AAGGCAAATGGAGGCTACAGAAACC	2.13735	2.03544	2.71429	2.49282	2.86298
AAAGAAAAAGTAGGGTTGGCAAATA	0.164502	0.176471	0.175182	0.301136	0.280543
AAAGAAAAAGTATGGTTGGCAAATA	0.174603	0.128205	0.253521	0.241071	0.251799
TAAGCCTGGGCCAAGAGGAAAACAG	0.828	0.862823	1.22894	1.16476	1.32184
TAAGCCTGGGCCGAGAGGAAAACAG	1.12055	1.0716	1.72754	1.35562	1.76724
CTGAGTTAAATACGAAAATGAGTGT	0.625	0.40935	0.612323	0.626667	0.597681
CTGAGTTAAATATGAAAATGAGTGT	0.276527	0.208464	0.334895	0.330606	0.272036
TTGGTCTATCTCCGTTGCTATCACC	0.558824	0.558824	0.813559	0.71223	0.430657
TTGGTCTATCTCTGTTGCTATCACC	0.421466	0.424051	0.562771	0.489286	0.4375
TGTTTTGTTGCAATGAATAGCTACA	0.529577	0.461756	0.609195	0.695652	0.481675
TGTTTTGTTGCAGTGAATAGCTACA	1.18242	1.02637	1.77874	1.33028	1.12009
GTCAGGAAGAAGACCCTTACAAATA	0.254902	0.314815	0.140351	0.202703	0.144444
GTCAGGAAGAAGGCCCTTACAAATA	0.64	0.22449	0.277778	0.253165	0.154762
TTACAATTTGACATGATATTTGGGC	0.218905	0.101761	0.118343	0.133816	0.129293
TTACAATTTGACCTGATATTTGGGC	0.164659	0.108974	0.117216	0.151603	0.0796915
CCACACCAGCCTGCTCTGTGTGTTT	0.673913	0.735294	1.52	0.758621	0.5
CCACACCAGCCTTCTCTGTGTGTTT	2	2.66667	2	1	0.444444
TTAAAGTGTCTGATGTGTGCTGAGT	1.21975	1.27557	2.06875	1.83934	1.54572
TTAAAGTGTCTGGTGTGTGCTGAGT	1.4102	1.21748	1.97324	1.64988	1.39344
TTCAAGACTATACACACATATACAC	0.194175	0.125	0.288889	0.142857	0.181818
TTCAAGACTATATACACATATACAC	0.138889	0.0333333	0.375	0.133333	0.0909091
CCCCTCTTATGACTGAACTTATGCC	0.710145	0.515152	0.6	0.628571	0.336449
CCCCTCTTATGAGTGAACTTATGCC	0.694737	0.548077	0.88	1	0.507576
CTGAGGTTCGGCGTTCTGTGGCTCC	5.20833	4.74074	5.88889	3.58065	2.16667
CTGAGGTTCGGCTTTCTGTGGCTCC	2.76923	3.38462	2.94118	2.85714	2.10526
TGGTAAGCTGGAACCAGCACTCATG	0.394826	0.361963	0.589825	0.577652	0.472628
TGGTAAGCTGGAGCCAGCACTCATG	0.621232	0.659151	0.92785	0.713178	0.711712
CTTTGGAGCACACTTATATGTCCTG	0.936416	0.699454	1.02597	0.777778	0.427136
CTTTGGAGCACATTTATATGTCCTG	0.626316	0.462766	0.713415	0.613953	0.430622
TTAGGTTATCTGCATGAACGGAAGG	0.578014	0.504792	0.711039	0.867692	0.665148
TTAGGTTATCTGGATGAACGGAAGG	0.966258	0.785714	1.29641	1.28297	1.14969
TTAGGTTATCTGTATGAACGGAAGG	0.416667	0.325137	0.549342	0.548309	0.468354
TTAAAGTTAGTCAGTTCTATGCTTC	1.288	0.791946	1.23256	0.868217	0.738983
TTAAAGTTAGTCTGTTCTATGCTTC	1.36957	0.717172	0.963964	0.835088	0.663889
CAGATTCATTTACACAGGTAAGAAC	0.42328	0.27686	0.368421	0.385714	0.272941
CAGATTCATTTATACAGGTAAGAAC	0.356522	0.215827	0.233871	0.22093	0.162679
TTTTCCCATCATAGTTGGGAATTCA	0.153846	0.04	0.272727	0.227273	0.145161
TTTTCCCATCATGGTTGGGAATTCA	0.411765	0.357143	0.178571	0.180328	0.190083
AGCACATTTTCACTCTTATCTTGCA	0.57971	0.72	0.703704	0.518987	0.407895
AGCACATTTTCAGTCTTATCTTGCA	1.56522	1.19048	0.967742	0.918605	0.580645
AGCACTTTGGGAAGCCAAGGCTGGT	1.18107	1.76695	2.42322	1.53285	1.36503
AGCACTTTGGGAGGCCAAGGCTGGT	1.44	1.93258	2.76096	1.90574	1.43023
CTGGGATTACAGATGCGCGCCACCA	0.567901	0.454955	0.680203	0.382979	0.302752
CTGGGATTACAGGTGCGCGCCACCA	0.465116	0.382353	0.421384	0.306604	0.322581
AGTGAGCTGACACTGCGCCACTGCA	0.727273	1.4	2.41935	0.969697	0.92
AGTGAGCTGACATTGCGCCACTGCA	0.170068	0.117021	0.180556	0.135135	0.114754
TATAAATGGGAGGTCCCCTGCACAC	0.545455	0.3125	0.176471	0.478261	0.45
TATAAATGGGAGTTCCCCTGCACAC	0.25	0.363636	0.181818	0.545455	0.210526
CTAGGGGCATTGCTTCCTTTGTGGC	1.34177	1.52	1.34951	1.11765	1.08911
CTAGGGGCATTGTTTCCTTTGTGGC	0.954545	0.816667	1.0878	0.903361	0.685185
AACCCTCAACCTCCAGGAGCTTAAT	0.0833333	0.4	0.2	0.5	0.117647
AACCCTCAACCTTCAGGAGCTTAAT	0.235294	0.333333	0.352941	0.35	0.21875
AAGATGAGAGATAAGAAAAACAAAA	0.202073	0.133333	0.21875	0.301205	0.287037
AAGATGAGAGATGAGAAAAACAAAA	0.896797	0.773356	1.21839	1.08012	1.24419
ATAGAGGGCAAGAGAACGAGAGATT	0.643976	0.634452	0.862315	0.845361	0.877307
ATAGAGGGCAAGGGAACGAGAGATT	0.617268	0.616409	0.821154	0.730231	0.815211
CTGGTTTCCAGCAATTCTCCTGCCT	1.8	1.16667	1.2	1.375	1.375
CTGGTTTCCAGCGATTCTCCTGCCT	2.5	1.21429	1.4	0.846154	0.705882
TTAAATGAGATAATGCTTAAAAGAC	0.528302	0.303797	0.241667	0.28125	0.291525
TTAAATGAGATAGTGCTTAAAAGAC	0.538462	0.329949	0.391509	0.56535	0.453744
ACAGTGGTTCTCAGGATATTATCAG	0.384615	0.383582	0.40429	0.38088	0.397882
ACAGTGGTTCTCGGGATATTATCAG	0.423077	0.391858	0.529148	0.446404	0.424904
TTCAGCCCATTTCCTCCCACTTCCA	0.75	0.4	1.5	0.714286	1.33333
TTCAGCCCATTTTCTCCCACTTCCA	0.666667	1	0.75	0.428571	0.5
CGATCTGATCCACAAGGGAGCCTTT	0.594937	0.610619	0.829787	0.764925	0.743119
CGATCTGATCCAGAAGGGAGCCTTT	0.980392	0.833962	1.14098	0.843537	1.03953
AGGAAGCACTAAACATGGAAAGGAA	1.10481	1.06091	1.54641	1.46632	1.86699
AGGAAGCACTAAGCATGGAAAGGAA	1.87769	1.90117	2.90153	2.47556	2.97817
TGAGAAGAATGCACTTTCTGCTGTT	1.41297	1.08889	1.6384	1.5332	1.3558
TGAGAAGAATGCGCTTTCTGCTGTT	1.97015	1.68191	2.43095	1.78646	1.81478
TCACCCAGGCTACAGTGAAACCTGG	0.634738	0.723894	1.17411	0.841986	0.929379
TCACCCAGGCTAGAGTGAAACCTGG	0.969871	1.01125	1.48339	1.3449	1.14465
AGAATCGCTTGAACTCGGGAGGTGG	2.49741	2.56481	2.89354	2.26244	2.06452
AGAATCGCTTGATCTCGGGAGGTGG	1.59653	1.4919	2.25051	1.59579	1.51767
GGTCAGTTTTTGTTTTTGTTTTGTT	0.375	0.5	0.5	0.0666667	0.0952381
CAGTTTTTGTTTTTGTTTTGTTTTG	0.371429	0.375	0.133333	0.116667	0.193548
TCCCAGCTACTCAGGAGGCTAAGGA	0.705882	0.61326	0.908537	1.02874	0.767347
TCCCAGCTACTCGGGAGGCTAAGGA	0.574194	0.62069	0.918699	0.577143	0.674033
GCTTTTGAAGTCTACTGGTTAGGTG	1.13793	1.02765	1.27052	1.32323	0.898067
TGAAGTCTATAAATTACCACTGGTT	0.207547	0.259259	0.173077	0.125	0.0608696
TCTCCAACAGGGCAATTACTTCATC	0.229167	0.102041	0.078125	0.12987	0.0666667
AGGGCAATTACTTCATCTGGAATTA	0.192308	0.123967	0.143836	0.130233	0.108614
AGTCTCACTCTGTCACCCAGGCTGG	0.838951	1.18667	1.36364	0.967742	1.1125
GTCTCACTCTGTCACACCCAGGCTG	0.916084	0.725352	1.46	0.991071	0.627737
CCAGGTGGAGATAATTGAATCATGG	1.11485	1.12635	1.54709	1.08997	1.17869
CCAGGTGGAGATCATTGAATCATGG	1.45746	1.33417	1.80334	1.47285	1.41553
GTGAAGACCGGGGACATTACTGTAC	0.75	0.577376	0.84276	0.688248	0.659651
TGAAGACCGGGGAACATTACTGTAC	0.610895	0.491101	0.636738	0.578947	0.58391
CCTAAGGCATGACATTGATTAAGTG	0.461005	0.424819	0.68	0.680723	0.640167
CCTAAGGCATGATATTGATTAAGTG	0.201651	0.176271	0.219017	0.296375	0.282787
GGTGCAGCACACAAGCATGGCACAT	1.04481	1.08102	1.57161	1.20478	1.22587
GGTGCAGCACACCAGCATGGCACAT	1.09013	1.07805	1.51328	1.10327	1.14805
ATTGTAGGACATACTCCACCAAAAT	0.233333	0.171171	0.132653	0.159664	0.0923077
ATTGTAGGACATGCTCCACCAAAAT	0.22029	0.204545	0.197279	0.254958	0.188586
GAGGCTGAGGCCAGAGAATCGCTTG	1.96109	2.28975	2.88754	2.24155	1.99142
GAGGCTGAGGCCGGAGAATCGCTTG	2.82412	2.47279	3.03797	2.11064	2.10417
TAATCATTATGCTTCCATCTTCTTC	0.647059	0.625	1	0.65625	0.361702
ATCATTATGCTTCCATCCATCTTCT	0.444444	0.6	0.714286	0.25	0.2
CTTTAGTCATTCATCTGCTAATGGA	1.11111	0.88764	1.29577	1.09402	0.972222
CTTTAGTCATTCCTCTGCTAATGGA	1	0.833333	1.33333	1	0.928571
TACCCAGTATGGAGTGCAGTGGTGC	1.43563	1.28376	1.90471	1.66931	1.85179
ACCCAGTATGGAGTGTGCAGTGGTG	1.6634	1.62259	2.22742	1.98119	1.94515
ATTGGTTTATGTACCTATTTTTATA	0.148148	0.137931	0.0833333	0.0277778	0.0204082
ATTGGTTTATGTGCCTATTTTTATA	0.186667	0.0714286	0.181818	0.146341	0.111111
TGGAAATAAGGAAGGTCTAAATGAA	1.06145	1.04348	1.4375	1.28732	1.30216
TGGAAATAAGGATGGTCTAAATGAA	0.920561	0.767677	1.23457	1.17249	1.21731
GCACATGCCCCTATGCCCAGCTTGT	0.690909	0.675	0.888889	0.394737	0.5
TGCCCCTATGCCCAGCTTGCCCAGC	0.256757	0.403846	0.357143	0.27907	0.176471
CAAGACCATGGCCTGACCAGCCCAC	1.32203	0.73913	1.24242	0.648649	0.564706
CAAGACCATGGCTTGACCAGCCCAC	0.669811	0.508065	0.633333	0.376923	0.395522
TCTCATTCCTCAGGCACCCTGCAGA	1.025	0.967742	1.33333	1.26667	0.818182
TCTCATTCCTCATGCACCCTGCAGA	0.761905	0.969697	0.777778	0.8	0.74359
GATTGCTTGAGCCTGGGAGGTTGAG	3.67391	3.6298	5.1382	3.28302	2.67238
GCTTGAGCCTGGGAGGTTGGGAGGT	2.64481	2.48487	3.12682	2.32312	1.93993
CCAGGCTGGATGACGGTGGCATGAT	1.82371	1.88526	2.50913	1.86145	1.82244
CCAGGCTGGATGGCGGTGGCATGAT	2.10763	1.96157	3.13369	1.99642	1.83743
ATTAAAAATGACCGTCATCTCTGGT	0.785714	0.463415	0.709091	0.619048	0.66
ATTAAAAATGACTGTCATCTCTGGT	0.852018	0.694006	1.00949	0.798755	0.79908
TGTCAGGTTTGTCAAAGATCAGAGG	1.32353	1.03774	1.39785	1.25507	1.14425
TGTCAGGTTTGTTAAAGATCAGAGG	0.792079	0.616216	1.06044	0.91844	0.794286
CTGCAGCTGAAGGTCCTGTCTGTTA	1.65857	1.69778	2.42962	1.7	1.48358
CTGCAGCTGAAGTTCCTGTCTGTTA	1.59864	1.43082	2.19094	1.58333	1.60837
ACTTCGGCCTCCCGGGTTCAAGCGA	1.75	0.714286	0.818182	0.6	0.466667
ACTTCGGCCTCCTGGGTTCAAGCGA	1.15385	0.684211	1.24	0.826087	0.428571
CTTGGCCTCCCAAGCTGGGATTACA	0.694118	0.686047	0.875	0.680473	0.5625
TGGCCTCCCAACGTGCTGGGATTAC	1.37736	1.12048	1.23377	0.833333	0.76
TCAAGGTATATGCTCATGTCACACT	0.680031	0.511314	0.831726	0.877461	0.976019
TCAAGGTATATGTTCATGTCACACT	0.563113	0.393357	0.631854	0.709772	0.728955
TACTGGCAAAACAAATCCAGCAGCA	0.272989	0.231707	0.308244	0.32	0.320334
TACTGGCAAAACGAATCCAGCAGCA	0.448819	0.376296	0.519525	0.589506	0.5625
ACTCAGGGACGTAAAGAGGCTTAAC	0.626289	0.547284	0.736475	0.790462	0.775468
AGGGACGTAAAGAGGTGAAGAGGCT	3.19576	3.07095	4.48847	3.57094	3.69135
GTGTTTAGGCAGCAAGGAAGCCAGT	2.00735	2.11933	2.96778	2.46039	2.52949
TTTAGGCAGCAAGGAAAGGAAGCCA	2.65954	2.33373	3.6674	3.09631	3.22875
TATTCCAAATGAATATCATAACTGA	0.310345	0.138889	0.0384615	0.212766	0.137931
TATTCCAAATGAGTATCATAACTGA	0.247312	0.18018	0.205607	0.314815	0.195122
AAGAAAGAAAGAGAGAGTGAGAAAG	5.42953	6.37236	8.65449	7.42966	6.9346
AAAGAGTGAGAAAGAAAGAAAGAGT	6.54211	7.51327	10.6371	7.64903	6.91692
ATTCTTTCTAGCATGAGATTGGAGA	0.716981	0.47191	0.774194	0.813433	0.46332
ATTCTTTCTAGCGTGAGATTGGAGA	0.607595	0.484127	0.471429	0.712644	0.541667
GACACCACCATGCCTAATTCTTGTA	0.255319	0.265306	0.28	0.294118	0.216667
CACCACCATGCCTGTCTAATTCTTG	0.385965	0.247423	0.560976	0.382022	0.305263
AACTATTGCTAAGAAAACGGGAAGG	0.379828	0.269519	0.353723	0.386525	0.373953
AACTATTGCTAATAAAACGGGAAGG	0.2125	0.106742	0.104129	0.124233	0.113606
ATGGCAACACAACAGGTATTTTTTA	0.409091	0.153846	0.108108	0.229508	0.0740741
[truncated: 4,786 more rows]
