# Supplementary material for: A sequential methodology for the rapid identification and characterization of breast cancer-associated functional SNPs
Source: Nat Commun. 2020 Jul 3;11:3340. doi: 10.1038/s41467-020-17159-8 (PMC7334201; doi:10.1038/s41467-020-17159-8)
Supplement: Supplementary file 4 — Source Data [file 41467_2020_17159_MOESM4_ESM.zip › Data for Figure 2-3/Source data for Figure 3B.xlsx]

## Sheet: Sheet1
FGFR2 locus
rs7895676			rs2981578				rs2981584			rs4752570			rs1219642
C	T		G	A			G	T		A	C		A	G
0.999053	3.04667		1.68565	1.0606			3.04667	0.999053		1.77092	0.928364		2.96118	1.37663
1.3841	2.437		1.79046	0.999555			2.437	1.3841		1.32819	1.19966		2.51338	0.868165
0.616845	2.2558		1.59265	0.939847			2.2558	0.916844		1.87004	0.843788		2.93591	0.585068
										2.49807	1.02819		2.08655	1.17014
how to analyze			how to analyze				how to analyze			how to analyze			how to analyze
Table Analyzed	676		Table Analyzed	578			Table Analyzed	584		Table Analyzed	570		Table Analyzed	642
Column B	T		Column B	A			Column B	T		Column B	C		Column B	G
vs.	vs.		vs.	vs.			vs.	vs.		vs.	vs.		vs.	vs.
Column A	C		Column A	G			Column A	G		Column A	A		Column A	A
Unpaired t test			Unpaired t test				Unpaired t test			Unpaired t test			Unpaired t test
P value	0.0084		P value	0.0005			P value	0.0061		P value	0.014		P value	0.0009
P value summary	**		P value summary	***			P value summary	**		P value summary	*		P value summary	***
Significantly different (P < 0.05)?	Yes		Significantly different (P < 0.05)?	Yes			Significantly different (P < 0.05)?	Yes		Significantly different (P < 0.05)?	Yes		Significantly different (P < 0.05)?	Yes
One- or two-tailed P value?	Two-tailed		One- or two-tailed P value?	Two-tailed			One- or two-tailed P value?	Two-tailed		One- or two-tailed P value?	Two-tailed		One- or two-tailed P value?	Two-tailed
t, df	t=4.846 df=4		t, df	t=10.3 df=4			t, df	t=5.3 df=4		t, df	t=3.426 df=6		t, df	t=6.024 df=6
How big is the difference?			How big is the difference?				How big is the difference?			How big is the difference?			How big is the difference?
Mean ± SEM of column A	1 ± 0.2215, n=3		Mean ± SEM of column A	1.69 ± 0.05714, n=3			Mean ± SEM of column A	2.58 ± 0.2392, n=3		Mean ± SEM of column A	1.867 ± 0.2411, n=4		Mean ± SEM of column A	2.624 ± 0.2066, n=4
Mean ± SEM of column B	2.58 ± 0.2392, n=3		Mean ± SEM of column B	1 ± 0.03486, n=3			Mean ± SEM of column B	1.1 ± 0.144, n=3		Mean ± SEM of column B	1 ± 0.07648, n=4		Mean ± SEM of column B	1 ± 0.1733, n=4
Difference between means	1.58 ± 0.326		Difference between means	-0.6896 ± 0.06693			Difference between means	-1.48 ± 0.2792		Difference between means	-0.8668 ± 0.253		Difference between means	-1.624 ± 0.2696
95% confidence interval	0.6747 to 2.485		95% confidence interval	-0.8754 to -0.5038			95% confidence interval	-2.255 to -0.7046		95% confidence interval	-1.486 to -0.2478		95% confidence interval	-2.284 to -0.9645
R squared (eta squared)	0.8545		R squared (eta squared)	0.9637			R squared (eta squared)	0.8753		R squared (eta squared)	0.6618		R squared (eta squared)	0.8581
										Table Analyzed	570
										Column C	T
										vs.	vs.
										Column B	C
										Unpaired t test
										P value	0.003
										P value summary	**
										Significantly different (P < 0.05)?	Yes
										One- or two-tailed P value?	Two-tailed
										t, df	t=4.814 df=6
										How big is the difference?
										Mean ± SEM of column B	1 ± 0.07648, n=4
										Mean ± SEM of column C	1.674 ± 0.1174, n=4
										Difference between means	0.6745 ± 0.1401
										95% confidence interval	0.3317 to 1.017
										R squared (eta squared)	0.7944
										Table Analyzed	570
										Column C	T
										vs.	vs.
										Column A	A
										Unpaired t test
										P value	0.5002
										P value summary	ns
										Significantly different (P < 0.05)?	No
										One- or two-tailed P value?	Two-tailed
										t, df	t=0.7171 df=6
										How big is the difference?
										Mean ± SEM of column A	1.867 ± 0.2411, n=4
										Mean ± SEM of column C	1.674 ± 0.1174, n=4
										Difference between means	-0.1923 ± 0.2682
										95% confidence interval	-0.8486 to 0.4639
										R squared (eta squared)	0.07895
MAP3K1 locus
rs16886034			rs60054381				rs74762363			rs77371588			rs111968853
C	T		G	A	T		A	T		G	T		C	T
1.19461	1.09905		1.41845	0.86588	1.80833		0.659506	3.49075		0.405098	1.88563		0.436364	2.18182
1.44798	1.09905		1.64245	0.836688	1.76482		0.934615	5.26761		1.08701	1.88563		0.945454	2.50909
1.59282	0.918934		1.23624	1.33789	1.41556		0.633126	4.7728		0.57269	1.82691		1.16364	1.81818
2.18564	0.882976		1.2748	0.959542	1.42263		1.77275	5.69814		1.1352	2.63989		1.45455	1.52727
how to analyze			how to analyze				how to analyze			how to analyze			how to analyze
Table Analyzed	34		Table Analyzed	381			Table Analyzed	363		Table Analyzed	588		Table Analyzed	853
Column B	T		Column B	A			Column B	T		Column B	T		Column B	T
vs.	vs.		vs.	vs.			vs.	vs.		vs.	vs.		vs.	vs.
Column A	C		Column A	G			Column A	A		Column A	G		Column A	C
Unpaired t test			Unpaired t test				Unpaired t test			Unpaired t test			Unpaired t test
P value	0.0321		P value	0.0375			P value	0.0004		P value	0.0033		P value	0.0158
P value summary	*		P value summary	*			P value summary	***		P value summary	**		P value summary	*
Significantly different (P < 0.05)?	Yes		Significantly different (P < 0.05)?	Yes			Significantly different (P < 0.05)?	Yes		Significantly different (P < 0.05)?	Yes		Significantly different (P < 0.05)?	Yes
One- or two-tailed P value?	Two-tailed		One- or two-tailed P value?	Two-tailed			One- or two-tailed P value?	Two-tailed		One- or two-tailed P value?	Two-tailed		One- or two-tailed P value?	Two-tailed
t, df	t=2.777 df=6		t, df	t=2.66 df=6			t, df	t=6.959 df=6		t, df	t=4.722 df=6		t, df	t=3.329 df=6
How big is the difference?			How big is the difference?				How big is the difference?			How big is the difference?			How big is the difference?
Mean ± SEM of column A	1.605 ± 0.2102, n=4		Mean ± SEM of column A	1.393 ± 0.09193, n=4			Mean ± SEM of column A	1 ± 0.2665, n=4		Mean ± SEM of column A	0.8 ± 0.1831, n=4		Mean ± SEM of column A	1 ± 0.2149, n=4
Mean ± SEM of column B	1 ± 0.05765, n=4		Mean ± SEM of column B	1 ± 0.1156, n=4			Mean ± SEM of column B	4.807 ± 0.4778, n=4		Mean ± SEM of column B	2.06 ± 0.194, n=4		Mean ± SEM of column B	2.009 ± 0.2138, n=4
Difference between means	-0.6053 ± 0.218		Difference between means	-0.393 ± 0.1477			Difference between means	3.807 ± 0.5471		Difference between means	1.26 ± 0.2667		Difference between means	1.009 ± 0.3031
95% confidence interval	-1.139 to -0.07186		95% confidence interval	-0.7545 to -0.03151			95% confidence interval	2.469 to 5.146		95% confidence interval	0.6068 to 1.912		95% confidence interval	0.2674 to 1.751
R squared (eta squared)	0.5623		R squared (eta squared)	0.5412			R squared (eta squared)	0.8898		R squared (eta squared)	0.788		R squared (eta squared)	0.6488
			Table Analyzed	381
			Column C	T
			vs.	vs.
			Column B	A
			Unpaired t test
			P value	0.0086
			P value summary	**
			Significantly different (P < 0.05)?	Yes
			One- or two-tailed P value?	Two-tailed
			t, df	t=3.835 df=6
			How big is the difference?
			Mean ± SEM of column B	1 ± 0.1156, n=4
			Mean ± SEM of column C	1.603 ± 0.1065, n=4
			Difference between means	0.6028 ± 0.1572
			95% confidence interval	0.2182 to 0.9874
			R squared (eta squared)	0.7103
			Table Analyzed	381
			Column C	T
			vs.	vs.
			Column A	G
			Unpaired t test
			P value	0.1863
			P value summary	ns
			Significantly different (P < 0.05)?	No
			One- or two-tailed P value?	Two-tailed
			t, df	t=1.492 df=6
			How big is the difference?
			Mean ± SEM of column A	1.393 ± 0.09193, n=4
			Mean ± SEM of column C	1.603 ± 0.1065, n=4
			Difference between means	0.2098 ± 0.1407
			95% confidence interval	-0.1343 to 0.554
			R squared (eta squared)	0.2706
BABAM1 locus
rs79321361			rs8101691
A	G		C	T
1.34954	2.48024		0.803851	1.40674
1.21033	1.6535		0.904333	1.74956
0.620061	1.64134		0.96935	1.6077
0.620061	1.96961		1.32247	1.46155
how to analyze			how to analyze
Table Analyzed	361		Table Analyzed	691
Column B	G		Column B	T
vs.	vs.		vs.	vs.
Column A	A		Column A	C
Unpaired t test			Unpaired t test
P value	0.0116		P value	0.0066
P value summary	*		P value summary	**
Significantly different (P < 0.05)?	Yes		Significantly different (P < 0.05)?	Yes
One- or two-tailed P value?	Two-tailed		One- or two-tailed P value?	Two-tailed
t, df	t=3.583 df=6		t, df	t=4.073 df=6
How big is the difference?			How big is the difference?
Mean ± SEM of column A	0.95 ± 0.1926, n=4		Mean ± SEM of column A	1 ± 0.1127, n=4
Mean ± SEM of column B	1.936 ± 0.1966, n=4		Mean ± SEM of column B	1.556 ± 0.0771, n=4
Difference between means	0.9862 ± 0.2752		Difference between means	0.5564 ± 0.1366
95% confidence interval	0.3127 to 1.66		95% confidence interval	0.2222 to 0.8906
R squared (eta squared)	0.6815		R squared (eta squared)	0.7344
