# Supplementary material for: A sequential methodology for the rapid identification and characterization of breast cancer-associated functional SNPs
Source: Nat Commun. 2020 Jul 3;11:3340. doi: 10.1038/s41467-020-17159-8 (PMC7334201; doi:10.1038/s41467-020-17159-8)
Supplement: Supplementary file 4 — Source Data [file 41467_2020_17159_MOESM4_ESM.zip › Data for Figure 2-3/Source data for Figure 2A.xlsx]

## Sheet: Sheet1
motif	count_12_1	count_12_2	count_12_3	count_12_4	count_12_5	count_12_6	count_12_7	count_12_8	count_12_9	count_12_10	count_12_11	count_12_12	count_12_13	count_12_14	count_12_15	count_12_16	count_12_17	count_12_18	count_12_19	count_12_20	count_12_21	count_12_22	count_12_23	count_12_24	count_12_25	count_12_26	count_12_27	count_12_28	count_12_29	count_12_30	count_12_31	count_12_32	count_12_33	count_12_34	count_12_35	count_12_36	count_12_37	count_12_38	count_12_39	count_12_40
ACTCAAGATGGAGCAAAGACTTAAA	641	719	705	668	684	688	677	744	745	655	804	820	791	848	833	621	571	542	572	501	342	393	367	424	431	176	206	228	274	239	120	172	213	250	334	58	60	80	123	148
ACTCAAGATGGATCAAAGACTTAAA	496	543	473	525	509	495	465	554	476	463	551	556	498	617	553	270	223	263	264	218	174	229	234	243	241	51	92	70	94	94	60	87	94	133	183	14	17	16	31	37
ACAAAGGGAAGGCAAGGACTAAATT	833	863	900	900	827	1124	1025	1161	1114	1014	1342	1407	1496	1421	1584	1759	1622	1677	1693	1556	845	1050	1026	1020	1148	1037	1264	1385	1448	1381	537	648	704	939	1372	491	519	861	1174	1795
ACAAAGGGAAGGGAAGGACTAAATT	1798	1976	1839	1752	1900	2340	2236	2467	2453	2266	2490	2598	2620	2937	2938	3064	3229	3197	3191	3090	1284	1532	1578	1542	2024	1532	2195	2294	2304	2331	635	809	923	1309	2057	678	749	1173	1680	2899
CTTGTTTCCTTGCTTTTTCATGTTT	60	76	61	60	65	82	79	89	89	92	69	96	106	74	96	88	97	88	76	70	36	47	51	33	57	47	60	65	60	52	27	16	15	27	46	22	16	24	33	38
CTTGTTTCCTTGTTTTTTCATGTTT	65	77	69	72	75	89	84	104	73	89	74	70	69	87	90	52	75	59	39	64	39	36	32	48	46	21	27	30	18	24	15	15	5	18	25	7	6	5	15	10
GTTGGGTAGGGTGCTTTGGTTTCGA	501	581	507	522	536	580	496	574	580	528	845	850	937	962	981	523	519	586	630	448	515	627	789	620	619	245	370	437	340	261	299	398	489	534	649	138	150	207	241	223
GTTGGGTAGGGTTCTTTGGTTTCGA	458	503	481	485	510	465	456	512	462	433	724	760	734	741	818	352	357	426	405	322	375	434	520	463	514	131	199	207	213	199	199	247	273	328	497	44	64	88	117	118
CTGAGTCTTTACATGTCCAAAATGC	223	284	251	230	239	326	272	346	287	248	430	411	466	435	423	406	377	434	370	264	200	294	326	304	318	141	243	330	276	199	90	163	220	313	395	91	98	205	245	239
CTGAGTCTTTACGTGTCCAAAATGC	174	170	160	173	154	195	206	212	217	204	327	280	349	316	352	291	264	308	309	235	151	211	243	212	223	150	237	282	226	172	69	114	176	215	285	62	99	168	198	230
GAAGTGCTATGTGTCCTTTCCATGC	355	434	376	377	369	467	418	496	460	424	817	726	779	728	818	658	649	694	655	549	632	673	768	629	607	494	643	760	596	435	483	575	619	733	869	453	382	682	607	618
GAAGTGCTATGTTTCCTTTCCATGC	172	193	180	153	170	190	167	197	171	170	260	260	302	257	283	197	211	217	197	167	125	163	179	168	205	89	111	112	100	96	68	81	101	139	234	47	47	67	84	113
TTAACATTAGGGAAAGCTAGATGAA	1599	1763	1640	1622	1828	1967	2020	2230	2134	2032	2851	2851	2918	2944	2935	3178	2936	3036	3151	2808	2341	2574	2409	2280	2284	2631	2894	2949	2936	2511	1955	2290	1838	2349	2519	1854	1540	2008	2503	3163
TTAACATTAGGGGAAGCTAGATGAA	2094	2336	2287	2309	2439	2796	2680	3108	2973	2961	4251	4033	4313	4153	4422	4967	4787	5090	4856	4435	4352	4562	4306	3683	3621	5692	6012	6027	5423	4532	4570	4746	3749	4430	4590	5085	4089	5248	5682	6388
CGTAGAGTAAGCAAAAAGGAAATGC	372	416	358	402	351	428	371	443	441	424	576	630	560	641	630	346	402	411	417	397	295	344	369	364	403	160	243	230	227	210	241	269	275	287	358	85	87	99	135	206
CGTAGAGTAAGCGAAAAGGAAATGC	326	349	344	347	409	402	343	425	395	400	558	588	557	611	668	455	481	543	484	478	351	377	409	358	421	227	356	385	342	273	242	357	312	372	459	127	160	237	252	316
GGTGAGGTCAGGAAAGGGGAAGGAC	2131	2398	2281	2399	2535	3397	3507	4018	3991	4082	3449	3588	3958	3701	4272	11042	13320	12304	11384	10203	2778	2941	3018	2007	2199	16926	26635	22082	11749	7998	2682	2633	2347	1945	2375	18795	21770	24614	12938	14423
GGTGAGGTCAGGGAAGGGGAAGGAC	1284	1459	1456	1465	1583	2028	1978	2337	2356	2443	2046	2298	2577	2340	2678	6781	8245	7800	6956	6008	1709	1932	1974	1228	1281	10962	17880	14596	6973	4448	1902	1940	1815	1305	1483	13574	16137	17730	8314	8406
CTGGGTGGGGCAAACGAGTCCTGAT	156	153	176	208	188	217	173	204	203	207	358	352	370	328	375	324	315	321	353	310	259	339	315	179	178	265	416	377	222	124	308	351	370	255	197	317	304	345	210	158
CTGGGTGGGGCAGACGAGTCCTGAT	187	210	203	208	207	232	221	229	249	252	423	372	403	439	423	401	487	463	416	386	431	387	404	248	201	479	710	618	347	198	563	524	444	302	224	667	668	726	357	246
GGGAGGTTAGAGCTCAGATTATCAT	812	865	816	843	935	960	821	1015	974	909	1400	1284	1343	1257	1320	927	950	1039	991	872	934	1021	1005	811	818	628	791	796	675	512	775	780	754	784	890	412	358	428	496	441
GGGAGGTTAGAGTTCAGATTATCAT	1233	1482	1332	1348	1424	1339	1221	1412	1343	1297	1915	1830	1890	1857	1951	828	705	912	953	768	1131	1287	1299	1076	1082	288	403	468	390	340	786	858	762	885	922	155	141	150	192	199
TTCTTGAAGATGCCCAAGTTATATC	150	208	177	167	176	197	212	171	184	148	248	285	274	243	291	168	155	165	160	134	133	175	170	164	184	68	86	64	84	66	77	85	99	180	148	45	30	50	56	34
TTCTTGAAGATGTCCAAGTTATATC	177	178	170	172	190	208	194	208	204	199	268	256	270	268	256	148	147	153	157	120	129	141	159	161	191	58	82	95	94	73	46	89	69	121	149	46	33	44	53	69
ATCTCGGCTCACAGCAACCTCTGCC	15	22	24	29	24	14	21	24	22	21	35	37	41	26	46	22	28	23	20	29	53	29	40	26	28	30	40	30	30	13	47	44	49	44	47	33	23	32	19	18
ATCTCGGCTCACTGCAACCTCTGCC	34	21	25	27	30	32	24	38	22	26	54	45	57	48	54	44	37	41	33	33	49	65	58	30	42	34	38	52	35	18	65	58	56	48	56	41	33	57	31	33
TCTTACCCTAACCACAGCCTAGGGA	36	52	42	42	52	38	39	29	33	39	79	52	55	55	68	12	14	17	13	11	38	38	34	24	43	7	6	8	6	9	15	30	22	26	41	8	3	1	2	5
TCTTACCCTAACTACAGCCTAGGGA	62	67	67	71	75	50	43	55	48	42	100	75	76	84	106	16	20	13	27	10	57	57	53	44	61	8	8	8	15	6	19	34	28	23	52	11	2	1	6	6
GATTACAGGTGTAAGCCAACACAGT	574	645	598	639	724	601	584	659	619	647	1514	1216	1209	1303	1392	657	543	636	729	677	2338	2001	1648	1309	1084	713	802	665	542	429	3676	2733	1796	1571	1375	947	555	551	548	485
GATTACAGGTGTGAGCCAACACAGT	584	651	677	693	735	610	557	717	702	743	1495	1130	1176	1278	1331	586	516	566	620	599	1899	1666	1415	996	880	546	566	567	429	340	2557	1957	1464	1184	998	632	359	337	300	324
ATCCTCATGCCACACCTCTGTCCAC	6	9	9	6	8	5	9	14	11	9	10	23	12	21	16	12	10	7	9	5	10	16	15	10	4	8	8	16	5	4	19	18	9	11	15	5	6	8	3	2
ATCCTCATGCCATACCTCTGTCCAC	11	8	7	7	9	6	12	10	10	19	21	15	6	15	20	13	4	13	7	9	11	16	11	11	16	11	6	5	6	3	14	13	12	11	11	4	4	3	4	5
AAGCATAATTCAAAACACATTGGGC	309	362	306	300	304	293	254	337	278	240	399	405	432	429	442	146	107	116	145	110	90	119	171	223	231	13	38	30	42	46	29	40	60	114	209	8	6	11	14	18
AAGCATAATTCATAACACATTGGGC	434	513	460	417	428	425	341	447	352	333	708	710	612	724	651	187	162	168	217	166	289	364	393	423	437	51	66	62	101	78	127	230	189	313	364	27	24	24	51	34
TGAACGGTGACACATGATAAACATG	606	677	673	713	748	757	692	805	804	800	1205	1162	1141	1158	1161	945	990	1024	938	826	1218	1230	1062	833	753	760	917	741	659	575	1571	1318	937	969	899	834	478	564	503	584
TGAACGGTGACATATGATAAACATG	1209	1443	1386	1457	1592	1510	1463	1809	1648	1699	2232	2256	2257	2182	2183	1743	1707	1816	1822	1641	2118	2051	1860	1448	1261	1135	1428	1362	1086	874	2263	2057	1463	1371	1324	878	607	693	703	642
CTAGGTAAAAATACCCTCTGCACTA	147	186	161	142	164	142	159	144	166	150	222	204	189	211	238	60	74	75	75	74	116	127	120	118	150	30	46	33	45	25	52	57	50	69	112	17	21	9	18	17
CTAGGTAAAAATGCCCTCTGCACTA	126	137	124	161	129	167	137	157	146	134	221	215	194	241	254	129	135	120	128	113	150	175	136	140	139	69	87	86	76	64	95	69	94	116	169	61	29	39	56	57
AATTCTAGTTTCGTGATACATTTCA	390	467	396	397	434	427	390	453	408	388	348	336	375	438	384	169	149	181	165	132	60	89	101	128	133	21	46	47	63	55	8	30	29	50	69	6	4	13	24	17
AATTCTAGTTTCTTGATACATTTCA	220	220	202	183	155	179	162	192	167	154	116	112	91	132	131	36	25	34	25	29	10	21	15	10	28	1	6	5	7	6	5	3	1	2	5		1	1	1	3
TAACACTTAGTACGTTGTCTGACAT	647	749	704	796	898	739	616	792	689	768	1361	1324	1286	1298	1227	778	680	716	679	535	2087	1823	1397	1141	911	986	820	649	567	367	3358	2365	1439	1422	1093	1640	734	605	611	370
TAACACTTAGTATGTTGTCTGACAT	675	839	926	930	962	851	759	972	829	880	1343	1186	1112	1272	1225	741	632	693	646	585	1606	1485	1114	976	735	903	643	520	531	350	2321	1564	908	890	649	1168	518	397	416	216
TCTCAAACTCCCAGCCTCAAGTGAT	34	53	40	47	45	69	53	53	47	69	60	73	74	78	86	50	53	64	60	35	33	49	56	44	40	33	51	38	25	27	29	33	36	26	51	23	12	27	22	22
TCTCAAACTCCCGGCCTCAAGTGAT	26	45	36	32	39	44	44	47	47	37	51	47	51	70	53	59	67	48	50	46	33	24	48	35	26	22	44	31	31	26	7	20	28	22	38	15	19	29	21	18
TACAGACACTTACATGGCACTTAAA	251	270	231	232	229	231	229	223	204	224	262	267	260	305	260	116	113	132	122	96	87	137	120	157	158	32	47	41	43	28	46	72	49	81	98	14	13	11	27	18
TACAGACACTTATATGGCACTTAAA	250	277	279	275	260	238	244	263	221	200	229	262	192	249	239	78	65	89	81	75	51	77	55	84	81	9	18	13	23	12	20	32	19	49	36	5	3	3	6	6
TTTTTCTAAGTTAGAAAAGCAGGTA	455	491	384	418	367	375	366	339	329	278	184	206	154	192	241	69	45	51	67	60	12	18	18	30	40	4	2	5	11	7	2	2	2	3	8	0	2	1	2	3
TTTTTCTAAGTTGGAAAAGCAGGTA	601	667	568	531	495	602	515	558	485	471	372	412	311	422	372	173	142	149	153	134	29	59	59	81	100	12	19	22	35	32	6	1	12	24	40	3	3	5	9	11
AGCTACCGTGCCCGGCCATGGAATT	75	92	83	104	86	110	100	103	102	70	151	147	132	145	179	145	130	140	118	131	146	133	153	100	100	95	139	151	106	37	126	141	140	103	93	81	115	162	93	79
AGCTACCGTGCCTGGCCATGGAATT	131	163	152	175	158	194	171	212	185	202	395	307	356	334	332	360	391	379	385	303	242	281	327	192	204	322	455	514	341	166	294	288	352	260	208	311	388	495	360	254
GTTGTGGCATAGGGCCTGAAGCTAT	437	478	519	605	586	422	407	509	456	502	1056	954	1012	929	1005	321	270	370	415	268	1354	1168	1110	792	658	140	165	172	145	113	2020	1523	1086	907	709	229	98	85	70	48
GTTGTGGCATAGTGCCTGAAGCTAT	426	524	512	520	583	394	335	499	476	482	1092	989	1024	991	982	265	189	279	354	216	1577	1341	1227	879	691	83	114	108	101	100	2597	1911	1355	1029	827	254	81	43	59	17
AATTAACACTGACGAGTTCCATTGA	303	332	325	331	355	326	283	329	308	269	696	584	652	634	643	185	174	220	226	160	522	617	571	489	458	85	106	102	130	76	508	527	439	573	571	94	61	57	77	72
AATTAACACTGATGAGTTCCATTGA	518	603	569	624	610	490	491	537	500	502	987	935	933	976	997	273	228	290	330	272	768	865	784	721	657	101	89	101	139	123	650	730	533	789	693	110	48	57	75	65
GCAATTTAGTTTATAGTTTAACTTG	723	788	779	750	705	758	660	711	614	618	534	563	492	636	547	176	178	188	180	134	80	104	117	144	147	17	38	30	49	31	11	19	17	35	66	1	4	2	14	10
GCAATTTAGTTTGTAGTTTAACTTG	595	685	673	606	627	651	581	668	583	531	663	779	719	756	716	347	400	393	364	270	175	242	271	282	289	94	124	129	168	117	33	71	96	139	186	26	33	40	63	64
GGGCCAGTGTTTGCAGAGGACCATG	535	651	656	662	646	786	735	937	864	933	1462	1269	1378	1364	1386	2118	1989	2001	2011	1609	1588	1530	1488	975	846	2989	3679	3628	2264	1357	2140	2073	1844	1339	1111	4121	3713	4702	2751	2168
GGGCCAGTGTTTTCAGAGGACCATG	240	231	258	250	256	307	282	295	297	296	450	446	465	477	491	485	435	519	483	386	286	337	383	293	268	372	516	559	388	309	256	290	296	332	353	281	285	460	378	360
GGGGAGTCTGTCAGTCACATGTTGA	227	265	212	251	273	261	256	297	294	281	605	505	576	547	554	591	544	579	613	489	789	770	663	467	420	890	943	984	624	489	1345	1110	944	700	618	1413	1003	1314	927	815
GGGGAGTCTGTCGGTCACATGTTGA	245	281	277	295	320	275	262	324	314	335	602	524	632	572	650	520	488	574	566	472	761	718	713	523	397	695	839	857	504	342	1167	904	853	614	548	895	734	893	570	539
AACATTCTGCACACCTCAATATGAG	129	156	147	164	134	158	162	160	162	146	212	181	200	202	239	126	109	128	122	94	121	134	134	125	93	43	59	83	58	54	78	101	99	88	94	34	30	30	35	29
AACATTCTGCACGCCTCAATATGAG	115	120	111	120	139	166	121	152	135	153	232	202	198	199	197	154	111	151	145	125	141	139	169	109	120	90	103	92	88	60	113	102	86	94	95	56	42	43	67	42
GTCTACAAGTTCACTGGGGCCAGGG	322	353	326	324	385	351	355	420	388	374	680	616	693	703	683	614	651	618	595	561	757	752	715	534	488	709	863	731	531	385	1040	816	746	702	584	873	689	834	633	504
GTCTACAAGTTCGCTGGGGCCAGGG	196	219	229	203	234	285	248	249	246	245	435	450	472	400	523	408	479	501	446	386	410	419	411	245	230	433	596	546	283	209	482	486	444	332	286	485	516	590	315	261
CCCAAGTAGGTGAGCTATAAGCATG	222	238	207	241	242	257	234	300	272	272	499	407	424	450	501	476	480	464	467	417	652	631	576	436	410	669	751	701	611	401	935	791	642	656	541	892	740	858	811	685
CCCAAGTAGGTGGGCTATAAGCATG	206	272	265	253	305	267	257	290	300	260	587	478	553	539	586	415	460	445	462	393	714	643	609	445	424	584	666	596	443	377	996	878	694	660	540	773	642	679	576	514
CTGCTTTTTTTCCTTTTTTGATACA	40	41	35	36	24	26	27	35	40	41	16	22	17	28	30	3	5	3	6	4	3	4	2	6	4			1	3	2		1		1	2
CTGCTTTTTTTCTTTTTTTGATACA	28	26	26	25	29	23	28	22	20	20	6	16	14	14	23	2		1	3	3			2	2	3					1					2		1			1
AGTTTTGGTTGAAGCTGCCTCTGGA	144	205	163	158	191	207	166	235	201	204	306	316	353	308	313	277	299	329	337	284	198	250	255	209	184	188	279	350	268	207	153	167	185	238	221	136	207	267	258	239
AGTTTTGGTTGAGGCTGCCTCTGGA	222	267	266	230	259	316	293	320	278	309	483	484	527	455	560	451	471	438	479	384	384	411	446	383	305	374	544	532	424	280	327	337	395	408	384	327	312	480	344	333
CGTATAAAATACAAATAAAGCCCTT	177	212	165	172	178	122	112	137	115	103	100	111	89	123	103	13	7	19	25	14	9	22	16	20	24		2	3	2	5	2	2	2	6	4			1		1
CGTATAAAATACGAATAAAGCCCTT	206	259	237	219	250	180	160	186	143	130	227	146	145	172	213	29	29	26	40	48	39	46	38	45	71	10	4	4	12	5	11	23	6	16	25		2	4	2	4
CCTGCCAAGTGACTGTCTGCCCTAC	31	36	37	32	39	41	39	35	45	47	92	80	97	97	99	45	45	67	44	50	93	110	109	57	66	57	74	65	33	23	226	175	145	145	108	82	53	72	37	37
CCTGCCAAGTGATTGTCTGCCCTAC	27	35	34	38	40	32	29	31	32	38	82	62	64	79	82	28	36	28	30	25	73	81	81	61	44	16	36	33	28	20	94	70	77	82	72	28	25	23	16	26
TTGCAGAGATGCCATTGGGTTAACG	642	676	663	707	800	817	781	933	827	823	1319	1285	1367	1277	1263	1418	1260	1436	1412	1115	960	992	1104	899	827	942	1236	1401	1050	793	799	835	921	916	997	691	682	1016	930	1014
TTGCAGAGATGCTATTGGGTTAACG	996	1162	1168	1140	1228	1376	1221	1600	1436	1357	1982	2012	2060	1898	1893	2025	1759	2027	1946	1614	1475	1562	1663	1255	1278	1372	1669	1918	1594	1191	1234	1318	1225	1362	1321	926	870	1222	1273	1267
ATGAGTCCTTGAATCTATTAAACTG	367	401	332	353	353	339	330	379	336	306	335	375	316	379	342	139	104	104	133	119	61	94	96	106	101	20	17	21	27	24	15	22	19	50	58	1	6	4	6	5
ATGAGTCCTTGACTCTATTAAACTG	283	345	248	251	295	251	240	262	229	247	322	247	202	266	300	79	81	88	79	84	65	81	76	85	133	13	24	29	35	32	23	16	24	46	63	8	5	7	8	9
TGCTCAGCGACACGGAATGTATGAA	309	312	361	345	380	474	385	521	450	448	691	706	770	651	688	1143	1028	1192	1022	887	808	786	827	546	502	1444	1767	1997	1280	924	1029	917	912	759	750	1702	1516	2387	1723	1520
TGCTCAGCGACATGGAATGTATGAA	542	562	576	605	648	741	700	867	757	730	1337	1158	1232	1226	1263	1804	1777	1794	1796	1451	1623	1558	1465	1093	1010	2350	2631	3105	2183	1611	2024	1875	1761	1628	1538	2545	2301	3571	2737	2599
AAATAGGGTTTAACCCAGAACTGCA	297	361	308	311	322	323	283	349	331	317	661	565	562	587	605	248	295	261	248	234	355	439	439	388	461	144	200	162	208	166	268	306	274	401	492	102	89	108	153	141
AAATAGGGTTTATCCCAGAACTGCA	284	333	324	320	331	314	322	290	331	327	609	542	490	549	582	272	266	271	279	244	455	502	432	434	426	145	210	175	204	154	358	432	310	454	515	147	93	130	136	168
CAATTAGCTTATCCAGCCAAGGCTA	186	185	184	195	210	158	175	184	178	177	372	293	310	347	365	131	104	127	149	98	260	295	275	274	250	66	78	72	78	67	221	256	218	309	331	59	33	39	56	55
CAATTAGCTTATGCAGCCAAGGCTA	357	442	432	438	504	403	408	496	462	441	887	828	845	803	774	449	392	481	481	399	848	949	881	778	651	310	344	403	353	301	955	959	875	897	849	251	195	273	311	293
TTTTAGTAGAGACGGAGTTTCACCG	383	407	401	414	396	439	406	411	397	371	492	466	509	466	526	329	350	332	357	238	165	177	207	202	219	120	214	180	144	120	58	59	90	123	167	59	52	88	109	88
TTTTAGTAGAGATGGAGTTTCACCG	309	395	326	336	315	369	314	385	313	313	364	380	372	390	372	265	252	240	246	178	84	99	139	141	140	81	104	102	95	71	29	41	51	78	95	20	22	32	58	54
GAACATATATGTATATGTATACATA	831	1002	1030	1139	1260	643	698	775	740	817	454	250	172	283	333	82	53	40	68	57	165	110	46	55	47	27	16	13	13	8	77	31	8	6	9	9	9	1	2	4
GAACATATATGTGTATGTATACATA	1891	2102	2183	2459	2635	1647	1551	1932	1734	1992	2052	1572	1263	1662	1631	570	341	385	467	398	1787	1233	721	638	442	301	252	125	176	98	1830	877	271	268	175	377	110	38	59	26
ATCACTGATCTACAAGGCATATATT	562	616	624	621	690	510	518	597	508	512	665	757	647	764	761	273	220	256	289	205	459	551	457	420	385	117	105	94	120	77	346	344	284	328	280	89	47	34	56	49
ATCACTGATCTATAAGGCATATATT	397	414	428	476	447	371	343	427	380	356	422	424	351	427	395	112	87	99	120	71	222	238	187	156	143	28	32	22	40	23	111	119	65	123	90	32	7	10	16	7
TTTTATGGGTACATAGTAGATGTTA	664	706	687	732	741	568	466	581	449	465	650	720	632	670	681	140	120	120	149	101	208	261	226	259	266	35	32	19	49	41	69	90	82	115	100	20	17	11	16	8
TTTTATGGGTACCTAGTAGATGTTA	247	283	255	265	227	202	199	215	183	188	317	330	239	301	292	41	43	47	64	40	88	110	103	120	117	13	15	15	19	18	38	45	40	61	73	3	2	3	9	8
AGAAGTAACCGTCTTTCCTCTGTGC	49	32	41	36	38	43	44	49	43	36	66	68	66	72	68	52	61	61	62	45	42	41	62	37	51	45	61	64	47	53	22	26	28	58	83	29	31	50	72	71
AGAAGTAACCGTTTTTCCTCTGTGC	44	53	36	56	44	46	57	61	40	48	86	53	76	66	75	54	56	62	60	48	22	38	51	45	63	18	22	37	40	40	17	20	27	28	51	12	9	17	35	33
GACCACAGCACAAGAAACTCCAAGG	90	96	82	94	82	89	69	105	97	100	155	143	152	165	180	67	81	70	85	76	109	160	140	122	122	55	85	57	47	39	119	134	136	135	163	63	44	26	39	52
GACCACAGCACAGGAAACTCCAAGG	63	64	86	71	78	58	71	86	67	77	128	130	142	127	125	81	84	88	76	50	96	105	118	96	87	49	59	63	53	49	96	110	91	118	130	44	35	57	40	57
TGGGATCTTCCACCAGGGTCTTGTC	39	32	28	34	34	35	26	40	35	38	65	59	54	60	77	39	55	53	46	48	75	75	59	51	55	34	59	55	32	22	68	61	49	42	75	45	63	32	45	35
TGGGATCTTCCATCAGGGTCTTGTC	59	74	72	58	58	74	64	83	83	64	130	102	136	110	134	101	109	119	88	78	134	121	137	95	106	96	109	114	110	79	137	119	131	136	113	97	88	111	94	92
GATTAAAATTTCATGGAGGGGATGA	1718	1858	1593	1566	1512	2000	1738	2030	1854	1659	2150	2350	2265	2391	2403	1639	1633	1657	1606	1407	607	937	1083	1125	1283	420	644	711	757	697	229	377	494	822	1131	144	171	273	411	534
GATTAAAATTTCTTGGAGGGGATGA	1355	1457	1351	1279	1202	1523	1347	1453	1412	1349	1523	1633	1525	1859	1760	930	903	931	1003	762	348	468	596	615	820	165	300	321	357	337	89	159	235	347	598	38	54	91	161	152
TTCGTATGAGCCAGTCATTTCTAAC	43	88	57	64	53	57	76	77	66	70	108	99	101	85	96	59	73	67	82	51	43	64	52	74	52	42	68	69	40	50	36	39	33	39	45	26	21	27	38	27
TTCGTATGAGCCGGTCATTTCTAAC	76	81	75	88	81	114	89	99	99	81	122	113	108	106	135	78	85	100	106	85	66	77	87	65	69	57	62	64	63	40	41	39	48	60	75	36	28	40	48	34
CCCTGCCAGATCCAGAAAAAGCGGT	93	98	108	92	89	89	78	104	86	85	144	149	143	145	177	47	61	58	68	37	43	59	67	71	74	11	17	29	19	30	23	28	37	61	70	5	5	6	10	9
CCCTGCCAGATCTAGAAAAAGCGGT	208	220	207	227	187	230	202	214	210	174	263	282	276	353	323	100	93	125	146	102	79	131	134	122	156	20	28	62	54	41	32	46	61	100	163	11	8	19	23	18
AATTAAATGACACTATATGAAAAGA	637	687	654	701	689	644	669	717	671	659	432	506	450	504	463	179	176	155	216	171	120	145	125	119	133	27	38	24	23	25	38	36	25	51	53	9	9	3	6	5
AATTAAATGACATTATATGAAAAGA	734	890	806	811	857	756	697	813	718	714	389	429	337	480	443	148	118	115	142	124	52	82	60	70	80	11	13	5	25	18	9	21	9	6	25	4	6	4	2	6
GATAGGCTTAGTACTAAGTGCTTTC	173	202	172	176	189	194	177	194	178	157	307	316	285	304	334	165	161	203	155	143	193	212	254	239	268	116	122	118	129	129	113	158	169	217	271	77	73	90	116	114
GATAGGCTTAGTTCTAAGTGCTTTC	113	91	102	108	88	109	126	108	91	99	159	144	181	180	186	115	112	103	127	94	100	116	122	134	151	85	95	96	83	93	66	62	90	122	167	34	29	60	82	107
TGTAAGTTCTGTACATCTCTCTGAT	102	145	91	120	110	134	108	123	132	111	208	148	199	202	185	126	140	151	113	128	199	174	147	128	139	135	111	104	84	65	141	144	100	139	149	153	107	76	99	90
TGTAAGTTCTGTTCATCTCTCTGAT	138	172	178	155	178	230	207	196	190	183	278	238	241	247	274	283	269	264	273	182	185	205	193	177	194	222	222	234	192	145	149	135	134	179	205	183	118	186	175	200
TAATTCATATGGCCCATATGTCTTC	261	293	273	269	301	309	245	314	273	275	400	353	382	359	429	215	213	275	226	194	289	288	251	253	255	150	150	150	142	126	180	174	128	201	216	124	82	77	124	86
TAATTCATATGGGCCATATGTCTTC	279	333	296	306	326	347	281	354	293	270	477	369	398	446	475	278	255	226	240	254	311	330	287	294	306	176	189	145	168	125	213	210	147	224	265	122	95	89	102	118
TTCCTGGAGAGCGGCTACATTTCAC	98	120	113	115	111	149	126	162	156	148	226	213	245	234	219	205	209	245	197	168	113	174	173	124	125	107	189	207	133	107	78	106	111	129	183	56	98	128	131	133
TTCCTGGAGAGCTGCTACATTTCAC	89	86	72	71	93	95	81	105	97	85	147	144	159	125	142	124	107	93	88	127	79	101	93	83	86	53	81	107	58	54	50	53	74	75	133	41	38	47	62	65
CATACATCCTTTCTGAGTCCCATTT	104	99	108	95	109	120	82	134	98	107	164	158	198	172	180	101	118	123	96	102	166	159	149	121	145	92	88	85	93	74	144	131	109	172	213	90	44	73	76	72
CATACATCCTTTGTGAGTCCCATTT	133	165	122	129	160	136	134	150	152	129	247	275	284	250	258	133	137	137	142	113	266	281	214	250	242	113	128	151	114	95	302	284	231	299	354	113	101	109	149	139
GCTGCAGTGAGCAGTGATTGTGCCA	465	579	529	513	582	633	653	738	739	768	1314	1168	1267	1241	1247	1813	1705	1878	1861	1472	1626	1713	1695	961	797	2766	3416	3755	1764	1124	3080	2715	2535	1606	1221	3914	3455	4815	2478	1829
GCTGCAGTGAGCCGTGATTGTGCCA	266	325	328	371	370	407	359	473	409	453	843	804	834	760	817	1067	1029	1160	1050	857	948	1066	1065	557	490	1490	1898	2066	1008	625	1712	1617	1581	984	732	2205	1863	2708	1321	981
GCTGCAGTGAGCTGTGATTGTGCCA	388	455	456	501	510	585	555	702	677	690	1141	1034	1169	1060	1144	1712	1587	1823	1691	1334	1399	1479	1526	859	657	2474	2927	3300	1632	968	2313	2323	2225	1301	980	3559	3089	4007	2145	1553
CAGCTGATGTTCGACTGCAATTACA	195	209	228	246	254	253	208	296	297	280	459	445	499	446	450	340	339	368	343	254	596	581	523	383	360	288	373	357	273	186	834	656	605	514	457	369	295	426	270	220
CAGCTGATGTTCTACTGCAATTACA	206	192	227	225	232	213	193	227	213	235	444	375	390	376	392	198	187	209	185	143	499	485	480	314	317	171	184	168	153	102	709	601	422	400	318	236	151	130	166	107
GAGCGACCTCATATGTGGCATCAGC	292	307	361	322	331	387	344	474	381	401	662	642	642	658	736	610	662	688	661	537	673	693	622	464	429	622	812	827	581	339	772	712	713	565	543	571	545	694	536	492
GAGCGACCTCATGTGTGGCATCAGC	261	303	281	276	311	349	331	405	384	374	573	618	640	613	642	759	723	888	818	634	503	588	571	415	350	758	1059	1062	666	381	564	622	637	469	466	795	770	1114	709	622
TTCTGTGTGTGTGTGGGGGCAATGC	416	449	481	534	489	453	419	527	464	505	887	837	892	895	843	536	527	544	541	428	915	950	929	649	571	538	641	601	449	253	1058	908	771	655	621	661	560	541	413	286
TTCTGTGTGTGTTTGGGGGCAATGC	365	447	388	428	423	410	336	450	388	407	741	743	634	611	732	436	394	399	444	361	566	604	574	434	403	335	417	351	298	214	450	409	394	387	404	277	248	326	270	234
GAGCATGCTGGTCATGCTCAGGGGT	600	684	686	771	834	674	692	797	775	771	1872	1168	1284	1416	1765	1191	1255	1236	1129	1119	2172	1738	1554	1035	1090	1549	2029	1787	1024	639	3191	2193	1956	1442	1351	2337	1996	2366	1307	987
GAGCATGCTGGTTATGCTCAGGGGT	939	1211	1113	1142	1221	1338	1300	1436	1416	1372	2806	2169	2574	2443	2700	3101	3155	3346	3043	2770	3519	3305	3226	2095	1862	4915	5985	6243	3450	2165	5564	4641	4172	3127	2488	7287	6407	8344	4638	3874
GCACTACCCAGAGGGGAGGTTCTCA	283	314	298	315	325	308	303	367	349	321	718	562	611	664	708	361	352	331	356	315	598	627	683	460	427	277	408	400	257	189	646	641	610	640	631	322	266	324	266	249
GCACTACCCAGATGGGAGGTTCTCA	191	206	186	206	195	224	188	233	217	209	459	402	414	431	496	298	278	277	302	243	517	534	505	337	341	309	347	347	241	166	770	625	589	558	492	358	281	371	309	233
CCTTATCACTAACGGAAGCTCCTTT	25	31	36	28	32	31	38	38	39	28	66	66	62	58	72	23	14	22	25	19	35	32	51	25	44	5	12	12	11	11	10	26	17	41	60	1	6	2	7	10
CCTTATCACTAATGGAAGCTCCTTT	59	71	88	73	81	71	53	84	84	63	128	120	110	118	139	58	47	51	65	34	54	85	80	88	112	12	28	35	25	19	19	41	46	69	95	6	7	13	19	35
CTACTGAATCCCACAAAGTGGATAA	247	214	252	232	253	218	177	222	212	210	501	374	360	460	494	120	124	112	139	109	500	475	393	332	353	84	88	78	90	60	564	449	324	375	430	116	73	57	54	63
CTACTGAATCCCGCAAAGTGGATAA	111	122	128	115	143	93	101	121	114	132	229	199	203	198	226	103	93	122	116	122	259	260	210	180	166	84	96	75	84	64	283	289	174	206	206	94	45	49	56	70
AAAAGTTATTGTCCAAAGAGCCTCC	72	90	86	98	88	89	102	85	88	74	116	138	142	141	141	86	98	98	89	75	49	87	110	81	113	36	48	56	53	66	27	39	55	81	103	14	28	45	54	58
AAAAGTTATTGTTCAAAGAGCCTCC	127	126	109	110	109	134	128	131	133	132	189	188	197	186	190	97	116	111	124	109	61	81	97	103	122	33	54	60	60	72	26	37	53	100	131	16	18	40	54	62
CCTGGAACATGGCGGCTCAGAATAA	298	307	313	300	299	384	345	407	354	345	496	515	520	489	506	496	406	437	492	401	378	442	370	296	247	274	398	357	288	220	308	333	324	283	262	162	169	182	173	176
CCTGGAACATGGTGGCTCAGAATAA	381	384	371	397	376	427	391	492	427	437	623	512	589	630	624	554	509	527	535	497	546	539	457	380	391	432	482	486	398	331	448	450	433	403	413	307	282	354	321	314
CCTGAGAAGAAGACAATGAGATGAT	1876	2048	1981	2077	2223	2935	2746	3329	2850	3038	3631	3929	4103	3968	4225	9501	9313	9203	8818	7468	4052	4226	4056	3332	3415	15330	16504	16207	12090	9771	5356	5072	4262	4463	4923	18953	15495	20150	18218	19861
CCTGAGAAGAAGGCAATGAGATGAT	2006	2364	2122	2169	2308	3089	2992	3493	3232	3066	4114	4520	4398	4497	4714	10473	9796	10261	9637	8697	4851	5011	4657	3964	3939	18088	19360	19657	14022	11802	5994	5847	5291	5674	6500	22590	19110	26754	21986	26622
GAGAGGGAAGGACGGAGGCTGTACT	1510	1680	1489	1467	1780	2141	2130	2459	2354	2291	2863	2925	3267	3026	3399	6930	7876	7446	6959	5740	2867	2855	3043	2242	2553	11476	15549	14849	8950	6120	3133	3014	3115	2995	3459	15216	15691	20777	12840	14024
GAGAGGGAAGGAGGGAGGCTGTACT	2804	3232	2848	2959	3245	4086	4225	4786	4799	4593	5143	5202	5603	5255	6354	13673	15786	15225	13910	11507	5006	4700	5038	3865	4555	23763	31415	28777	18166	12564	4862	4676	4770	4505	5810	31052	31308	39295	25503	28780
CTGGGCAACTCCACCTGGAATAGGA	129	126	124	122	135	151	148	163	151	146	280	251	263	274	314	288	336	291	286	255	192	180	200	158	168	285	358	334	200	138	228	208	201	179	188	347	338	375	248	207
CTGGGCAACTCCCCCTGGAATAGGA	51	44	33	51	47	52	43	68	67	53	86	93	89	89	96	72	100	84	88	65	58	46	50	42	29	48	73	72	50	32	47	45	45	39	45	43	50	67	42	39
GCAAGAGGAATGCCTTTTTTTTTGG	385	419	368	352	273	465	394	409	356	304	384	373	394	406	431	202	185	207	229	180	59	111	121	178	211	30	46	63	78	70	12	20	35	62	149	5	10	19	31	55
GCAAGAGGAATGTCTTTTTTTTTGG	822	826	730	666	615	880	794	795	733	626	707	742	737	749	813	386	390	385	372	328	107	153	211	262	335	56	92	94	118	125	16	45	38	107	216	5	11	33	34	53
AGTGGTGGCTCAAGAAACTGACTTA	366	406	403	383	378	453	434	525	474	453	398	488	417	493	502	494	456	467	463	452	132	155	192	166	187	146	287	229	226	184	55	72	64	94	131	48	61	74	104	100
AGTGGTGGCTCAGGAAACTGACTTA	539	575	541	580	543	706	630	764	667	686	686	782	722	763	827	754	827	818	809	728	245	311	313	300	285	270	424	469	366	349	112	132	166	182	237	102	122	230	212	276
AGGCCTGGCTGGACCTGAAGCCCTT	25	43	40	37	41	51	45	42	58	56	112	88	94	98	118	83	79	92	86	71	81	86	74	52	56	95	119	125	56	37	75	92	102	71	72	130	152	187	115	65
AGGCCTGGCTGGCCCTGAAGCCCTT	13	12	9	18	18	22	11	14	15	14	46	27	32	43	52	27	47	24	26	20	23	22	34	16	24	22	40	43	27	12	24	30	34	18	24	29	36	67	22	13
TGGAGACTGAGGCAGGAGGATCGTT	949	1075	1036	1047	1030	1520	1387	1620	1527	1457	1853	1785	2058	1865	1936	4317	4362	4570	4193	3225	1306	1386	1638	1215	1135	5089	7270	8038	4941	2965	1102	1273	1514	1440	1445	5048	5896	9514	6035	5413
TGGAGACTGAGGTAGGAGGATCGTT	1276	1589	1584	1531	1587	2102	1935	2375	2112	2040	2649	2543	2927	2735	2873	5122	5253	5538	5152	3851	1952	2095	2358	1839	1815	5891	7660	8745	5767	3747	1522	1787	1943	1965	2178	5546	6187	9785	7057	6506
ACTCTAGGGGAAACTTGAGCCCCAT	115	102	108	106	122	106	98	143	139	131	207	184	205	216	241	150	192	165	176	150	161	179	194	149	190	145	156	174	139	133	152	132	163	181	236	127	103	139	133	168
ACTCTAGGGGAACCTTGAGCCCCAT	53	58	61	61	85	60	71	87	74	75	150	127	140	154	168	104	98	108	110	86	143	132	126	116	128	97	133	141	88	90	125	160	129	125	163	114	85	119	119	139
CAGGCTTGTCTCAAACTCCTGGCCT	55	38	53	39	41	54	46	59	46	52	83	48	55	60	98	39	45	54	37	43	27	28	38	35	35	26	25	35	21	13	25	31	21	21	33	14	11	32	12	10
CAGGCTTGTCTCGAACTCCTGGCCT	22	35	57	55	46	34	34	55	51	55	101	51	58	59	85	40	53	55	58	41	35	44	54	24	25	23	51	38	23	14	28	25	39	23	28	13	25	29	24	17
CGTTTCACCATGCTGGCCAGGCTTG	125	143	122	126	125	168	125	166	146	140	313	259	345	299	292	277	303	301	286	252	249	314	294	201	202	320	401	433	208	153	316	325	395	346	290	354	384	418	329	266
CGTTTCACCATGTTGGCCAGGCTTG	107	119	105	95	122	107	128	114	131	137	277	244	291	267	261	300	274	288	212	207	239	269	299	186	179	313	403	366	204	169	337	295	398	323	340	343	315	445	290	245
CATCCTTGTAATGGGCATTTCTTGC	125	141	133	135	132	137	135	153	141	128	214	238	210	212	257	162	164	146	145	122	166	189	205	201	207	104	112	103	131	97	108	137	137	191	279	72	64	92	126	130
CATCCTTGTAATTGGCATTTCTTGC	241	294	281	251	258	297	241	274	243	266	416	445	421	409	422	163	202	195	214	167	233	311	285	315	318	83	101	100	119	117	142	161	148	241	312	49	41	48	68	85
GGTCAGGAGTTCAGGACCAGTCTGG	504	505	472	494	532	592	543	661	606	606	1158	1001	1112	1023	1095	1109	1067	1174	1205	1005	1152	1161	1290	757	758	1167	1421	1687	1043	745	1401	1380	1458	1113	1038	1060	1033	1565	1082	1034
GGTCAGGAGTTCGGGACCAGTCTGG	348	415	416	411	465	466	432	493	509	487	907	829	860	870	964	957	1025	1035	1098	831	807	909	952	557	493	1114	1529	1513	913	508	960	1041	1091	844	689	1191	1301	1725	1020	873
GCGGCGCCTGACAGAAGAGAGGCCT	41	62	47	53	78	80	77	79	85	96	149	97	126	119	140	173	212	214	188	176	110	133	145	78	66	278	416	363	179	107	190	182	161	86	109	518	472	567	216	193
GCGGCGCCTGACCGAAGAGAGGCCT	40	55	34	40	50	51	41	74	67	67	103	67	68	69	105	111	144	136	117	110	99	94	83	53	46	150	225	211	113	63	145	111	110	77	72	219	238	285	153	115
CCCCCGCCTCCCCGGCAGGATATGT	9	15	7	6	12	14	9	10	9	7	21	17	14	28	29	11	13	13	10	5	19	11	7	20	13	8	7	12	5	1	26	26	13	15	17	18	8	9	6	3
CCCCCGCCTCCCTGGCAGGATATGT	12	19	19	22	19	11	14	13	19	20	29	35	35	40	45	10	15	13	8	14	35	26	22	24	18	14	6	10	2	3	34	23	27	21	21	15	10	8	6	1
CTGGCCAACATGATGAAACCCCGTC	52	42	54	83	80	53	47	67	55	46	118	129	133	102	130	35	29	39	39	32	101	95	102	86	63	14	13	16	17	18	73	91	72	86	96	11	15	4	10	7
CTGGCCAACATGGTGAAACCCCGTC	49	49	54	62	47	53	34	44	54	53	127	120	107	107	149	58	73	67	63	73	81	100	97	86	87	18	56	49	47	25	88	108	106	104	89	37	33	34	23	49
CCTAGGAGTGTGCAGTTCGCAGGCC	120	127	114	132	151	145	151	149	132	144	290	226	272	285	285	375	363	336	352	256	289	274	306	203	205	492	547	565	345	238	389	344	388	286	266	638	655	773	477	402
CCTAGGAGTGTGTAGTTCGCAGGCC	142	173	183	166	189	214	192	215	230	187	353	320	349	354	363	395	434	429	421	330	488	469	428	329	270	698	697	762	512	321	631	577	471	463	489	1035	810	932	722	573
ATCACTTGAAACCGGAAGGTGGAGG	729	806	802	745	742	772	748	913	917	853	1489	1356	1427	1453	1572	944	1017	1083	1085	1004	1077	1193	1265	1063	1190	641	847	961	829	742	989	1065	1104	1320	1604	473	508	666	744	983
ATCACTTGAAACTGGAAGGTGGAGG	982	1064	1007	1010	1031	1316	1197	1355	1315	1303	1899	1902	1969	1858	2081	2147	2204	2344	2363	2037	1584	1700	1784	1512	1704	1972	2440	2635	2278	1920	1586	1611	1696	2035	2369	1769	1725	2558	2595	3235
GGTGAAGAAGAACGTATCTGATTGT	1028	1154	1094	1062	1229	1374	1361	1518	1384	1402	2035	2037	2322	2085	2217	2493	2434	2820	2598	2090	2115	2219	2260	1693	1799	2398	2834	3311	2618	1834	2374	2197	2359	2349	2343	2228	1879	2679	2337	2633
GGTGAAGAAGAAGGTATCTGATTGT	2333	2562	2460	2418	2621	3082	2985	3505	3388	3062	4272	4430	4809	4515	4758	5844	5595	6151	6004	4744	3809	3856	4150	3180	3371	5298	6437	7323	5615	4022	3615	3730	3596	3559	4105	4167	3676	5376	4842	5378
CCAGGCATGGTACCTCACACCTGTA	137	116	139	135	160	125	116	154	143	149	301	266	277	285	300	132	177	154	147	158	351	333	328	193	181	131	200	169	108	57	563	428	341	325	234	194	158	176	117	88
CCAGGCATGGTAGCTCACACCTGTA	117	142	128	143	139	128	135	165	140	168	302	258	283	292	277	223	266	256	222	234	357	367	354	213	163	292	342	349	205	130	575	462	480	360	262	403	345	441	257	188
ATCCGCTTCCACCCACTGGCCTGGC	9	29	19	20	30	17	19	23	25	27	48	32	33	39	55	34	22	22	39	18	47	56	38	30	40	32	40	33	25	15	64	42	50	41	34	50	37	40	30	21
ATCCGCTTCCACTCACTGGCCTGGC	35	33	39	40	50	45	56	51	43	48	87	83	104	68	92	89	102	85	90	72	118	117	98	67	62	105	155	134	89	61	144	132	121	128	131	167	149	219	167	129
GTGTGGTGGCAGCCACCTGTAATCC	86	95	102	96	102	76	79	94	103	106	220	145	170	188	220	60	106	94	100	91	186	175	196	119	104	92	138	111	46	28	270	236	203	185	133	139	133	162	70	43
GTGTGGTGGCAGGCACCTGTAATCC	98	92	93	117	130	98	81	95	89	117	236	181	179	173	211	82	100	101	103	77	230	233	192	113	95	87	133	108	57	36	290	263	229	161	122	147	109	116	58	36
TACAGATACAGAAAAAGGCAATGAG	982	1222	1142	1150	1255	1407	1317	1569	1519	1630	1394	1592	1316	1607	1559	1577	1671	1566	1647	1698	991	1074	897	760	714	966	1253	907	849	822	746	798	484	498	518	485	424	370	387	521
TACAGATACAGAGAAAGGCAATGAG	1056	1230	1207	1197	1360	1502	1555	1705	1688	1900	1723	1929	1781	1939	1944	2962	3113	2904	2992	2947	1756	1784	1594	1229	1089	3091	3742	2976	2453	2052	1799	1669	1063	1084	1057	2321	1871	1758	1715	2019
ATCAGGGAGGGCACAACACCCACCC	18	15	27	33	17	17	18	23	12	10	46	29	23	39	43	11	13	18	11	12	24	34	22	15	19	11	11	9	7	4	48	29	31	21	12	13	15	19	8	6
ATCAGGGAGGGCGCAACACCCACCC	24	24	18	30	18	22	11	26	19	16	50	29	34	25	55	11	12	19	24	13	41	31	33	27	20	13	16	22	7	7	50	36	35	32	27	17	17	30	12	3
AATGGCCAAAGGCAGATGTGTGCCA	488	542	508	565	577	543	534	618	578	573	869	962	959	974	987	584	495	544	680	594	728	752	757	567	553	267	350	348	276	264	669	624	569	522	562	130	88	128	124	147
AATGGCCAAAGGTAGATGTGTGCCA	760	967	856	840	973	902	873	1085	1034	1048	1516	1558	1499	1600	1649	1033	925	1054	1144	1061	1308	1331	1246	967	1025	504	768	719	595	611	1289	1258	1025	1004	1083	312	236	246	253	326
TGTTATGGGGTTATATTTTCCTGCT	241	306	263	252	270	275	234	271	213	259	376	368	377	417	377	145	161	140	135	134	231	270	254	272	276	79	94	77	77	54	136	145	146	172	200	50	32	37	39	39
TGTTATGGGGTTCTATTTTCCTGCT	141	132	126	118	136	129	123	162	122	138	189	189	173	201	194	99	140	109	105	109	157	164	143	150	158	73	76	81	59	50	100	92	62	111	138	48	37	47	63	43
ACAGGCCTCCAGACCCGGGCAGGTC	18	14	24	27	20	19	19	29	11	27	41	35	48	42	46	37	45	36	33	38	40	43	39	29	35	44	71	70	28	18	59	54	56	42	39	74	59	71	43	28
ACAGGCCTCCAGCCCCGGGCAGGTC	2	2	4	5	11	5	4	3	5	8	17	13	7	13	13	7	9	7	7	9	15	11	8	5	3	10	4	9	5	4	17	17	6	7	13	4	11	7	4
TCTGAAGGCTTTAGGAGAAGGAGAT	487	463	455	419	441	484	437	507	465	481	658	702	697	730	792	519	489	566	606	514	296	327	428	367	450	248	370	420	415	365	122	195	232	311	449	113	160	279	330	465
TCTGAAGGCTTTGGGAGAAGGAGAT	308	313	310	315	311	309	297	369	340	356	460	498	504	519	606	418	396	462	489	409	228	281	328	292	332	218	339	376	270	246	132	171	215	246	351	118	162	248	286	349
AAGCTGGGGAGGCGGGAGGGGAGGC	228	207	201	224	231	318	255	269	281	290	465	393	421	442	504	567	627	572	560	452	343	387	414	234	230	675	1110	875	417	203	425	462	444	344	311	990	1084	1072	502	397
AAGCTGGGGAGGTGGGAGGGGAGGC	236	271	246	289	272	307	326	340	344	340	541	495	515	522	582	595	655	634	630	466	393	449	418	274	312	671	1072	904	416	256	528	493	470	346	341	845	1036	1089	511	346
GAAGGCACAAAGCTGCCTACCCCAT	119	105	117	121	124	115	94	147	121	123	254	171	143	181	212	95	107	98	123	122	189	156	156	100	131	79	89	103	51	55	199	161	121	104	116	99	65	95	63	59
GAAGGCACAAAGTTGCCTACCCCAT	296	283	314	338	353	348	271	357	365	314	654	394	387	506	618	263	301	284	279	282	561	395	397	275	345	206	260	264	190	146	550	361	313	297	406	252	191	229	165	166
ATGAGCCACCATACCCGGCCCCATT	10	7	16	8	15	9	6	11	17	5	22	24	19	24	21	8	5	8	20	3	25	26	16	17	11	3	7	5	4	4	29	25	22	15	13	10	8	7	4	3
ATGAGCCACCATGCCCGGCCCCATT	18	14	10	21	15	19	12	18	15	13	35	23	27	27	48	13	9	21	18	11	22	35	28	40	16	7	8	6	5	4	50	34	44	25	37	7	8	6	9	4
CAAAATTAGCCGCGCATGGTGGCGC	187	210	259	246	260	213	208	254	239	227	508	436	432	447	481	255	308	292	299	272	383	386	398	268	201	184	263	258	163	82	360	401	387	312	239	199	161	186	123	91
CAAAATTAGCCGGGCATGGTGGCGC	303	343	349	351	334	357	338	475	373	395	695	696	652	680	674	560	616	609	535	478	514	578	637	373	347	427	626	604	329	194	553	687	653	475	413	412	361	479	308	251
TTTGCATTCCCTAGAATCTCCTTAT	85	90	107	90	80	83	72	92	81	76	116	90	125	111	132	36	57	58	62	45	56	57	62	54	59	10	18	18	18	16	35	30	22	42	48	7	10	7	14	13
TTTGCATTCCCTGGAATCTCCTTAT	105	120	112	112	121	119	111	125	117	138	168	157	186	180	169	76	87	88	83	77	108	132	125	116	102	35	33	44	52	39	69	69	64	114	144	23	15	22	32	31
GAGTGCAGTGGCATGATCTCGGCTC	482	559	548	543	577	690	645	772	709	701	1251	1141	1264	1148	1201	2252	2201	2350	2294	1802	1506	1413	1482	1000	874	4133	5014	5176	2884	1635	2143	2017	2120	1442	1308	6679	6267	8463	4529	3786
GAGTGCAGTGGCGTGATCTCGGCTC	604	684	627	625	714	740	795	880	825	837	1477	1305	1496	1396	1483	2475	2562	2593	2339	1963	1679	1595	1750	1074	956	4011	5414	5331	2817	1637	2364	2161	2386	1610	1465	6154	6147	8433	4327	3395
GAGTGAGAGTCCACTCACCCAAAAA	122	135	138	129	154	135	98	119	99	137	183	138	129	199	220	84	83	87	92	84	88	83	78	98	128	33	54	43	41	37	69	62	39	75	110	15	21	29	26	38
GAGTGAGAGTCCGCTCACCCAAAAA	125	174	131	139	148	139	134	162	170	176	192	170	176	205	226	107	95	103	122	109	108	129	114	105	119	36	59	64	52	65	52	73	53	76	123	32	26	37	43	43
GAGCCAAGATAACGCCACTGCAGTC	97	97	107	128	108	125	109	121	121	100	243	240	278	262	299	171	159	156	192	166	396	411	406	254	207	165	203	213	121	79	716	646	599	446	394	289	170	219	151	130
GAGCCAAGATAATGCCACTGCAGTC	98	120	110	98	125	98	106	133	137	122	263	273	275	253	279	153	175	202	176	179	415	377	389	259	227	196	249	237	148	113	731	583	513	411	360	244	150	221	174	143
TGGATAGAAGAGAGAGATAGATTAT	3108	3726	3480	3698	4052	4479	4383	5033	4722	5128	3980	4430	4186	4267	4321	5916	5850	5857	5297	4962	2406	2584	2312	1866	1660	4152	4948	4149	3132	2306	1971	1810	1242	1252	1153	2572	2095	2141	1859	1654
TGGATAGAAGAGCGAGATAGATTAT	1815	2019	1952	1942	2158	2589	2424	2853	2850	2818	2824	3179	3002	3043	3043	4595	4703	4793	4354	3829	2624	2723	2387	1893	1747	4378	5185	4702	3519	2696	2816	2453	1855	1770	1675	3535	2915	3316	2855	2705
TGGATAGAAGAGTGAGATAGATTAT	2748	3255	3028	3167	3494	3910	4008	4462	4407	4458	4042	4486	4364	4303	4122	6469	6115	6445	5931	5341	3151	3095	2779	2230	2012	5522	6346	5650	4122	2981	2744	2589	1875	1734	1658	3926	2980	3509	2902	2635
AATAGTTCAGTCAAAAGAAGCAAAC	1141	1317	1153	1247	1250	1492	1405	1554	1434	1440	1839	1871	1853	1969	1945	1616	1639	1644	1763	1480	1025	1177	1283	1178	1323	761	969	1037	1166	1017	676	808	797	1176	1383	362	388	521	781	1036
AATAGTTCAGTCGAAAGAAGCAAAC	760	830	819	785	854	961	904	1065	996	904	1247	1300	1317	1319	1344	1348	1262	1302	1346	1212	773	983	1007	876	988	740	938	1040	1197	926	548	721	723	940	1194	401	400	576	831	994
ATGTTTTTAAAACTCCAAGGGGAGG	387	403	352	291	300	384	354	329	323	233	312	283	221	338	377	102	111	108	129	106	13	47	58	82	108	5	4	15	24	28	4	3	6	25	47	3	3	5	9	11
ATGTTTTTAAAATTCCAAGGGGAGG	660	771	600	508	491	628	588	600	482	412	392	439	358	472	449	132	124	113	149	116	19	33	36	88	108	7	10	16	24	23	2	5	5	18	55	2	3	5	8	8
CCTGCCTCACACCCCCGAGTAGCTG	7	12	10	9	14	9	8	18	9	10	20	7	20	10	20	16	9	18	12	17	20	16	15	4	16	9	19	19	6	5	18	17	7	18	22	9	15	14	7	7
CCTGCCTCACACTCCCGAGTAGCTG	35	16	36	29	30	24	41	33	46	25	58	52	41	40	46	51	64	47	51	33	48	45	32	22	32	45	48	44	27	24	31	27	32	34	44	51	50	64	37	18
CCACTGCAGTCCAGCCTCGGTGACA	32	56	48	44	57	52	67	63	62	57	108	102	96	110	118	120	106	117	126	94	148	136	133	63	60	162	218	222	105	51	206	199	148	99	89	307	242	267	132	94
CCACTGCAGTCCGGCCTCGGTGACA	27	33	37	43	43	50	55	47	69	51	98	76	93	82	97	100	106	116	104	83	135	91	109	55	47	137	185	203	76	38	208	157	145	109	75	283	217	296	134	95
TGGCATAAATATCCTCAGTGCTCAT	175	182	193	208	164	197	193	231	230	206	389	366	374	351	419	291	301	297	279	274	513	516	458	393	398	268	286	291	319	222	560	501	506	567	568	254	187	241	281	286
TGGCATAAATATTCTCAGTGCTCAT	374	416	352	407	437	458	414	466	450	453	833	737	749	733	725	593	534	591	579	488	647	720	762	691	646	387	459	500	494	367	641	727	701	842	846	347	264	335	415	384
AGTGGTGGCAGGCTGGCCACCTGCT	79	92	103	89	132	107	114	150	104	135	302	167	165	207	249	208	247	199	198	207	273	234	197	153	141	309	505	381	185	123	478	339	312	233	193	575	716	595	394	206
AGTGGTGGCAGGTTGGCCACCTGCT	141	131	142	137	154	141	120	174	154	155	394	212	248	251	337	211	252	255	231	218	375	285	279	169	187	313	431	401	186	118	535	372	318	253	226	521	444	448	283	183
TAAATCCCCAGGAAAGGCAAAACCA	107	115	109	105	99	111	94	130	108	103	135	125	117	111	153	33	41	43	46	52	51	69	45	57	77	14	20	15	16	16	34	21	25	42	60	8	2	4	8	8
TAAATCCCCAGGTAAGGCAAAACCA	173	221	208	177	194	166	170	166	167	137	275	243	241	274	256	72	76	62	83	68	128	139	116	168	156	21	44	31	30	32	76	101	81	115	135	32	10	15	15	11
GTCTCGCTCTGTCGCCCAGGCTGGA	49	58	53	59	63	78	69	83	82	77	109	95	80	92	122	129	137	149	136	114	77	78	90	48	49	143	155	171	98	40	84	76	71	52	65	126	126	166	99	93
GTCTCGCTCTGTTGCCCAGGCTGGA	120	133	133	143	150	158	124	176	172	176	259	217	247	270	281	258	302	280	295	268	162	221	187	138	126	248	308	342	157	111	189	187	159	152	136	248	266	284	186	127
CTTGGCCTGCCCAGCGCTTTGAGCA	26	29	19	32	31	33	28	44	37	32	70	40	54	51	74	39	34	35	53	33	31	40	32	26	25	24	47	53	26	14	24	22	26	25	18	26	39	35	25	21
CTTGGCCTGCCCCGCGCTTTGAGCA	11	5	18	17	14	17	11	13	13	13	24	15	18	24	23	18	13	20	19	16	7	11	14	8	14	11	15	17	9	7	8	17	13	3	6	5	7	15	10	8
GCCTCTCCTCCTCGGGCAGGGTCTC	5	10	11	13	7	11	13	12	15	13	21	16	20	14	19	12	12	24	11	11	10	9	10	8	10	13	16	18	12	3	8	6	9	9	7	12	20	15	10	5
GCCTCTCCTCCTTGGGCAGGGTCTC	5	12	11	17	8	17	15	16	13	18	23	23	23	11	20	23	23	17	19	19	12	12	16	10	16	10	16	24	14	12	11	10	11	13	12	11	17	12	6	9
CGGGGTAAACCAAGAAAAGTCTTAT	488	524	516	491	555	385	408	435	404	381	407	498	391	510	454	114	109	99	150	99	101	131	125	135	114	17	33	22	41	26	36	43	41	41	56	3	6	8	21	11
CGGGGTAAACCATGAAAAGTCTTAT	796	989	916	898	877	778	727	868	754	748	875	962	848	929	963	265	304	287	332	226	242	312	300	292	261	59	84	58	98	78	94	108	97	125	173	19	25	23	28	36
TTGCACATAAACACATACAGTATAT	306	399	374	348	374	246	270	305	269	249	274	289	234	310	263	57	42	50	61	40	118	143	125	83	70	18	14	7	13	11	65	52	26	44	39	9	7	3	5	2
TTGCACATAAACGCATACAGTATAT	349	416	401	414	425	362	287	348	348	348	456	434	384	453	395	151	107	127	138	99	287	284	213	222	172	64	61	48	47	31	199	167	99	98	92	27	21	19	21	16
GGTGGGGCCCATAAATAAATGGAAG	25	21	20	27	17	23	28	29	24	22	27	41	39	48	44	17	13	13	16	17	21	26	28	18	11	2	5	12	6	1	11	12	10	12	10	3	3	1	2	1
GGTGGGGCCCATCAATAAATGGAAG	17	30	34	29	35	18	28	34	30	33	43	47	44	44	65	16	16	24	13	14	17	36	28	21	19	2	7	12	6	5	18	24	26	23	25	10	8	6	2	2
GGTGGGGCCCATGAATAAATGGAAG	22	42	36	48	40	33	29	56	50	47	60	73	64	64	55	48	46	58	50	52	40	39	60	30	18	25	43	34	26	16	39	35	35	31	27	11	21	21	13	10
GGTGGGGCCCATTAATAAATGGAAG	25	37	31	28	31	30	29	29	25	32	54	55	42	40	49	19	19	13	20	27	9	19	26	18	11	4	10	8	3	2	11	7	12	9	12	1	1	5	5
CAGTCAATAACTACATGACACCAGG	522	690	632	700	751	665	667	746	762	864	1724	1619	1598	1431	1593	1170	1127	1099	1091	995	3933	3256	2664	1895	1620	1863	1831	1625	1316	957	10100	6694	4165	3687	2807	5192	2303	2174	1787	1408
CAGTCAATAACTTCATGACACCAGG	204	247	218	240	281	259	254	296	262	269	525	510	517	499	535	402	410	420	397	353	769	730	654	593	506	432	422	449	401	292	1213	972	804	870	743	590	368	440	424	413
GAGCCATGGGGTCGGCCCTGAGCTG	66	56	63	61	80	86	91	99	95	88	150	117	119	121	149	175	171	215	196	161	109	133	119	75	63	196	292	296	148	62	167	134	161	70	69	321	268	386	178	132
GAGCCATGGGGTTGGCCCTGAGCTG	198	193	203	218	200	228	229	295	249	266	429	364	380	373	432	554	527	576	505	472	401	416	367	235	227	746	906	934	482	254	554	486	490	321	320	980	855	1119	618	438
CTTGAACCAGGGAGGCAGAGGTTGC	43	46	39	40	45	70	68	64	61	63	111	98	114	117	96	189	183	178	173	164	111	134	124	90	63	325	377	407	213	140	127	122	133	99	110	430	362	494	319	289
CTTGAACCAGGGGGGCAGAGGTTGC	14	7	5	14	16	9	17	14	15	18	31	21	20	24	29	34	31	42	45	27	34	24	29	15	17	47	59	64	30	18	35	38	41	32	27	72	60	71	54	40
AACAAAAAGGAGCAGGGGTCACTAT	561	624	599	522	565	665	638	716	676	633	759	857	861	873	871	646	674	728	754	705	310	378	376	389	465	202	339	376	361	350	140	158	174	284	418	85	92	154	199	295
AACAAAAAGGAGGAGGGGTCACTAT	575	662	607	603	571	716	685	770	682	705	717	781	748	871	893	573	614	616	687	648	241	302	313	358	423	191	296	285	338	306	96	144	135	192	323	73	65	99	137	193
CCACCATGCCAACACACAATCACAC	58	78	66	68	83	64	68	64	78	76	175	160	138	153	180	60	66	62	51	35	330	274	234	157	151	53	60	48	35	23	596	408	341	306	272	130	56	62	48	26
CCACCATGCCAATACACAATCACAC	78	112	83	106	106	74	70	88	86	104	205	200	186	216	234	62	73	68	72	56	393	313	293	202	194	61	58	53	44	25	668	486	360	358	305	119	64	59	57	42
AGGTGCTGTCTTAGGGAGTACATTT	1104	1279	1072	1104	1099	1249	1121	1308	1110	983	1446	1563	1564	1528	1560	1137	1090	1119	1052	818	428	619	744	784	813	292	483	576	517	414	130	221	295	514	720	107	135	222	275	355
AGGTGCTGTCTTGGGGAGTACATTT	972	1081	983	984	981	1169	1062	1215	1114	914	1373	1281	1504	1431	1445	1138	1158	1169	1230	921	424	551	713	625	606	319	543	687	601	408	133	260	317	428	588	112	181	300	327	369
CATCAGAGCTGAATTCAGAGTTTGT	152	154	131	172	188	182	173	225	195	201	298	275	293	306	294	311	318	308	339	239	200	228	216	169	185	193	275	326	256	185	164	172	196	188	212	145	216	308	248	258
CATCAGAGCTGAGTTCAGAGTTTGT	152	180	197	190	211	212	211	233	228	251	389	383	373	344	405	468	433	463	449	392	296	342	413	266	253	468	583	645	432	309	322	330	400	341	378	481	481	748	595	555
TTTGGGTGCAAACGATGTCTGGACA	217	270	240	251	252	313	297	391	317	346	582	485	602	568	546	772	768	793	796	632	417	495	516	400	390	816	1104	1270	922	630	348	462	506	469	550	893	1013	1521	1222	1174
TTTGGGTGCAAATGATGTCTGGACA	491	506	530	532	497	638	593	764	660	674	1015	1006	1027	1033	1037	1554	1393	1521	1333	1127	728	912	929	757	761	1424	1832	2034	1554	1113	633	756	725	862	963	1119	1390	1989	1849	1950
ACCAAGAAGAGCGATGAATTCAAAT	382	469	460	419	409	521	436	523	512	492	473	568	509	556	640	470	407	417	434	399	218	281	273	293	280	176	232	218	225	186	96	155	117	190	218	58	60	90	100	108
ACCAAGAAGAGCTATGAATTCAAAT	295	352	320	317	328	346	300	367	296	342	259	301	281	335	294	208	172	189	181	166	65	102	110	104	112	47	62	52	71	51	35	58	34	64	73	11	14	13	17	24
AGACACTATATCCTAACTGATTTGA	541	576	550	562	604	504	484	521	474	501	878	853	862	883	926	232	237	260	273	218	667	679	614	596	560	91	112	115	123	96	518	487	409	523	556	115	65	59	75	53
AGACACTATATCTTAACTGATTTGA	411	470	467	486	461	410	366	456	390	379	584	575	615	634	606	125	139	160	189	126	295	358	355	306	306	47	56	52	74	50	161	163	160	233	248	29	20	24	32	18
CTAATGCCTTGACTGGTGTTTCTCA	89	116	116	90	100	123	101	138	119	83	202	196	206	177	209	178	193	195	172	181	183	220	214	184	161	203	251	244	202	138	181	179	176	216	256	202	174	263	218	268
CTAATGCCTTGATTGGTGTTTCTCA	137	155	151	144	148	188	169	182	172	169	265	246	310	302	247	188	188	180	192	164	210	208	210	207	217	102	136	148	155	108	157	177	168	202	262	79	48	105	137	153
GAGACTACATGGCTTAATAGTCAGG	1110	1292	1216	1206	1386	1536	1391	1779	1598	1545	2765	2499	2771	2576	2631	3342	3094	3363	3355	2801	3783	3550	3488	2630	2462	4871	4766	5168	4231	3246	5595	4895	3896	3844	3562	6137	4603	5842	5607	5373
GAGACTACATGGTTTAATAGTCAGG	1138	1301	1248	1181	1254	1537	1316	1480	1525	1463	2401	2291	2334	2289	2328	2536	2338	2466	2339	2000	2361	2472	2413	2019	1730	2440	2712	2744	2355	1739	2489	2614	2073	2316	2099	2479	1935	2315	2201	2153
AAAGCACCTCCTCAGCACTCACTAC	25	23	20	21	20	19	13	31	19	28	42	45	36	40	51	18	22	18	11	13	23	31	30	22	29	11	11	10	12	4	21	26	32	30	44	11	4	6	4	4
AAAGCACCTCCTGAGCACTCACTAC	22	21	23	22	19	22	29	22	20	17	65	43	54	45	49	22	26	20	19	20	45	51	44	32	26	19	13	13	2	9	38	49	64	47	50	20	15	15	7	14
ATCCCTTACTTAAGGCCACAGAGTT	83	90	84	74	65	83	75	85	80	81	155	136	146	133	153	71	75	87	83	57	101	113	141	135	154	52	53	53	55	59	84	68	102	149	182	24	20	38	52	52
ATCCCTTACTTATGGCCACAGAGTT	123	128	120	146	170	159	124	155	147	153	284	283	265	292	314	138	152	152	177	125	277	314	324	257	272	133	116	121	129	116	348	295	281	319	361	120	72	98	132	122
GTGGGAACAAATCGCCTCTGAGCAT	132	146	138	146	137	159	143	160	165	166	255	240	255	260	291	180	164	187	169	138	160	202	209	193	209	105	157	168	151	128	125	129	187	213	238	69	71	94	92	102
GTGGGAACAAATTGCCTCTGAGCAT	284	314	283	271	317	346	296	345	366	338	633	541	545	573	667	344	365	374	403	366	399	450	494	434	451	188	294	325	305	253	302	344	418	451	560	89	139	192	221	222
GGGCAAGATTATAAGTACAGTACCT	1197	1380	1327	1373	1446	1226	1123	1403	1231	1280	2602	2448	2542	2469	2467	1078	1107	1147	1070	843	2801	2776	2750	1970	1707	1009	1049	832	855	568	3390	3268	2702	2554	2103	1155	797	793	785	543
GGGCAAGATTATCAGTACAGTACCT	592	760	734	719	815	732	660	795	736	739	1532	1486	1605	1493	1539	878	775	897	850	667	2332	2160	1996	1510	1301	983	989	995	864	541	3508	3063	2495	2283	1932	1344	854	962	902	651
CAGTTTAATCTCACCAGAGCCACTG	175	215	158	194	211	225	208	200	217	197	369	286	300	320	336	211	218	267	248	178	156	219	220	216	226	97	128	159	149	104	98	139	145	213	274	30	48	97	104	115
CAGTTTAATCTCGCCAGAGCCACTG	87	92	89	98	111	136	112	117	129	106	192	171	186	192	179	123	114	154	139	108	73	104	110	98	99	49	71	86	80	43	40	61	80	95	117	25	20	39	45	44
AGTTGTGAGGCCCTGTAGATACTAA	230	289	296	291	304	278	263	311	258	305	446	430	433	438	456	285	248	267	258	198	394	404	365	257	225	224	202	166	180	104	392	348	281	251	207	213	116	126	95	55
AGTTGTGAGGCCTTGTAGATACTAA	365	412	428	461	443	447	420	434	428	436	663	649	628	697	620	444	403	455	409	334	575	562	582	402	342	331	356	318	297	179	533	496	367	376	352	300	202	187	200	143
GGCAAAGATTAGCTGTTATAGAGAG	1229	1416	1348	1406	1468	1704	1702	1972	1817	1750	1817	1803	1887	1846	1856	2864	2706	2942	2695	2251	1197	1311	1305	1071	951	2343	2725	2670	2129	1436	848	861	702	728	734	1464	1256	1607	1392	1278
GGCAAAGATTAGTTGTTATAGAGAG	3230	3654	3589	3736	3803	4231	4219	4685	4448	4326	4278	4507	4514	4550	4466	5044	4777	5091	4689	3827	2449	2643	2725	2120	1970	3058	3656	3491	2797	1845	1574	1666	1392	1365	1408	1570	1366	1584	1463	1341
GAAAGTAGTGGTATATAAGGTCAGT	1314	1558	1447	1416	1696	1568	1457	1743	1725	1718	2531	2404	2411	2468	2495	2198	2082	2265	2317	1782	2249	2101	2009	1633	1572	1874	2060	1910	1754	1257	2357	2292	1708	1628	1555	1677	1248	1419	1440	1311
GAAAGTAGTGGTTTATAAGGTCAGT	1506	1821	1532	1604	1684	1864	1724	1984	1810	1713	2498	2467	2530	2445	2540	2320	2284	2329	2374	1968	1220	1476	1608	1408	1521	1200	1582	1710	1636	1263	661	948	982	1221	1429	547	647	992	1214	1235
AAGTCAGGCAACATATTTCCATTAG	287	266	269	266	342	309	267	339	308	291	433	425	471	419	467	193	164	176	216	162	268	330	346	304	263	58	57	73	91	73	177	235	220	268	278	25	24	18	41	49
AAGTCAGGCAACGTATTTCCATTAG	322	353	324	330	368	375	321	409	369	362	563	518	586	539	566	422	347	441	383	371	435	441	503	438	429	213	258	298	293	216	360	353	361	451	461	140	118	141	139	170
CTCAGATTAATGACATTTTTATTTT	328	351	333	321	329	370	329	343	324	261	337	342	300	330	367	117	93	127	120	89	65	101	93	87	134	14	22	28	38	32	14	30	20	40	60	2	5	6	5	7
CTCAGATTAATGGCATTTTTATTTT	350	377	360	356	333	457	349	421	326	335	425	460	443	454	464	232	187	201	216	166	108	153	189	205	221	58	71	68	84	69	39	50	57	102	149	13	12	14	43	27
TAGGATCAAATACGTCTGTTCAATC	272	304	275	297	279	319	299	336	316	306	555	518	520	547	519	371	330	373	427	313	590	515	477	472	428	272	302	331	327	272	561	551	463	565	643	252	197	231	298	291
TAGGATCAAATAGGTCTGTTCAATC	399	502	514	498	482	589	478	615	552	499	877	889	951	919	944	833	725	790	736	662	826	940	840	783	753	631	605	702	674	588	911	909	756	875	908	484	356	486	657	648
AAGGGTTTCATGAAAGGCTCAATAA	169	191	160	200	179	175	161	178	171	153	201	227	166	220	197	75	60	80	96	62	28	52	51	75	69	15	15	20	26	23	12	16	15	40	55	3	6	5	13	7
AAGGGTTTCATGTAAGGCTCAATAA	163	176	180	170	189	151	142	162	137	143	190	203	201	224	213	65	65	76	115	58	64	67	90	83	82	20	20	23	31	20	22	37	40	62	58	5	11	7	10	13
ACAGCTTCCTCCCCTACCAGCATTA	20	18	18	14	19	24	14	10	12	15	23	29	34	23	19	12	10	16	15	12	13	24	26	14	22	6	9	10	7	4	15	16	17	17	19	9	1	8	9	2
ACAGCTTCCTCCTCTACCAGCATTA	13	14	6	13	8	19	11	14	15	11	27	28	23	29	28	9	18	31	18	14	29	24	24	20	15	11	13	11	6	10	18	19	22	25	27	4	12	14	8	3
AGTAGCCATGAAAACCATCAGCCTT	100	108	101	103	101	119	109	113	114	87	192	176	214	175	190	110	123	128	115	126	149	166	175	156	153	79	62	97	103	75	114	119	127	161	200	38	28	90	93	94
AGTAGCCATGAAGACCATCAGCCTT	134	135	129	126	128	149	141	157	140	152	274	229	260	250	292	237	247	267	247	225	359	300	275	245	270	280	335	334	309	239	353	337	304	378	397	328	259	353	365	337
GAGAGGCTATATTACATTTCTAGCT	486	513	456	467	449	505	393	454	440	420	434	430	390	484	487	158	144	159	149	135	96	123	137	148	195	37	48	36	70	35	33	33	32	64	93	12	10	7	27	13
GAGGCTATATTACCACATTTCTAGC	208	233	217	216	223	206	173	186	181	163	309	318	283	337	336	73	48	62	77	42	165	217	169	182	179	12	23	13	12	32	99	109	92	149	195	8	12	4	6	8
CTAATTTAACTGTTAGTTACAACTG	452	479	512	461	462	377	338	378	397	336	378	356	282	419	414	70	57	57	85	61	118	119	132	134	126	19	15	17	18	12	44	53	43	59	63	8	11	2	10	3
AATTTAACTGTTAAATAGTTACAAC	453	490	522	488	475	390	304	354	345	332	328	332	265	359	331	51	43	40	68	44	69	93	70	92	80	4	8	6	9	8	18	14	22	43	27	1	2		2	1
GAAAAGGAGAAAGGAGAGAAAGAAA	1839	2186	1997	2117	2497	3560	3809	3977	4092	4465	1495	1921	1705	1944	2083	7310	10139	7580	7339	8191	1016	1006	675	626	650	8101	12814	7410	4708	4399	554	574	262	272	350	5329	5555	3431	2562	3462
AAAGGAGAAAGGAGAGAGAGAAAGA	2549	2867	2728	2868	3169	4848	5097	5508	5636	6077	2111	2744	2396	2790	2920	12565	16593	12424	11966	12925	1439	1348	1047	895	940	16307	24579	14935	9430	7981	977	819	395	400	591	12143	12944	8648	5675	7449
TACCCTGATACTCTGTTTCACACTG	129	149	132	151	146	121	106	112	126	144	237	230	206	198	220	70	74	67	76	72	210	220	190	171	159	52	66	39	43	37	218	177	164	206	184	57	27	24	41	26
ACCCTGATACTCTGTGTTTCACACT	142	168	168	158	204	162	144	188	153	164	323	272	252	300	339	124	131	133	147	124	322	314	260	260	238	90	110	105	97	81	317	253	194	284	283	135	82	94	111	115
AGTTGTCAGGGTATCTGGTAGACAC	653	748	766	823	831	889	760	998	960	992	1853	1680	1687	1584	1752	1867	1787	1932	1882	1626	3368	2890	2477	1810	1496	3826	3702	3734	2666	1812	6873	5030	3371	2754	2141	7197	4498	5077	3824	3043
AGTTGTCAGGGTGTCTGGTAGACAC	1112	1173	1227	1288	1441	1456	1337	1603	1655	1501	3052	2403	2576	2636	2811	2851	2814	2847	2759	2598	4904	4004	3468	2466	2283	5630	5957	5503	3831	2569	9460	6438	4351	3715	2893	11350	8081	8334	5767	4377
ACAACAAAAAAAATATGGGATATGG	866	1008	947	1000	1009	865	791	932	934	903	977	1114	914	1103	1209	262	290	298	345	328	534	556	462	443	436	86	144	74	109	83	362	334	178	236	292	70	37	19	34	23
ACAACAAAAAAATTATGGGATATGG	848	930	885	900	923	818	747	859	842	854	968	1056	848	1097	1048	284	293	298	291	283	374	422	390	329	415	73	133	80	108	80	227	232	155	205	261	47	36	29	25	27
TGTCAAGAGAGGGACCTGGTGGGAG	908	939	1068	1050	1183	1184	1160	1396	1396	1337	2327	2090	2304	2206	2467	2747	2918	2921	2815	2617	3092	2774	2696	1826	1719	4481	5415	5215	2963	1982	5163	4412	3544	2820	2537	6275	5161	5921	3369	3185
TGTCAAGAGAGGTACCTGGTGGGAG	1441	1627	1665	1655	1966	1826	1841	2153	2089	2096	3836	3611	4131	3816	3990	3597	3661	3857	3886	3217	6998	6065	5625	4041	3682	6673	7331	6883	4710	3391	13659	10694	8209	6324	5799	11066	7586	8473	5891	5773
TGCATGCATTAGCTATTTATCCTGA	126	142	175	159	172	151	112	182	147	156	351	301	328	306	301	132	130	138	166	121	399	387	379	232	213	99	134	133	108	72	429	427	393	386	331	142	98	117	116	84
TGCATGCATTAGTTATTTATCCTGA	123	140	124	121	137	137	100	170	142	136	300	237	276	242	257	89	75	78	101	87	303	253	276	201	198	40	51	66	62	48	298	282	239	230	220	44	52	35	41	33
ATAGGGCCAGAACGGCAATCTGGGT	292	338	349	351	398	351	331	427	407	426	871	792	865	764	871	678	617	673	697	628	1130	1059	1083	716	627	710	812	863	638	444	1885	1640	1393	1089	945	973	753	914	628	601
ATAGGGCCAGAATGGCAATCTGGGT	626	739	715	769	821	732	710	852	907	823	1876	1644	1717	1718	1861	1055	933	1171	1194	1020	2822	2556	2426	1673	1557	1182	1285	1340	1066	788	4598	3799	3059	2649	2265	1546	994	1144	1019	994
AGAAGACTCTGCATGCCTAACTGGG	128	144	155	141	144	152	169	178	173	167	298	271	290	302	315	359	399	407	377	331	416	357	346	261	281	533	623	559	490	332	521	443	449	434	463	777	656	853	720	737
AGAAGACTCTGCGTGCCTAACTGGG	128	160	163	189	153	205	195	222	212	196	380	301	384	343	389	393	431	457	450	375	447	406	406	352	332	692	806	756	591	413	622	541	500	475	540	1054	914	1224	954	901
TGAGGTCTTGCTATATTGCATAGGC	559	652	627	691	744	759	658	839	765	755	1445	1337	1371	1347	1436	1355	1097	1327	1236	984	2207	2055	1903	1453	1193	1808	1666	1740	1342	903	3567	2769	2180	1976	1702	2430	1378	1663	1419	1205
TGAGGTCTTGCTCTATTGCATAGGC	365	451	477	477	460	520	504	599	516	522	915	809	923	901	966	872	739	863	849	696	1235	1143	1058	791	721	930	996	1089	823	558	1639	1313	1120	1062	997	1097	782	996	833	733
TGACAGTGTATAAGTACGAAGAAAA	1455	1624	1629	1696	1835	1484	1465	1687	1672	1583	1932	2030	1866	1975	2067	894	994	943	901	767	1573	1472	1264	1008	941	433	537	358	412	305	1376	1119	714	649	553	348	186	144	172	143
TGACAGTGTATACGTACGAAGAAAA	1793	2003	1949	2017	2092	1783	1770	2075	1930	2013	2671	2816	2651	2832	2782	1371	1507	1425	1381	1295	2910	2748	2298	1882	1553	897	1083	861	800	572	3181	2549	1583	1549	1350	854	456	386	420	418
GTATACAATGGAATATTAGACAACA	2298	2634	2609	2739	2899	2522	2209	2741	2549	2589	3223	3294	2970	3227	3065	1227	925	1152	1141	945	2010	2293	1914	1667	1522	434	433	353	437	344	1520	1655	984	1163	1073	314	176	117	214	123
GTATACAATGGAGTATTAGACAACA	2192	2547	2532	2457	2802	2591	2388	2877	2668	2633	3765	3791	3573	3688	3778	2390	1982	2135	2130	1881	3394	3525	2973	2577	2209	1719	1659	1433	1453	1068	3431	3330	2133	2420	2093	1433	840	735	857	719
TGAACTTGTTGCATTCTGATAGATA	457	519	480	524	499	522	491	562	476	460	610	657	640	664	600	480	398	464	452	347	286	376	380	366	346	191	219	231	215	187	193	228	199	244	264	76	72	82	121	107
TGAACTTGTTGCGTTCTGATAGATA	359	375	351	383	378	389	375	447	414	388	564	525	584	586	585	382	367	436	407	310	364	388	430	351	338	212	251	285	232	198	231	275	262	283	304	129	116	144	160	146
CAGCCTTCACACATGAGAAAACCAA	135	144	163	171	162	198	179	221	176	173	295	290	222	276	269	218	247	251	260	177	153	197	197	145	196	122	160	179	164	109	103	145	133	167	224	78	98	113	142	117
CAGCCTTCACACGTGAGAAAACCAA	171	215	184	177	191	211	212	245	202	202	315	283	305	323	350	256	255	287	258	197	145	213	217	186	181	121	196	193	153	130	122	155	161	199	218	68	97	118	120	128
GGGTGTACTACTATAAGCTGCTGCC	69	70	88	100	100	87	85	89	89	92	212	172	220	198	231	91	97	110	92	90	386	319	317	183	151	115	157	106	83	44	645	533	408	304	219	295	152	176	106	65
GGGTGTACTACTCTAAGCTGCTGCC	84	92	100	95	85	98	77	100	95	106	205	208	204	168	201	92	104	130	105	99	296	283	299	155	177	126	163	149	92	45	497	425	358	275	227	239	170	157	119	70
TTAGGTAACTTACATGTGATGAGAC	608	674	656	677	744	655	625	801	677	720	1262	1108	1249	1196	1242	713	608	678	696	570	1279	1344	1117	1108	938	629	621	585	603	444	1436	1342	1027	1282	1172	638	384	475	600	468
TTAGGTAACTTATATGTGATGAGAC	595	698	650	699	790	614	553	719	610	611	1127	1003	989	1024	1005	477	420	434	459	338	868	936	761	744	601	314	304	283	297	200	700	700	526	678	630	283	157	154	198	143
CTCTTCCACTAGACTGTGACCTCTG	40	34	32	32	45	27	34	35	39	39	69	58	80	83	74	31	70	60	40	31	72	65	64	58	71	66	83	48	54	40	127	80	57	68	87	105	84	70	74	53
CTCTTCCACTAGCCTGTGACCTCTG	16	21	13	13	37	22	23	35	30	26	44	21	43	28	37	22	26	27	22	19	39	42	37	21	25	30	36	33	16	17	35	35	36	31	46	38	44	32	22	9
CTCTTCCACTAGGCTGTGACCTCTG	30	28	31	34	30	31	28	40	42	40	86	41	50	53	75	44	53	46	45	45	68	58	53	33	46	48	63	44	47	31	72	45	41	48	47	62	40	53	39	42
CTCTTCCACTAGTCTGTGACCTCTG	27	25	19	26	27	25	30	29	26	32	40	31	34	41	40	33	40	36	29	22	37	41	35	44	41	45	41	32	31	28	46	33	38	28	47	48	35	42	27	23
GAGGCTGGGCGCAGTGGCTCACGCC	146	146	135	153	157	194	173	207	211	188	373	303	314	305	351	421	510	424	421	411	272	272	265	169	196	470	743	706	348	212	294	317	274	253	217	620	727	873	479	400
GAGGCTGGGCGCGGTGGCTCACGCC	95	97	97	105	117	124	116	154	132	116	261	170	228	220	262	223	304	291	287	229	146	172	162	115	110	257	425	361	169	109	169	172	147	141	151	307	371	426	229	181
GCCTGGCCAACACGGTGAAACCTCA	41	46	42	41	54	38	41	36	41	41	66	64	68	70	87	39	51	45	43	36	35	46	66	34	47	27	22	35	19	8	40	48	56	40	34	21	11	22	19	10
GCCTGGCCAACATGGTGAAACCTCA	57	58	60	59	62	71	62	64	62	62	134	119	130	106	145	58	80	78	64	74	78	90	84	63	86	31	55	45	27	20	80	79	107	83	75	19	29	38	24	19
GATCAGAGCAGACCTGAAGGAGATA	548	646	602	668	709	886	781	887	896	945	1366	1321	1382	1403	1376	2291	2395	2238	2208	2006	1786	1828	1576	1293	1135	3450	4033	3674	2818	2296	2594	2304	1750	1718	1711	4962	3847	4489	3768	4071
GATCAGAGCAGATCTGAAGGAGATA	813	989	918	997	1025	1178	1099	1336	1325	1262	1773	1878	1823	1900	2024	2982	2731	2922	2882	2497	2408	2250	2003	1727	1574	4126	4340	4187	3524	2830	3136	2802	2107	2302	2307	4519	3569	4274	4230	4584
TGTGGTGGTGTAAACCTGTAGTCCC	191	187	189	218	255	172	198	210	195	208	451	416	426	401	453	186	194	191	214	182	588	567	540	382	359	179	226	205	198	110	777	648	552	530	465	264	175	189	215	166
TGTGGTGGTGTACACCTGTAGTCCC	168	156	172	188	215	156	151	211	189	184	427	344	355	421	429	239	235	222	222	202	806	715	621	386	406	399	441	381	318	183	1592	1067	750	654	609	924	623	558	377	233
GACCTTCCCTAACACTGCAAACAAC	31	32	39	27	21	33	24	30	34	27	43	45	46	58	55	16	27	22	21	19	19	37	32	32	24	6	8	11	16	15	18	15	24	33	53	12	2	8	7	6
GACCTTCCCTAATACTGCAAACAAC	32	18	24	26	22	29	18	28	22	34	33	33	46	53	37	6	19	16	11	10	19	32	34	17	22	4	7	9	13	4	13	12	18	24	31	9	2	2	4	6
CTGATACTATGGCTCCATGTTCCTA	74	76	78	75	97	86	83	101	91	91	164	150	157	185	162	78	81	93	93	87	225	185	166	132	144	82	65	71	53	41	205	206	169	182	174	76	44	50	73	44
CTGATACTATGGTTCCATGTTCCTA	232	265	238	284	243	269	247	277	257	285	491	448	486	428	486	211	166	201	219	190	456	496	443	397	370	146	134	143	155	99	494	511	375	436	400	155	88	73	106	86
CTGGGACTACAGCCACCCGCCAACA	26	33	23	31	32	22	21	39	20	33	74	47	66	80	79	20	11	21	22	18	113	81	85	42	31	15	19	24	14	9	195	152	134	95	82	37	18	15	14	5
CTGGGACTACAGGCACCCGCCAACA	51	61	54	72	65	51	50	59	59	81	156	131	132	150	144	67	58	64	85	34	252	221	190	133	99	64	71	83	46	21	506	418	324	225	189	166	106	81	64	37
AACCACAGGCTAGCTGAGTTTCAAA	412	412	421	401	450	509	482	551	491	516	789	669	801	732	818	879	815	922	818	691	447	536	579	462	522	509	761	912	726	639	312	349	437	487	617	280	393	737	679	846
AACCACAGGCTATCTGAGTTTCAAA	210	232	196	215	228	238	240	315	242	264	419	375	400	398	390	404	403	411	379	325	233	255	262	255	279	230	253	351	306	268	121	162	219	250	306	120	142	224	280	296
ACCACAGGCTAGATGAGTTTCAAAG	484	506	515	499	500	647	602	659	607	601	887	876	989	924	996	1234	1117	1253	1149	1000	494	647	738	530	569	753	966	1205	1096	793	305	420	504	583	716	414	482	859	830	1036
ACCACAGGCTAGCTGAGTTTCAAAG	386	399	398	418	427	495	439	567	498	469	825	754	767	774	827	891	862	827	869	715	442	521	631	434	506	524	766	933	680	552	277	388	461	521	616	268	366	655	662	731
ACCACAGGCTAGGTGAGTTTCAAAG	458	498	474	509	500	587	556	663	577	558	893	883	900	911	915	1161	1047	1117	1100	885	560	599	703	562	576	747	1066	1230	994	754	329	422	550	622	697	408	505	889	871	1049
GCCACTGCACTCCAGCCCGGGCAAC	19	33	27	46	33	24	16	25	37	24	58	67	47	50	61	30	28	53	28	29	58	56	71	27	30	40	66	46	26	15	121	90	91	63	45	70	75	56	34	18
GCCACTGCACTCTAGCCCGGGCAAC	35	28	44	46	48	47	37	49	46	50	109	70	79	105	100	66	65	67	45	45	120	116	83	62	67	97	91	73	50	21	169	180	145	93	65	115	102	90	48	30
GGATCACTTCAGCCTAGGAGATTGA	491	553	478	481	568	716	598	731	709	667	851	836	888	866	992	1214	1224	1241	1243	1089	603	589	654	560	555	916	1137	1321	1139	853	401	455	482	533	693	531	643	1009	953	1164
GGATCACTTCAGTCTAGGAGATTGA	683	750	711	669	746	957	833	1070	942	927	1258	1181	1295	1190	1247	1913	1696	1907	1820	1649	837	914	964	889	887	1515	1818	1968	1675	1404	599	696	665	824	1054	1041	1015	1655	1710	2012
GTGGAGGTGAACACTACCTCCACCT	104	128	136	132	122	128	101	151	129	137	263	132	130	184	254	92	107	98	101	80	213	147	111	107	183	67	83	80	83	63	206	88	88	138	190	73	74	68	67	85
GTGGAGGTGAACCCTACCTCCACCT	37	52	53	43	47	52	37	51	43	41	117	56	46	55	90	27	36	27	29	30	65	35	37	42	59	30	33	20	21	27	48	30	20	47	54	13	16	19	13	16
GTTGATTTCTCTCCATTTCCTGAGA	50	55	40	37	41	55	49	74	48	55	59	42	63	57	67	53	30	34	44	39	17	25	16	18	34	21	25	15	17	21	6	11	3	18	35	5	5	7	13	10
GTTGATTTCTCTGCATTTCCTGAGA	112	85	113	74	90	110	105	133	97	108	142	140	125	136	150	109	117	140	128	125	59	53	73	78	79	40	67	64	71	70	27	32	31	45	65	18	26	39	47	73
TAGGGTATTTTCCCTTGGAGTTCAG	116	140	130	132	156	151	134	163	114	141	234	211	197	246	294	131	105	108	128	96	150	180	180	146	216	58	61	103	85	74	103	119	98	147	183	42	37	46	54	83
TAGGGTATTTTCTCTTGGAGTTCAG	194	196	197	181	183	206	173	201	217	186	311	310	322	309	321	174	166	184	174	159	188	205	223	208	239	105	155	122	145	97	130	155	126	201	224	84	46	96	124	115
TGGATAAGTAGACTATGGTATACAA	2884	3416	3321	3521	3829	3650	3525	4089	3815	3909	6586	6103	6618	6254	6211	4991	4312	4786	4449	3920	11118	9648	7965	6064	4582	6968	5986	5335	4357	2972	21086	15070	9295	7912	5645	11176	5414	4675	4466	3296
TGGATAAGTAGATTATGGTATACAA	3378	4018	4070	4277	4691	3988	3740	4508	4106	4008	6605	6669	6757	6514	6352	3619	3013	3574	3423	2686	7839	7345	6256	4998	3833	3029	2858	2332	2373	1501	10749	8725	5834	5087	3709	3489	1742	1456	1721	1113
CACAAGAAAATGCGTTGTGAACAAA	830	902	892	879	913	1029	959	1177	1049	955	1692	1659	1576	1836	1675	1563	1526	1533	1667	1474	1164	1335	1370	1242	1310	950	1215	1280	1239	1137	917	1094	1010	1295	1557	585	545	832	989	1243
CACAAGAAAATGTGTTGTGAACAAA	1189	1408	1428	1358	1444	1581	1399	1747	1591	1558	2473	2452	2276	2540	2477	1921	1849	1888	2018	1910	1569	1857	1690	1714	1695	1085	1372	1405	1443	1382	1177	1455	1266	1682	1915	646	567	797	1145	1287
GTTTTATCAGAGACTAGGATTGAAA	148	141	173	140	154	164	129	179	162	136	217	218	161	214	225	90	59	81	80	57	72	92	101	108	106	20	34	25	43	39	24	41	48	67	98	2	9	19	19	24
GTTTTATCAGAGTCTAGGATTGAAA	166	161	150	149	147	166	137	170	156	132	196	217	217	238	242	125	76	91	109	85	75	106	103	117	146	26	40	44	51	44	38	37	45	82	109	11	10	23	37	28
TGGTCTTTACATGTTGGCATGATTT	386	469	400	436	461	344	333	426	354	371	856	804	883	829	816	240	184	276	310	210	727	778	822	737	724	113	110	133	127	132	613	735	730	930	878	96	59	77	95	93
TGGTCTTTACATTTTGGCATGATTT	481	520	439	460	454	389	357	402	331	309	765	785	810	797	828	150	136	144	192	135	448	572	578	538	598	32	39	47	52	44	248	326	407	478	639	25	27	15	37	24
ATACTAACAGCACATGCTGTGCTGA	267	347	366	350	379	286	253	329	315	327	805	522	473	625	753	216	247	219	206	256	1264	895	654	594	613	312	300	255	197	141	2018	1253	747	839	733	815	375	365	299	161
ATACTAACAGCATATGCTGTGCTGA	961	1121	1071	1202	1260	1120	1046	1182	1111	1133	2560	2019	2087	2262	2358	1160	1244	1182	1153	1041	4226	3470	2652	2212	2004	1880	1703	1367	1191	813	7603	5098	3193	3083	2403	3531	1826	1516	1417	929
TAGATGTCTAATGCCTAATACAGTG	624	711	737	729	745	842	723	867	830	847	1418	1358	1415	1301	1429	1313	1139	1337	1218	979	1778	1780	1597	1310	1084	1785	1544	1511	1420	889	2556	2043	1601	1619	1461	2395	1269	1455	1524	1150
TAGATGTCTAATTCCTAATACAGTG	354	378	402	383	378	386	363	469	397	372	550	526	604	549	578	273	282	323	315	249	374	402	364	339	323	199	174	180	193	150	266	304	208	271	282	123	97	91	106	85
AGTATTAATAGAAATCAAGGTGGGG	1024	1141	1119	1070	1150	1036	1084	1220	1082	1131	957	1139	1003	1161	1130	468	543	507	549	446	323	368	349	307	278	117	184	132	121	99	100	166	107	119	145	40	39	38	44	39
AGTATTAATAGAGATCAAGGTGGGG	1511	1765	1673	1681	1783	1815	1802	1988	1840	1911	1991	2122	2034	2185	2106	1579	1593	1621	1622	1335	895	1028	1002	850	732	708	918	850	674	472	525	610	426	477	465	386	318	358	343	265
TATTAACTTGCACTCTTTGTCCCAT	104	106	95	126	109	119	76	120	91	83	154	153	142	152	165	68	65	62	54	65	109	102	120	111	113	46	39	42	44	22	109	90	61	93	96	37	24	11	30	16
TATTAACTTGCAGTCTTTGTCCCAT	114	162	123	101	129	136	96	132	126	111	228	195	203	195	178	97	80	95	81	61	185	180	146	122	105	80	69	59	59	40	161	163	77	111	130	38	49	36	47	23
CTACAATGCTGTCAAATATTAGCAT	188	201	173	198	213	201	173	202	222	196	253	261	262	259	250	106	129	134	122	103	127	190	153	141	161	58	47	76	44	42	85	91	90	103	102	18	12	24	19	22
CTACAATGCTGTTAAATATTAGCAT	157	149	161	166	143	166	140	165	149	118	157	196	147	181	208	58	49	57	70	47	60	67	71	60	68	14	12	12	14	10	23	34	23	35	40	1	3	2	7	2
GCCTAACTTACACGATCTGGAAATT	353	410	367	386	341	351	353	352	333	303	344	344	329	385	371	126	144	135	154	101	76	109	150	142	167	11	20	19	28	33	18	34	40	82	113	2	7	2	16	18
GCCTAACTTACATGATCTGGAAATT	274	327	297	267	290	277	262	290	272	275	284	308	261	297	293	133	98	94	114	97	58	78	92	99	107	14	24	20	27	33	20	35	24	54	89	3	3	3	7	10
CTGCAGAACAGAATACCCCAAAACT	120	143	144	158	139	122	116	120	127	133	222	214	207	224	236	46	40	71	84	38	132	141	144	134	148	25	24	22	30	19	118	126	100	111	140	23	7	12	14	13
CTGCAGAACAGATTACCCCAAAACT	116	121	112	113	112	104	103	100	109	106	184	161	167	158	174	37	38	33	51	41	122	102	143	112	97	13	22	16	26	18	86	94	95	117	105	19	7	6	12	14
CCCCAAAACTTGCTGGCTTAAAACA	91	105	83	79	83	75	89	99	93	79	99	110	98	132	121	21	30	23	29	26	29	43	53	51	76	4	11	8	8	9	6	11	24	23	57	2	2	1	5	4
CCCCAAAACTTGGTGGCTTAAAACA	156	173	144	136	156	128	115	140	127	107	217	176	183	224	205	52	48	57	46	39	55	100	87	111	125	6	13	12	21	14	15	43	32	78	96	2	3	3	7	9
TTGCCCTCTAATCTCGGAAGTGACA	82	78	72	79	74	81	73	104	94	83	116	146	140	161	153	87	94	98	89	85	69	66	76	75	88	43	53	74	48	53	34	39	50	82	101	18	21	44	37	39
TTGCCCTCTAATGTCGGAAGTGACA	109	132	111	99	125	132	160	180	160	147	210	189	204	216	235	184	173	191	172	149	110	144	152	118	135	111	143	158	139	128	70	82	104	160	188	59	68	128	116	123
ATATTTTCAATGCTTGACATAGTAT	268	276	265	281	268	269	271	306	264	259	278	287	245	293	273	111	107	108	107	91	113	131	114	111	90	50	45	31	47	39	45	60	30	60	55	28	12	10	24	15
ATATTTTCAATGTTTGACATAGTAT	358	410	366	394	379	345	301	379	330	327	284	286	259	324	314	91	93	82	97	94	79	107	94	111	92	26	28	19	29	17	25	24	25	40	44	9	3	10	15	3
GGCAAGACACCACGAAAGGTGGAAG	915	1015	919	982	1062	1105	1072	1304	1243	1246	1729	1711	1765	1668	1919	1811	2146	1965	1990	2034	1487	1506	1323	1026	1104	1522	2231	1946	1455	1192	1478	1506	1246	1154	1357	1336	1276	1608	1108	1500
GGCAAGACACCATGAAAGGTGGAAG	861	1032	955	970	1112	1138	1050	1279	1218	1242	1734	1633	1653	1739	1792	2080	2408	2036	2018	2169	1457	1538	1321	1141	1106	1797	2566	2311	1680	1480	1623	1422	1146	1059	1311	1779	1531	1834	1478	1864
TGATAAGTGAAACTGAGAATTTTTT	837	885	795	671	675	915	829	877	764	619	478	534	534	621	572	314	275	287	295	250	39	51	76	128	166	32	34	46	62	75	3	4	22	23	107	4	5	4	14	30
TGATAAGTGAAATTGAGAATTTTTT	770	743	678	596	522	806	701	673	602	484	321	411	344	419	437	171	164	183	202	143	14	38	48	83	109	7	13	18	38	38	3	5	5	12	42	2	2	2	3	5
GAGATCGCACCACTGCACTCCAGCC	36	38	38	38	35	53	31	49	55	47	84	58	73	71	65	77	64	81	72	64	96	82	75	56	47	81	95	90	52	30	135	90	101	68	52	162	100	98	75	37
GAGATCGCACCATTGCACTCCAGCC	35	34	42	42	55	52	46	56	56	58	97	78	84	86	109	76	104	82	80	76	104	89	105	61	46	89	104	96	70	33	146	93	104	88	69	128	132	136	81	59
CCTATGACCAGAGAACAAAGGAAAG	529	588	533	623	634	680	670	757	787	710	947	1008	1022	1046	1124	870	964	898	928	926	948	1020	888	768	793	718	845	766	735	710	1105	1070	738	834	924	640	498	492	606	768
CCTATGACCAGATAACAAAGGAAAG	465	554	538	540	562	498	510	564	593	587	892	955	903	952	952	464	434	435	511	483	830	902	767	693	752	256	345	277	323	286	1012	949	706	702	819	244	164	169	219	237
TTAGCTTAAGCTACCTTAAGCAATG	317	377	355	342	372	368	301	378	327	332	592	467	431	600	645	213	185	210	237	221	407	375	371	399	483	114	112	134	157	139	241	261	214	378	463	51	46	69	106	140
TTAGCTTAAGCTTCCTTAAGCAATG	315	287	281	283	321	292	253	364	296	232	487	377	397	407	492	166	153	183	196	163	189	215	237	245	302	50	54	87	102	97	77	109	93	187	291	27	33	39	56	79
GACTCATACAGTAAGAACTATAAAA	500	520	526	582	573	423	365	418	394	433	440	490	415	483	448	84	65	91	105	78	163	224	158	164	161	13	22	16	31	25	100	82	52	68	80	10	9	1	5	3
GACTCATACAGTGAGAACTATAAAA	401	463	433	451	492	413	371	455	409	417	506	525	465	599	568	169	169	145	191	177	291	306	281	270	251	48	60	46	48	56	171	194	94	145	189	47	23	23	39	21
ATCTTCTCTTCCCCAGATTCATTCT	23	17	24	20	20	23	23	21	27	25	23	23	23	21	28	10	12	20	17	13	12	11	13	8	20	6	4	3	5	1	9	7	4	8	8	6	1	2	1	3
ATCTTCTCTTCCGCAGATTCATTCT	51	55	46	46	43	52	35	72	60	58	60	50	62	57	66	27	28	50	37	42	30	43	48	40	56	33	26	25	20	17	21	21	23	32	26	15	10	11	15	15
GTGGATACACTGCACCAGAGAAGCT	130	120	142	131	163	150	153	185	173	164	313	268	265	275	308	323	318	282	318	241	432	398	359	276	265	470	518	472	341	266	675	538	400	385	315	664	415	481	427	377
GTGGATACACTGGACCAGAGAAGCT	187	221	213	232	268	255	264	311	272	289	441	427	427	424	455	511	466	498	473	447	656	643	499	390	370	723	760	685	607	517	988	812	587	583	531	1049	825	825	753	703
TCTGCCTGGACACTCAGGCTTTTCC	36	24	31	37	37	32	43	34	26	30	66	51	49	41	56	24	21	33	19	23	31	27	23	24	28	14	12	19	31	10	13	12	9	25	26	8	11	14	7	12
TCTGCCTGGACATTCAGGCTTTTCC	35	36	59	41	55	50	43	66	57	46	76	72	82	74	73	39	37	56	50	42	37	46	49	33	43	30	28	37	22	31	34	22	16	47	40	13	15	20	24	31
TTTTAGCAGAGAAAGGCTTTCACTG	230	272	231	243	218	313	248	286	236	214	283	296	266	317	298	273	300	249	278	199	42	66	100	98	129	55	100	104	129	127	11	18	20	62	90	16	17	48	79	89
TTTTAGCAGAGACAGGCTTTCACTG	354	411	393	350	364	451	460	482	445	431	563	581	548	621	595	640	629	616	630	565	292	317	320	385	348	400	500	489	477	378	116	149	161	271	320	200	238	326	386	418
CAACGAAATAACAAGCTCCCCTGAC	48	40	41	52	65	59	45	48	51	50	74	97	79	101	113	38	30	45	41	31	83	72	83	53	80	17	23	20	28	12	77	54	74	89	106	22	17	26	16	14
CAACGAAATAACGAGCTCCCCTGAC	71	97	73	86	75	82	77	88	82	85	121	139	126	166	179	67	66	76	62	58	124	124	144	118	123	38	61	41	34	23	142	107	115	134	160	40	27	36	44	34
CTGTGGTGTGACAATGTCTGCAGAT	1211	1500	1552	1621	1802	1748	1742	2175	1998	2058	3703	3429	4011	3459	3550	5577	5421	5784	5182	4113	7495	6459	5849	3630	2923	12878	12829	13251	7211	4174	16058	11745	8802	6030	4247	27891	16934	19930	10969	7607
CTGTGGTGTGACGATGTCTGCAGAT	1190	1324	1313	1414	1554	1671	1525	2012	1727	1773	3337	3046	3514	3094	3133	5275	5447	5653	5029	3783	6642	5639	5328	3060	2442	12992	13681	14133	7187	3817	13944	10252	8179	5292	3622	29527	19516	23120	11144	7436
GATCTGATACTCCACATCGAGAAGC	56	73	60	61	85	56	56	67	73	53	121	100	105	104	112	60	55	56	53	46	63	70	60	56	54	22	32	34	28	17	43	41	37	46	45	15	17	18	17	14
GATCTGATACTCTACATCGAGAAGC	116	146	118	142	154	116	114	134	110	130	217	184	170	204	234	104	102	140	123	98	140	160	162	125	122	60	71	60	70	42	126	119	96	129	125	39	27	47	46	43
TTCTAGTAGAGACGGGGTTTCTCCA	313	371	306	323	343	373	346	458	394	347	472	525	474	499	507	387	369	403	371	353	248	255	284	236	249	221	250	234	217	192	147	140	122	199	216	150	118	137	181	149
TTCTAGTAGAGATGGGGTTTCTCCA	357	397	362	411	410	418	360	432	401	401	505	486	451	567	506	390	312	361	301	288	243	233	238	240	243	162	201	201	193	121	117	124	103	158	191	99	93	95	105	95
ATAAGACGTAAAATATTTGCTTACT	388	476	411	400	412	314	258	293	258	252	356	402	312	401	354	55	41	45	62	25	62	98	119	103	145	7	8	10	14	16	11	22	24	57	95	3	1	1	8	7
ATAAGACGTAAATTATTTGCTTACT	393	457	406	434	386	296	282	332	252	287	363	382	379	427	412	67	48	66	79	48	74	145	141	169	160	4	10	10	12	14	23	47	55	78	102	4	5	5	2	5
GGGAGCTATCGCACAACAGATTCTA	324	369	339	359	338	382	344	394	367	370	647	628	603	664	667	481	488	544	540	438	536	564	569	436	436	413	515	550	397	283	563	596	551	577	570	393	390	421	402	370
GGGAGCTATCGCTCAACAGATTCTA	198	220	211	221	201	199	216	251	225	225	344	331	329	336	363	206	240	231	235	223	240	289	293	218	226	150	195	186	147	114	209	224	207	244	265	130	100	127	121	141
TTTTAAGGTCTGAGCCCAGCTGTTT	139	137	136	107	108	167	139	135	147	144	171	172	173	168	179	136	162	155	164	134	56	72	78	88	76	36	62	91	92	64	26	30	36	46	71	12	20	31	44	47
TTTTAAGGTCTGCGCCCAGCTGTTT	57	47	41	42	46	49	52	59	53	45	62	68	84	66	80	32	31	33	41	40	18	27	27	30	35	18	24	22	19	12	9	12	14	13	24	2	6	6	5	6
GGCAGATGTAAACCTGGGGTCTTTA	174	181	176	157	178	197	161	215	164	153	177	187	188	206	194	122	134	140	119	132	41	70	86	68	43	23	61	47	40	33	13	24	35	39	36	5	7	19	18	12
GGCAGATGTAAATCTGGGGTCTTTA	304	347	318	308	290	289	285	293	290	288	353	391	359	411	376	165	141	187	177	146	73	114	130	104	118	18	43	63	51	21	23	38	49	43	66	6	11	16	19	13
TTAGTGTATTAAAAGGGCTGGAGAG	778	851	774	824	832	938	872	991	922	911	1027	1171	1129	1193	1186	820	852	906	913	771	413	502	555	480	510	355	475	493	447	349	185	260	227	312	418	134	160	261	258	283
TTAGTGTATTAAGAGGGCTGGAGAG	721	800	734	827	945	918	925	1023	981	1054	1312	1238	1251	1344	1437	1300	1471	1429	1455	1163	770	862	861	688	696	1007	1381	1369	940	780	523	587	522	566	616	705	811	1063	861	871
AGCTGGCATAACAGGCGCCTGCCAC	29	33	36	40	30	30	37	31	43	38	101	70	93	74	92	59	66	61	57	56	136	130	131	68	60	83	94	103	46	26	251	208	172	123	75	154	108	114	57	39
AGCTGGCATAACGGGCGCCTGCCAC	44	42	49	46	67	39	32	44	43	71	134	117	122	95	142	76	87	94	98	68	162	154	119	77	79	102	125	136	70	40	293	249	229	167	114	212	171	158	114	61
CATTTCTTGTCTCGCTGATTAACTC	124	128	127	130	123	158	134	144	147	117	180	176	207	195	195	130	131	157	131	124	147	130	137	135	150	106	91	114	106	89	85	97	76	113	110	55	47	62	85	67
CATTTCTTGTCTTGCTGATTAACTC	266	315	317	326	303	351	303	368	332	325	422	441	438	439	484	264	247	297	259	227	290	278	297	305	304	140	151	144	153	135	181	174	168	198	271	76	64	83	85	96
AGTCTGTGTGCCCGGCTGCCTGGCC	23	26	31	31	28	40	25	38	19	28	83	59	49	56	59	36	38	40	34	43	80	58	74	36	36	32	53	44	25	18	102	70	76	52	32	50	31	46	32	12
AGTCTGTGTGCCTGGCTGCCTGGCC	31	46	47	47	59	42	41	38	55	61	121	84	118	90	129	46	81	78	71	59	129	110	83	61	54	68	81	85	37	23	168	148	112	74	73	143	80	80	43	47
CGGCAAAAAGCAATCTTACCGTAGT	609	629	577	612	626	684	584	689	658	607	1214	1136	1137	1182	1259	749	741	714	722	647	847	988	984	913	1000	397	527	502	563	462	802	843	884	1221	1466	355	314	457	499	598
CGGCAAAAAGCAGTCTTACCGTAGT	377	451	434	420	427	488	451	524	509	465	869	824	887	824	913	735	718	702	712	586	681	830	912	724	771	510	745	712	655	524	700	820	872	1032	1106	440	516	681	760	802
ATTTGTCCCACAAGTTTTTTGTTCA	62	80	64	70	58	77	62	86	77	77	85	87	83	92	109	52	64	62	56	44	30	41	39	52	46	24	36	27	23	19	25	18	15	20	28	6	5	8	21	5
ATTTGTCCCACATGTTTTTTGTTCA	50	59	53	54	56	54	57	70	74	58	69	74	95	68	83	68	55	50	52	44	54	52	35	53	51	20	28	24	27	37	22	22	25	30	44	17	8	18	21	15
TGACCAGAAATACGCTGTAGGAACT	657	709	648	700	785	821	811	1000	828	839	1225	1209	1200	1210	1268	1140	1118	1173	1129	998	1106	1181	1093	964	898	933	1169	1102	1006	841	1068	1138	956	1059	983	821	631	803	867	922
TGACCAGAAATATGCTGTAGGAACT	914	1039	948	1065	1111	1210	1122	1346	1238	1196	1719	1780	1683	1719	1691	1702	1478	1653	1538	1412	1460	1587	1513	1306	1256	1387	1476	1575	1344	1068	1473	1433	1226	1291	1307	1085	789	992	1097	1087
GCCAAGGTGGGCAGATCCCAAGGTC	234	250	223	264	263	256	295	335	306	314	507	518	525	488	547	650	647	680	700	614	411	496	513	275	257	731	993	1021	564	322	526	574	571	382	347	774	844	1104	577	522
GCCAAGGTGGGCGGATCCCAAGGTC	198	221	214	221	232	220	215	286	265	268	395	398	444	370	476	483	487	462	564	458	298	385	410	213	235	441	727	657	346	195	368	385	405	276	268	457	520	643	376	289
GATACAGTAAAACAGTAAGACTGGC	1253	1491	1414	1508	1657	1538	1399	1740	1700	1617	3049	3065	3074	3081	2970	2075	1976	2058	2074	1837	4716	4246	3679	2834	2417	2232	2379	2167	1845	1395	7462	5996	4191	3977	3136	3320	1957	1910	1938	1830
GATACAGTAAAAGAGTAAGACTGGC	1784	2080	1940	2069	2114	2153	2086	2424	2276	2293	3581	3636	3827	3690	3713	3066	3033	3172	3143	2685	4189	4028	3655	3008	2616	2877	3221	2886	2619	1961	5422	4877	3609	3409	3146	2932	2025	2267	2356	2312
AAGAATCTAAAACGATATCACAAAA	630	708	632	639	649	502	520	543	486	510	465	469	390	547	530	99	80	82	124	97	114	129	125	145	170	12	17	12	23	19	40	41	34	52	76	2	8	1	7	10
AAGAATCTAAAATGATATCACAAAA	581	738	636	706	691	511	493	603	493	512	348	347	287	425	419	75	53	55	106	82	72	86	73	69	86	2	10	9	7	19	24	28	13	19	32	2	2	2	6	2
GATAAAGCAAAGAAAAACTAACAAC	749	844	835	822	915	730	686	751	754	762	654	676	573	786	821	168	209	199	239	223	245	283	223	254	287	36	49	27	40	39	104	111	63	97	123	21	13	5	9	21
GATAAAGCAAAGGAAAACTAACAAC	1506	1753	1638	1747	1776	1777	1549	1858	1746	1723	1780	1984	1806	2213	2179	766	860	793	960	942	933	1050	893	952	1016	245	307	241	325	289	560	615	417	585	707	99	82	63	100	117
AATCCCTGTTAACGAGCCCCAAATT	41	56	59	52	51	46	45	46	38	39	64	76	62	71	88	23	25	22	18	10	25	26	35	37	38	4	6	6	7	7	7	11	13	25	41	2	1	5	4	2
AATCCCTGTTAATGAGCCCCAAATT	58	72	86	61	60	49	52	56	57	35	76	81	71	84	77	13	16	21	14	9	22	19	24	34	25	3	6	2	8	4	8	12	9	22	40	4	1	1	3	1
TTAATGCAAAAGCAAGCAGTAAAAG	939	1043	1008	962	1000	1118	1140	1199	1017	1014	1122	1144	1092	1185	1192	716	764	732	801	727	310	453	447	453	526	160	254	238	223	306	104	180	150	239	314	58	47	72	121	156
TTAATGCAAAAGTAAGCAGTAAAAG	964	1104	1041	950	1039	1092	1039	1147	1011	970	945	984	945	1052	1003	525	491	494	521	465	195	304	302	319	352	111	114	138	141	168	53	111	96	135	193	31	33	28	54	66
AGCCAAGATTGCACCATCGCACTCC	63	65	66	57	75	42	27	38	41	46	137	150	143	140	139	12	4	24	20	7	134	152	149	90	83	5	2	7	4	4	179	166	162	143	134	11	10	6	9	3
AGCCAAGATTGCGCCATCGCACTCC	29	36	49	43	52	12	17	26	30	24	118	81	106	76	85	10	4	6	11	3	82	96	76	57	59		3	1	2	2	118	87	104	62	77	6	1	1	2	3
TCTACTAAGAGCAGACAAAATAGAT	557	675	636	606	710	640	595	696	676	599	757	790	745	853	809	444	402	422	440	431	365	442	430	413	378	150	190	196	205	171	199	227	202	238	266	76	56	62	87	70
TCTACTAAGAGCGGACAAAATAGAT	735	817	729	819	723	862	725	887	787	777	1083	1042	1007	1111	1049	559	591	610	650	557	471	545	589	552	571	228	293	256	317	281	251	281	292	416	454	89	108	128	158	161
CTGCAACCTCTGCGTCCCAGGATCA	75	57	55	65	70	64	67	72	81	74	160	145	143	136	152	96	91	114	93	91	151	150	153	97	107	106	115	111	85	47	241	232	199	162	161	136	108	157	74	72
CTGCAACCTCTGTGTCCCAGGATCA	71	102	100	88	112	109	99	122	119	123	223	196	196	184	216	143	166	140	163	100	311	261	286	212	180	191	183	165	157	97	445	364	306	289	244	235	163	183	159	128
GTGAGCCACCGCACCCGGCCAGTTA	21	44	30	29	31	29	19	22	34	33	91	51	62	68	106	37	36	40	42	29	79	68	74	40	47	40	34	53	26	19	87	94	87	61	69	57	35	53	24	12
GTGAGCCACCGCGCCCGGCCAGTTA	34	26	38	28	40	26	23	33	32	25	80	60	67	66	73	36	52	41	46	37	55	72	68	51	32	42	54	62	24	14	93	91	75	59	55	55	34	62	30	23
TCGGGAGATAAAAGAGCCGCGTGTC	173	223	199	220	222	254	259	238	276	275	358	380	364	414	464	389	483	486	512	378	262	303	273	213	193	264	420	427	319	263	269	281	212	202	229	214	265	326	256	331
TCGGGAGATAAAGGAGCCGCGTGTC	162	174	160	190	200	225	205	218	249	259	357	377	340	391	377	421	459	526	493	485	262	301	284	235	192	382	533	597	446	295	233	280	289	265	301	391	411	532	447	533
GTGGTGGCTCACACCTGTAATCCCA	56	77	58	48	65	55	51	80	55	77	112	102	104	117	126	51	46	51	66	60	113	111	91	77	63	44	63	54	42	21	136	129	115	99	86	46	52	48	14	16
GTGGTGGCTCACGCCTGTAATCCCA	135	130	134	140	141	120	115	138	121	145	303	209	223	234	291	112	115	132	115	97	280	272	246	162	137	117	123	126	62	36	379	338	286	217	184	142	108	121	58	56
GGCTCCTCCTATCGAGGAGGTAATG	192	190	202	222	217	169	141	174	169	180	391	295	288	358	433	127	123	141	151	127	315	293	248	176	233	79	82	92	91	65	244	197	180	220	266	76	66	83	76	74
GGCTCCTCCTATTGAGGAGGTAATG	228	229	200	243	247	216	185	218	211	233	436	340	349	379	446	145	137	156	153	160	350	325	244	251	303	94	121	94	109	79	243	224	193	235	291	82	55	46	81	78
GATGTCTCCCTGAACAAGGGAGCGG	232	257	250	250	246	271	235	299	277	267	568	395	436	472	559	290	365	293	342	301	551	500	434	424	454	304	389	351	300	280	534	483	394	500	609	379	393	376	412	401
GATGTCTCCCTGCACAAGGGAGCGG	172	147	146	163	173	187	155	212	177	159	378	287	276	364	369	216	232	243	264	250	395	367	340	310	295	273	337	313	264	208	454	370	278	377	414	385	306	343	327	324
CGTGAGCCACCACATCTGGCTAATT	59	74	45	57	62	79	59	51	49	47	73	72	66	76	62	26	35	27	45	30	24	26	30	26	25	9	18	18	12	11	10	19	16	14	21	3	8	8	9	7
CGTGAGCCACCATATCTGGCTAATT	82	108	111	110	113	96	102	108	93	91	105	105	105	131	123	44	43	38	58	45	27	50	31	36	39	13	16	20	12	11	15	23	26	20	18	4	6	4	5	4
ATCTGATACTCACTTACACAGGGGT	323	414	391	444	440	375	326	420	355	384	858	803	815	826	844	387	367	403	408	362	1315	1199	1036	974	913	492	550	448	349	331	2240	1657	1151	1505	1471	835	499	502	581	445
ATCTGATACTCATTTACACAGGGGT	419	477	421	469	441	474	384	460	454	400	980	834	863	885	1022	359	373	417	399	312	1171	1099	1042	949	938	367	403	344	369	275	1449	1211	1060	1292	1319	448	237	362	393	305
AAATTAGCCACACGTAGTGGTGCAT	256	269	280	267	281	165	177	220	163	191	515	391	358	457	481	91	69	78	131	80	316	327	360	328	359	37	56	51	52	52	282	320	304	313	354	53	45	42	32	51
AAATTAGCCACATGTAGTGGTGCAT	187	237	206	241	251	186	150	181	174	151	407	382	362	425	436	99	86	111	131	93	311	300	333	283	333	52	68	65	59	52	307	316	285	299	343	92	27	67	52	58
TAGATTACTGGTCAGGGAGCAAATG	832	986	914	966	1024	1239	1194	1277	1263	1156	1980	1864	1973	1839	1945	2782	2658	2877	2911	2528	2085	2368	2057	1714	1655	3729	4468	4305	3516	2784	2667	2656	2314	2461	2339	4067	3688	4988	4826	5111
TAGATTACTGGTGAGGGAGCAAATG	1787	2135	1985	2141	2256	2736	2500	2946	2809	2754	4017	4021	3912	4129	4203	7045	6837	6797	6776	5863	4269	4307	4029	3540	3333	9392	10956	10542	8234	6570	4618	4686	4054	4338	4514	10071	9343	11851	10967	12041
AAATTCTTTTAGAACAAGGTCATTG	609	597	529	525	559	714	576	638	580	510	521	582	528	616	607	317	308	258	286	268	60	129	155	186	217	48	48	82	115	99	7	28	26	72	136	3	11	21	32	48
AAATTCTTTTAGCACAAGGTCATTG	195	279	244	209	225	326	265	267	276	232	302	278	283	308	300	232	191	192	223	184	66	107	113	143	162	43	80	82	90	83	14	38	26	75	125	14	23	26	42	59
AATACTGACATTCACCTTTTAGCTG	181	227	212	197	227	222	175	217	191	186	307	276	307	301	318	127	105	126	137	70	149	196	205	183	200	36	47	49	58	61	78	122	90	176	229	24	21	31	40	31
AATACTGACATTTACCTTTTAGCTG	169	193	182	186	190	148	155	168	129	133	247	248	241	223	266	47	43	51	57	52	82	115	137	130	132	10	12	20	21	24	28	60	58	105	126	7	10	3	10	6
TGGGACCATGTGCTCTGGTTTTCTG	302	344	310	337	340	390	359	378	336	385	544	553	605	576	601	532	489	509	505	434	378	408	477	355	376	370	499	551	443	301	274	364	348	382	400	328	304	440	399	383
TGGGACCATGTGTTCTGGTTTTCTG	403	464	469	449	449	525	452	528	502	526	776	745	760	722	854	599	630	653	610	431	540	619	637	492	545	471	556	582	504	327	409	438	457	483	567	314	302	413	424	413
CTGAACCAGGCCATGTTCTGGGTGC	293	295	309	336	364	380	352	396	360	389	799	625	749	716	741	868	829	875	828	663	1294	1063	993	719	641	1479	1546	1604	1170	783	2223	1538	1388	1262	1060	3113	2142	2786	1789	1539
CTGAACCAGGCCGTGTTCTGGGTGC	205	207	200	215	197	231	229	267	261	271	480	397	447	445	504	567	556	646	606	488	768	677	599	424	303	1049	1271	1218	725	484	1155	892	827	672	570	2048	1734	2029	1165	973
CCCAAAGTGCTGAGATTACGGGCGT	135	108	128	132	157	162	141	154	157	161	250	202	267	223	230	210	204	217	190	173	149	175	174	117	123	141	179	197	173	99	125	129	134	135	123	111	137	173	131	137
CCCAAAGTGCTGGGATTACGGGCGT	105	133	109	121	124	132	129	135	153	139	236	204	218	225	226	142	180	152	190	170	134	171	178	100	94	108	188	158	123	88	108	132	132	99	113	80	90	133	85	80
CGGGCGTGAGCCACTGTGCCCTGCC	75	69	86	108	93	96	92	107	94	86	234	189	191	181	166	210	195	177	189	156	268	255	219	144	103	276	342	281	134	81	460	390	335	218	179	481	357	440	192	128
CGGGCGTGAGCCCCTGTGCCCTGCC	32	29	40	34	40	30	25	41	42	36	79	53	60	60	84	57	48	38	43	48	77	66	61	42	39	68	63	48	34	17	116	89	90	53	53	127	68	80	39	27
TGAGGAACTGAAAGGAGGCCTGGGG	292	366	324	338	348	332	291	390	365	376	541	587	599	623	640	323	299	342	383	328	286	330	375	307	283	104	141	172	125	95	194	246	275	257	335	40	31	65	53	39
TGAGGAACTGAAGGGAGGCCTGGGG	568	587	585	640	656	640	580	701	731	697	1051	1022	1100	1063	1204	743	707	800	947	712	507	652	831	545	560	283	455	540	323	244	466	578	607	542	563	159	157	226	195	200
GCATGGGCTGGACCTGGACCGGGGT	159	178	150	143	185	152	156	196	194	194	419	333	343	383	364	352	376	397	391	325	482	460	444	268	241	598	761	695	367	183	866	745	632	416	293	1109	943	953	516	366
GCATGGGCTGGATCTGGACCGGGGT	229	240	246	260	274	273	274	320	318	349	655	636	679	658	673	821	784	820	782	659	880	935	891	538	428	1458	1613	1648	953	476	1762	1547	1223	923	672	2895	2260	3110	1365	948
TGGGAGCTTAGGCACTTTCTGCCAC	58	45	53	56	52	71	57	65	82	55	109	98	120	104	111	48	67	69	63	32	54	67	77	56	66	41	48	49	48	26	41	46	73	64	66	22	21	30	40	22
TGGGAGCTTAGGGACTTTCTGCCAC	101	124	122	116	131	143	92	113	124	148	219	219	221	195	255	120	156	128	145	107	124	151	183	124	149	52	101	106	72	64	79	118	128	160	175	48	49	81	80	75
TTGGATTTCCAGACTCTAGAACTTG	87	114	104	103	98	122	126	146	131	97	145	126	129	179	152	116	124	125	125	100	61	79	74	94	76	63	62	74	87	67	44	39	43	60	95	35	29	52	55	67
TTGGATTTCCAGCCTCTAGAACTTG	83	67	70	91	82	100	90	98	96	108	114	118	116	111	130	88	91	113	86	71	60	54	61	58	62	43	49	64	43	45	21	39	35	45	54	19	25	38	38	29
ACAGTCACTGTGCGGAGGCTTCCCC	98	106	106	108	109	125	125	147	122	147	229	191	209	185	221	154	173	176	212	138	169	195	161	134	125	141	205	178	123	79	170	173	188	166	172	155	119	153	131	120
ACAGTCACTGTGGGGAGGCTTCCCC	111	122	125	124	141	124	93	131	127	139	227	152	154	208	228	117	103	113	125	128	215	182	155	138	100	90	105	115	83	58	157	120	107	131	133	71	71	62	66	72
GAGAAAATGGAGACTTAGAGATGGG	3245	3647	3414	3330	3694	4861	4905	5743	5717	5495	4768	5015	5322	5353	5586	8322	8819	9208	9355	8086	3192	3323	3444	2815	3187	5859	8831	8250	6318	5289	2494	2464	2269	2304	2972	2475	2675	3471	3158	3890
GAGAAAATGGAGGCTTAGAGATGGG	3458	3958	3716	3624	3991	4852	5004	5570	5432	5496	5073	5412	5725	5568	5979	7470	7611	8090	8715	7256	3662	3607	3843	3090	3403	4609	6884	6837	5205	4389	2691	2696	2524	2527	3236	1442	1820	2329	2064	2521
ATCGTCAGTTATATATCTTATGGTC	323	356	377	351	389	370	337	418	391	331	677	620	641	653	622	279	270	316	313	286	558	614	580	472	427	184	203	165	180	117	535	459	403	453	397	170	117	106	111	80
ATCGTCAGTTATGTATCTTATGGTC	425	470	465	460	454	516	459	585	518	483	995	875	1019	922	886	756	634	743	694	587	1028	1078	1074	885	871	749	726	815	727	562	1334	1183	1127	1162	1071	773	510	640	744	658
GGTCTTTGTTAGCGGCCAACTTATT	276	320	273	290	312	315	278	321	296	276	495	442	447	475	503	259	206	260	273	193	296	312	350	306	279	133	166	159	139	98	192	212	221	258	259	72	72	93	107	71
GGTCTTTGTTAGTGGCCAACTTATT	576	656	711	676	683	688	611	757	637	632	1062	939	1033	1056	1064	610	532	662	593	520	679	784	791	699	654	346	426	432	411	260	448	544	505	618	654	202	158	222	246	204
AAAAACACAAAGCCCAAATGGTAAA	500	570	476	501	553	459	416	509	477	463	582	648	569	714	690	136	138	158	187	195	330	327	281	283	341	29	50	29	46	44	170	172	131	168	223	35	18	11	18	18
AAAAACACAAAGTCCAAATGGTAAA	669	766	717	748	787	618	649	740	721	769	860	940	812	1019	978	205	193	257	298	274	501	486	391	369	492	57	76	47	68	77	280	240	205	247	381	37	23	13	35	33
AACTTTCATTTCATGCTACACTCTG	22	16	19	21	17	20	15	21	21	16	36	40	37	35	40	12	21	21	15	13	26	19	28	22	24	17	14	13	12	13	12	18	15	15	19	5	7	2	5	9
AACTTTCATTTCGTGCTACACTCTG	24	28	30	40	27	38	33	33	29	37	63	53	61	64	65	33	29	35	41	24	55	43	50	41	43	26	24	34	34	29	26	35	38	43	64	16	6	33	31	29
CTCAGCATACGAAATCAATGTACAA	333	405	366	376	402	347	320	420	341	348	478	511	406	504	501	187	175	185	187	155	278	325	256	253	255	33	64	55	77	66	175	207	162	191	223	30	31	27	24	23
CTCAGCATACGACATCAATGTACAA	292	339	320	332	340	286	338	353	348	328	487	552	543	490	502	240	250	249	270	194	413	442	371	339	309	133	159	145	156	114	403	384	292	338	325	92	76	72	86	73
TTTTTATTGACTATGGAAAGAACAC	245	282	232	226	216	230	200	228	224	183	250	290	287	331	312	66	41	82	100	55	45	76	100	131	137	7	11	22	25	21	9	19	35	71	105	2	1	2	10	5
TTTTTATTGACTGTGGAAAGAACAC	139	140	150	147	118	136	117	142	90	98	183	178	201	186	206	48	54	62	72	53	42	72	83	88	94	4	9	14	15	30	3	15	29	55	75	3	2	6	7	10
AGGTCTCAGCTTAAATGTCACTTCT	160	162	143	158	158	232	170	208	179	185	205	191	243	244	219	331	312	336	299	236	96	136	134	161	157	190	233	255	289	211	44	66	85	122	181	77	89	189	240	279
AGGTCTCAGCTTGAATGTCACTTCT	136	153	144	142	150	241	192	195	172	187	242	260	264	253	290	401	382	434	384	325	160	180	214	155	187	369	459	492	433	332	97	118	134	200	259	220	240	431	435	477
TGTTTTTCATTCATCTATTTATTCC	84	103	85	81	94	78	84	85	89	85	84	83	66	91	93	16	27	29	23	19	27	39	31	35	35	8	9	7	7	10	23	9	15	15	18	1	1	2		4
TGTTTTTCATTCGTCTATTTATTCC	102	95	108	98	98	120	92	121	105	134	123	115	113	109	143	54	51	70	64	60	70	61	64	68	72	19	24	29	28	27	34	35	25	51	75	9	9	8	11	13
CAAGTAGACAATATCATGAGCAAAG	247	298	294	301	293	291	289	304	301	277	553	530	517	541	595	343	267	259	358	270	533	538	476	467	415	195	255	199	231	191	556	580	471	539	503	159	146	148	187	164
CAAGTAGACAATGTCATGAGCAAAG	342	347	386	345	432	436	416	421	451	455	756	760	826	779	725	632	585	604	658	488	841	900	808	737	624	622	688	612	608	468	972	965	841	884	897	508	439	523	620	655
AAAAGGGGGATAATTGTAAGAATGA	3440	3918	3704	3777	4061	4637	4591	5095	5046	4867	4309	4890	4559	4971	5055	5619	6558	6132	6230	5559	2171	2206	2201	1855	1998	2990	4508	3974	2971	2236	1188	1072	965	1085	1293	1533	1450	1825	1455	1756
AAAAGGGGGATAGTTGTAAGAATGA	4909	5910	5466	5372	5977	7057	7139	7950	7725	7687	7116	7621	7696	8021	8297	12632	14300	13760	13052	11645	4764	4568	4584	3549	3735	10894	14892	13261	8581	6066	3472	3006	2550	2296	3051	7695	7534	8809	6030	6412
AGAATCATGTCTCACGTTCTCACGT	145	190	167	171	193	166	149	178	188	163	360	287	304	317	354	179	155	184	191	161	332	301	283	275	282	139	161	188	145	150	280	232	274	309	379	97	107	114	131	140
AGAATCATGTCTTACGTTCTCACGT	273	299	319	311	332	352	326	344	333	309	659	579	644	595	656	413	388	430	460	385	543	611	655	527	618	317	364	458	387	300	503	519	567	649	895	238	186	319	377	445
AAGTAAAATTAGATCAATGCCTCAC	222	251	214	225	241	243	167	217	207	175	248	284	227	277	305	62	70	81	77	64	55	90	68	97	121	7	8	10	15	19	15	30	26	59	76	3	3	3	4	5
AAGTAAAATTAGTTCAATGCCTCAC	242	231	204	198	195	218	181	184	187	157	212	236	218	258	224	77	79	74	79	53	39	67	64	70	99	11	9	11	29	33	12	9	20	46	68	3	1	3	6	10
GGGCTGTCAAGCAAAGCAGTGATTC	80	75	53	70	66	77	53	69	90	93	132	101	124	126	121	68	96	77	88	69	49	80	89	56	45	38	59	66	55	31	55	41	65	48	68	18	26	40	52	22
GGGCTGTCAAGCGAAGCAGTGATTC	102	112	90	101	123	120	83	132	141	112	175	155	177	170	207	131	138	141	118	139	87	117	114	87	84	65	118	104	77	58	74	92	89	75	103	33	48	76	55	42
GCAAAAATAAAAAGAAATATGTCAA	744	920	832	910	956	785	761	866	918	937	407	492	363	492	471	138	149	146	162	167	104	95	80	72	89	14	35	10	17	19	42	43	12	22	19	4	5	7	3	1
GCAAAAATAAAATGAAATATGTCAA	929	1067	1007	1000	1124	958	904	1079	1000	1040	554	700	543	709	671	255	251	210	255	260	193	192	136	150	154	39	53	33	32	35	69	61	31	44	41	20	6	10	4	5
GTGGGTGTGGGCAAGATCATCAAGG	1079	1246	1262	1339	1390	1388	1389	1571	1627	1588	2251	2138	2333	2126	2228	2415	2493	2687	2569	2193	2192	2274	2138	1462	1300	2580	3407	3484	2184	1482	2487	2288	2043	1600	1464	2356	2165	2779	1873	1703
GTGGGTGTGGGCGAGATCATCAAGG	1212	1410	1381	1427	1573	1611	1610	1902	1809	1806	2548	2419	2710	2498	2592	3317	3493	3678	3346	2854	2331	2435	2430	1538	1337	3807	5056	5173	2924	1780	2693	2464	2244	1679	1510	3561	3452	4687	2572	2250
TCATTTCATTGTAAATGTTCTTGTA	400	423	383	366	399	411	354	433	346	355	343	370	348	339	395	167	121	140	149	115	47	83	115	100	126	22	28	30	50	39	8	16	19	37	69	5	13	2	20	9
TCATTTCATTGTGAATGTTCTTGTA	536	629	536	505	555	637	586	608	581	519	635	627	617	679	672	438	436	423	467	349	187	247	261	289	324	132	166	171	233	181	40	88	80	165	209	28	45	63	108	114
AGTGCATATTGAATTTTAGTGTGAA	1008	1109	1037	1065	988	1135	1118	1259	1110	972	1389	1442	1473	1513	1351	722	701	762	799	616	410	626	743	653	765	138	253	297	279	271	178	272	379	458	614	51	47	73	121	141
AGTGCATATTGAGTTTTAGTGTGAA	1171	1188	1193	1115	1223	1338	1152	1441	1171	1168	1756	1827	2019	1782	1859	1350	1164	1415	1404	1108	882	1194	1368	1231	1283	472	683	857	836	651	491	745	890	1203	1317	214	226	409	522	569
ACAGTTTTGTTGCTTTGATGCCTCC	100	116	88	115	113	132	83	110	113	122	220	217	195	209	231	111	118	120	127	94	194	202	197	166	170	74	100	106	81	64	154	156	156	203	224	60	43	56	79	86
ACAGTTTTGTTGTTTTGATGCCTCC	190	235	210	216	204	234	211	244	238	217	456	390	407	407	422	200	206	230	241	201	299	318	357	305	336	102	142	172	148	119	203	232	253	324	358	72	82	101	122	121
AAAACAGACTAACACAGACAGCTTT	248	305	281	269	271	321	308	321	299	284	440	449	448	445	455	291	295	303	248	236	214	294	326	273	341	130	199	180	179	157	155	183	177	220	368	56	86	79	104	117
AAAACAGACTAAGACAGACAGCTTT	548	634	540	591	561	712	664	704	714	634	850	923	849	912	933	921	910	871	892	718	389	509	567	534	574	401	570	605	571	530	194	286	340	476	622	189	210	336	451	513
ATGTACATGTTTATACACATATATG	757	926	972	1025	1038	637	624	743	712	667	870	740	499	776	751	165	84	128	155	117	579	488	289	264	197	78	68	27	45	30	484	326	101	108	87	113	28	7	19	7
ATGTACATGTTTGTACACATATATG	1199	1324	1418	1588	1668	1100	1012	1224	1163	1200	1651	1185	1090	1263	1343	383	238	243	288	249	1470	1142	734	722	552	265	229	142	162	119	1538	825	370	368	301	379	127	85	81	43
TTTTCTCAAGTTCGTGAGCTTCTTG	156	190	166	141	162	220	178	221	167	166	196	186	156	206	213	219	223	189	189	157	36	48	59	68	82	47	91	91	93	81	6	23	24	22	45	14	19	29	65	60
TTTTCTCAAGTTTGTGAGCTTCTTG	211	260	219	214	211	327	293	299	273	211	241	261	248	249	273	228	244	241	229	210	30	57	63	67	88	55	58	89	104	86	7	16	15	25	64	5	15	19	45	48
CAAAAAGTATGTCAGACAGATCTCA	528	599	552	584	581	704	593	683	639	581	840	935	876	946	1001	705	660	739	691	598	564	631	592	607	691	358	426	430	479	399	384	447	376	602	726	202	140	228	356	403
CAAAAAGTATGTGAGACAGATCTCA	859	1013	989	905	975	1132	1032	1163	1085	1027	1477	1476	1459	1589	1640	1158	1084	1173	1206	1148	896	1051	992	1038	1108	653	696	758	800	816	631	815	621	893	1230	334	294	385	641	794
ATTCTCCGTCCAACTTTGTTCCATT	44	57	55	60	54	59	61	67	47	48	96	93	116	98	108	67	55	76	76	57	101	92	104	80	78	33	44	59	45	39	81	75	77	72	127	19	16	38	23	28
ATTCTCCGTCCAGCTTTGTTCCATT	48	48	40	56	44	59	60	72	58	51	99	61	91	91	84	94	100	116	78	91	89	83	87	75	63	85	133	107	81	69	108	84	80	106	120	74	92	94	87	85
AATTATAGAAAAACAAAGGAAGTTA	1075	1226	1137	1050	1165	993	927	1093	938	921	746	840	655	867	847	188	146	182	237	192	103	139	159	206	199	15	29	14	36	22	23	53	30	47	90	3	6	7	3	4
AATTATAGAAAAGCAAAGGAAGTTA	926	1057	977	872	945	934	870	1030	897	895	878	1011	856	1007	986	428	362	398	443	408	199	280	290	314	359	80	94	82	138	118	60	79	86	128	210	14	27	21	35	48
TGGACAGAGATTCCAACATCCAAAG	299	329	305	337	343	331	296	348	343	306	445	411	358	428	444	246	255	262	267	239	235	259	252	230	230	113	139	136	135	102	115	135	141	156	230	62	35	52	71	80
TGGACAGAGATTGCAACATCCAAAG	499	601	541	578	604	316	347	418	397	389	885	908	849	874	939	93	83	114	173	86	730	797	756	618	605	29	15	20	28	43	645	664	545	606	569	46	30	10	29	8
AGGTAAACTAAGCCTAGATTAAGGA	912	1069	1141	1060	1193	1253	1164	1374	1208	1201	2007	1876	2061	2033	2024	1773	1709	1756	1741	1489	1945	2066	2117	1721	1689	1533	1621	1684	1662	1303	2072	2056	1827	2091	2158	1257	1092	1248	1544	1636
AGGTAAACTAAGTCTAGATTAAGGA	1507	1610	1610	1608	1732	1848	1760	2090	1931	1855	2801	2711	2868	2885	2849	2597	2379	2538	2603	2188	2514	2663	2576	2306	2139	2156	2370	2441	2279	1774	2535	2552	2258	2406	2534	1634	1354	1770	2001	1985
GCCTCCCAGGGCCATTTGCTCATTT	42	32	28	41	29	42	38	42	37	38	44	68	62	61	57	33	38	37	37	41	39	29	32	28	36	13	22	30	25	16	29	21	21	18	32	11	14	20	12	8
GCCTCCCAGGGCTATTTGCTCATTT	63	62	63	59	75	58	52	64	57	61	93	76	90	104	98	50	45	60	43	38	59	48	72	60	46	24	15	23	16	17	32	41	41	42	34	8	3	14	7	12
CCAGTTGAGTTTCATATTAGCCGTA	286	385	370	350	362	396	365	427	384	394	643	621	696	623	651	512	492	539	477	390	516	577	594	487	470	364	415	428	428	313	397	478	430	551	578	263	262	321	389	305
CCAGTTGAGTTTTATATTAGCCGTA	562	641	594	591	568	612	548	705	574	537	952	931	911	941	923	414	426	497	433	359	490	637	621	591	606	204	267	266	244	234	301	354	355	498	507	125	103	135	164	122
TTCCATGACCTCAAGTACTTGACAT	65	95	60	72	62	87	74	80	62	63	79	95	86	94	114	40	37	38	35	29	50	45	53	47	52	12	12	15	20	14	29	23	20	28	42	3	2	6	3	6
TTCCATGACCTCCAGTACTTGACAT	22	22	20	33	24	25	27	28	27	20	37	27	33	33	27	16	16	15	11	18	22	20	27	17	17	4	7	7	6	7	10	9	12	12	22	3	1	3	3	4
TTCCATGACCTCGAGTACTTGACAT	54	66	61	78	49	79	66	77	52	70	111	92	102	103	106	43	41	50	46	33	50	55	62	47	67	19	11	19	21	22	28	38	30	53	56	4	3	7	17	10
GCCTCCCAAAGTGCTGGGATTACAG	210	237	261	259	273	275	303	303	260	289	504	504	477	490	518	436	428	463	432	394	334	400	449	312	327	309	486	527	318	258	276	363	426	363	375	272	296	530	315	273
GCCTCCCAAAGTTCTGGGATTACAG	143	189	192	169	188	191	181	221	195	197	319	311	311	310	346	192	249	251	247	215	162	222	270	186	199	117	172	178	129	87	116	174	191	175	207	82	111	140	125	127
ATCACAAATATCAGTTGCAATTTTA	560	670	560	598	586	554	465	587	531	492	531	573	493	548	504	167	155	164	170	119	136	190	163	180	180	27	36	26	49	37	56	83	54	92	128	13	5	7	17	11
ATCACAAATATCGGTTGCAATTTTA	643	694	735	719	720	616	575	647	590	576	730	776	744	792	762	231	205	212	225	171	258	349	341	345	358	50	61	75	83	77	123	164	128	205	245	16	12	20	24	15
ACAGCCTTAGGGAAATGGCAAGGAC	146	182	162	169	149	173	157	193	189	177	308	243	302	284	312	236	215	209	318	217	213	263	266	238	206	133	187	215	194	150	163	198	218	270	302	84	75	150	131	168
ACAGCCTTAGGGGAATGGCAAGGAC	127	150	143	159	168	192	143	176	142	165	325	266	318	334	359	172	194	213	214	170	265	268	256	239	245	117	154	165	142	111	245	253	299	285	333	92	70	110	108	114
CCATCAGTCTGTCTTTTGGGGTATA	173	201	230	219	203	214	188	198	179	204	285	293	252	291	292	141	154	134	134	117	179	159	167	177	185	74	81	69	72	71	102	85	79	130	148	30	42	38	41	39
CCATCAGTCTGTTTTTTGGGGTATA	139	172	132	163	145	148	130	131	115	111	173	169	156	200	215	55	58	69	53	67	60	85	76	78	96	18	31	25	28	33	33	26	29	39	70	3	6	7	12	9
TACCGCTAATAAACCTCAAACACTT	71	76	73	69	72	41	38	62	49	37	116	114	91	114	122	12	8	13	19	4	49	59	72	56	81	4	6	8	3	3	23	34	31	56	68	2	2	9	5	2
TACCGCTAATAACCCTCAAACACTT	56	73	67	68	72	43	40	41	54	51	106	113	87	100	124	8	13	13	27	8	58	59	71	57	62	1	2	2	5	4	37	45	46	53	69	3	4	3	3	2
TTTGGGAGGCTGAGGTGGGCAGATC	243	250	231	308	323	290	284	288	292	312	507	480	531	486	563	484	501	479	491	420	380	423	464	326	322	398	572	596	353	247	335	396	438	332	401	372	356	568	398	335
TTTGGGAGGCTGCGGTGGGCAGATC	83	104	119	122	129	116	121	131	136	133	265	211	246	249	261	209	203	225	235	211	182	196	220	163	127	162	242	264	132	94	175	180	219	150	171	150	183	222	142	122
TCCTCCAACACCCAGCACAGCTTTT	33	40	47	40	50	53	39	43	54	38	78	62	86	63	94	38	37	40	32	20	42	44	49	51	48	21	22	22	18	18	28	29	38	39	58	20	8	16	19	13
TCCTCCAACACCTAGCACAGCTTTT	61	60	56	66	64	67	68	64	68	50	105	74	109	86	103	42	51	52	44	39	80	77	75	65	76	20	40	46	40	36	51	56	65	81	102	21	26	33	33	32
AAGAGGCAGAAACTGTGTCTCAACA	235	289	338	327	377	350	298	382	368	343	630	625	593	628	689	437	460	511	511	442	560	558	596	527	535	348	411	481	383	370	610	591	578	619	704	287	267	350	320	471
AAGAGGCAGAAATTGTGTCTCAACA	258	304	288	305	326	345	312	415	332	308	540	569	552	516	614	437	359	422	442	403	453	470	472	424	440	195	266	349	325	301	368	416	449	481	603	150	141	222	264	354
GATGGTCATAGCGAGAGGGGAAGAA	2461	2906	2839	2786	3040	3842	3692	4289	4048	4039	4546	4989	5244	4965	5468	8666	8485	8666	8779	7565	4468	4213	4625	3502	3494	10638	13092	11993	8465	6664	4634	4408	3848	3714	4346	9387	8313	10601	8113	9675
GATGGTCATAGCTAGAGGGGAAGAA	1902	2063	1957	2225	2193	2469	2285	2823	2534	2630	3495	3524	3730	3716	3897	3403	2979	3376	3586	3051	3434	3342	3223	2771	2627	2374	2698	2917	2271	1935	3553	3196	2697	2819	3191	1443	1110	1255	1346	1685
CAGTTTTCGGACCGGGCACAGTGGC	90	111	90	98	106	136	98	122	123	119	189	182	222	188	176	191	216	212	205	146	79	98	126	100	79	129	243	213	142	102	51	105	97	105	116	82	105	201	121	130
CAGTTTTCGGACTGGGCACAGTGGC	151	200	172	173	161	227	175	185	186	222	337	319	324	319	343	363	378	396	358	303	145	239	246	165	160	281	419	442	297	190	111	159	173	196	215	175	259	391	309	296
ACACAGTCCTAGACTTCAGAAGACA	208	196	187	219	229	244	225	246	238	227	413	372	433	421	468	366	365	382	365	290	495	512	459	410	402	490	507	466	397	328	617	554	472	561	531	650	502	529	526	431
ACACAGTCCTAGGCTTCAGAAGACA	196	227	249	246	243	296	277	306	319	284	545	484	538	518	536	540	509	556	500	384	627	631	635	494	477	785	802	774	622	474	718	717	674	651	663	978	773	926	829	780
GATATATGAGTGAACGTGGTTCTGC	333	369	351	389	355	356	349	457	428	373	709	734	724	717	795	543	572	620	586	496	660	707	716	554	521	526	617	708	488	329	698	672	699	653	599	590	521	603	522	503
GATATATGAGTGGACGTGGTTCTGC	245	318	270	292	275	284	259	294	324	309	582	513	593	588	616	477	487	523	505	360	547	529	546	423	349	505	594	560	420	257	610	583	601	532	436	496	440	589	437	353
CTATCACTGGCCCAATCAGATAAGG	167	154	142	156	142	126	152	163	167	129	261	282	291	292	336	124	109	131	135	108	285	304	285	267	207	48	78	74	83	70	335	348	263	288	302	64	41	54	62	65
CTATCACTGGCCTAATCAGATAAGG	202	232	231	225	253	196	191	212	211	192	451	384	363	395	437	154	157	163	183	168	455	408	313	320	309	84	108	106	120	102	419	390	232	377	361	107	55	53	77	100
GATTAACAGTAAAATAAAAGCATAT	1394	1643	1508	1494	1731	1206	1150	1306	1259	1216	945	1162	924	1102	1099	252	207	207	307	239	269	318	295	281	246	36	48	25	44	35	83	92	63	72	97	15	15	6	9	13
GATTAACAGTAAGATAAAAGCATAT	2402	2754	2591	2739	2853	2495	2335	2712	2545	2603	2519	2689	2559	2681	2627	1004	944	955	1119	954	1097	1240	1120	978	887	217	282	231	316	235	623	635	419	494	506	119	76	55	78	95
TTTTGCAAGCCTCATAGCAACCAAA	143	144	108	126	111	127	110	137	103	128	156	153	160	157	183	65	54	61	79	50	34	47	66	78	71	7	10	20	21	10	11	14	18	33	48	2	7	6	4	9
TTTTGCAAGCCTTATAGCAACCAAA	103	121	106	104	111	131	109	121	120	94	155	141	142	130	162	42	45	41	55	41	26	41	40	52	57	6	8	14	13	11	8	20	11	27	42	1	3	2	3	6
ATCAGGCAGACTCGGGGGTTACAAA	310	356	343	381	373	328	334	403	373	356	670	721	749	680	684	365	375	427	423	342	569	628	727	413	360	187	258	279	189	129	615	635	677	448	425	152	148	166	126	116
ATCAGGCAGACTGGGGGGTTACAAA	339	407	394	384	430	390	317	481	401	408	761	762	860	746	824	421	476	492	497	377	725	833	762	545	452	266	403	418	269	174	858	834	812	604	573	309	243	301	201	162
GACACACAGACCCACACAACACACA	29	32	21	35	33	16	23	23	39	33	74	80	69	82	100	19	34	31	23	18	184	148	101	85	69	43	51	32	31	13	474	253	174	150	103	118	62	54	29	19
GACACACAGACCTACACAACACACA	50	59	50	52	71	48	55	70	39	63	156	139	153	146	134	52	63	66	67	42	364	302	230	157	165	115	127	80	45	40	941	562	355	271	236	313	109	103	75	43
ATTATTCAGGAGAAGCCTATCTAAT	183	220	191	173	170	179	183	208	151	145	144	154	110	157	135	51	55	52	55	43	21	34	39	36	58	8	10	11	13	16	6	10	8	9	24	4	2	2	4	5
ATTATTCAGGAGCAGCCTATCTAAT	138	158	123	140	134	135	125	139	104	135	173	182	143	168	195	74	61	83	83	73	72	73	75	69	86	26	33	35	36	25	20	35	31	49	58	6	7	7	12	18
CCATCTCTAGCCATGGATGGGGCCT	92	122	113	111	119	95	101	146	101	113	242	188	208	218	238	157	168	165	140	144	339	278	214	152	198	216	209	217	128	110	516	304	263	222	271	335	205	243	192	156
CCATCTCTAGCCGTGGATGGGGCCT	89	84	88	89	92	91	89	105	107	96	254	172	179	220	255	169	166	145	152	136	314	193	209	157	159	191	206	239	130	101	407	311	226	227	241	356	277	286	170	164
GAAAGACAACTTAATGTGGCCTAAT	596	654	687	679	689	734	779	896	785	707	1216	1241	1240	1229	1352	1061	958	1103	1124	983	939	1026	1077	1071	1121	685	837	938	953	770	787	869	940	1157	1336	493	372	609	799	928
GAAAGACAACTTGATGTGGCCTAAT	561	661	601	649	641	729	712	871	760	767	1267	1221	1297	1293	1277	1334	1186	1381	1335	1140	1252	1351	1355	1238	1181	1281	1330	1539	1338	1110	1206	1377	1322	1434	1562	1074	832	1201	1333	1599
CCCTGGAAACATACTTGACTTCGTC	76	76	80	80	88	86	87	79	70	68	104	115	104	125	118	41	48	46	52	30	35	51	49	42	91	11	20	21	17	28	19	16	24	52	76	6	5	9	6	23
CCCTGGAAACATCCTTGACTTCGTC	44	45	47	46	32	38	48	44	44	40	63	69	56	51	71	23	33	38	34	15	22	21	24	29	37	5	10	18	16	14	2	8	13	24	47	3	1	7	8	4
TTGCAGTTAGCCAAGATTCCGCCGC	52	56	51	54	56	49	42	57	52	59	120	116	150	125	117	86	73	71	80	63	73	107	135	62	63	55	65	75	44	31	100	125	137	108	100	41	42	46	23	33
TTGCAGTTAGCCGAGATTCCGCCGC	104	117	104	86	99	109	110	120	119	109	225	178	215	206	246	203	241	225	208	200	164	205	212	124	109	218	307	345	178	95	207	248	257	205	197	268	326	451	207	171
GATTTTATTTTACGCAAAGTGGGAG	266	296	260	235	236	224	214	260	204	194	284	356	323	385	360	85	86	90	110	72	74	90	135	168	168	14	29	23	41	28	14	33	54	77	175	4	5	7	13	18
GATTTTATTTTATGCAAAGTGGGAG	330	345	308	290	269	263	232	290	213	205	374	368	341	417	384	58	57	61	104	53	61	107	93	126	161	6	8	14	17	23	12	20	23	63	116		2	3	5	1
AAGTGGGAGCTCATTAAGAAGGTAA	1563	1712	1668	1712	1778	1935	1921	2204	2135	1987	1976	2047	2034	2153	2090	1970	1994	1972	2124	1891	777	871	978	820	837	595	954	951	858	698	311	399	388	509	613	175	252	295	341	457
AAGTGGGAGCTCGTTAAGAAGGTAA	1239	1390	1275	1317	1372	1566	1491	1671	1691	1635	1566	1705	1633	1738	1722	1878	2029	2033	2038	1762	809	966	892	725	720	991	1419	1375	1113	815	429	502	498	491	631	367	429	597	504	709
TTCAGAGGCTTGCGTGAGAAAGTTG	542	627	573	589	594	753	660	819	719	689	851	928	1006	981	973	1315	1157	1372	1388	1015	423	540	594	465	488	631	943	1189	905	642	202	315	355	370	472	234	320	576	522	586
TTCAGAGGCTTGTGTGAGAAAGTTG	1526	1663	1635	1631	1553	2152	1999	2433	2149	1936	2245	2412	2461	2439	2485	4440	4065	4734	4274	3414	1005	1311	1533	1244	1256	2795	3776	4804	3463	2432	543	765	865	875	1099	1321	1558	2937	2525	2531
CAGGGACTTGCTAAGAAAGTAACCA	289	321	355	333	351	330	302	335	338	341	493	522	532	521	545	240	245	270	257	228	326	329	385	298	268	98	164	135	143	101	223	253	252	296	251	87	54	69	91	65
CAGGGACTTGCTTAGAAAGTAACCA	401	457	475	488	464	438	461	492	473	468	728	765	676	759	719	353	308	393	407	329	375	439	424	390	339	158	195	192	185	126	242	304	324	356	331	86	83	109	108	84
AGATAAATGACCAGTGAAGTCATTA	1056	1252	1275	1197	1272	1219	1262	1479	1391	1297	1758	1681	1512	1697	1700	1231	1127	1258	1226	1113	1104	1281	1111	1062	1052	553	595	711	713	624	860	953	750	1010	986	250	197	251	389	456
AGATAAATGACCGGTGAAGTCATTA	1148	1305	1230	1246	1346	1260	1212	1528	1404	1236	1965	1812	1708	1885	1895	1126	1130	1275	1345	1192	1271	1341	1238	1175	1155	549	666	701	702	617	941	1065	916	1094	1017	282	212	314	413	482
CCTTAATTGCAGACCAAACACCAAG	97	150	146	116	131	126	90	137	136	123	237	227	270	237	229	118	113	123	131	105	206	212	242	205	172	91	83	90	89	63	207	208	194	220	240	83	60	77	77	77
CCTTAATTGCAGGCCAAACACCAAG	81	94	87	98	80	105	95	117	107	102	197	163	177	176	179	111	88	119	120	87	160	174	174	170	151	74	87	115	66	46	146	183	183	193	194	68	66	69	75	67
AGCAGTTTGAGCAGCCAGATCCTGC	61	74	77	52	76	108	80	77	90	104	174	141	153	150	168	190	168	199	195	146	116	160	165	107	76	182	256	305	134	84	181	169	188	147	117	242	214	349	158	125
AGCAGTTTGAGCGGCCAGATCCTGC	55	70	63	74	65	93	73	100	87	76	179	143	143	146	157	173	199	207	196	155	135	170	148	106	93	174	250	315	140	72	158	175	194	127	115	240	262	357	198	109
ACTGCAGGCACCAACCACCATGCCC	25	20	21	19	28	15	19	17	15	18	49	45	29	38	45	7	21	20	12	11	53	41	42	28	18	13	12	11	14	1	76	76	44	27	23	29	19	17	10	3
ACTGCAGGCACCCACCACCATGCCC	11	9	12	10	8	10	10	11	7	8	26	22	19	19	23	4	9	10	7	12	25	19	30	22	10	11	9	10	10	2	49	59	28	30	23	15	9	18	10	5
CGTGCTTCTCTCATCATGCATGAGG	74	93	89	81	92	111	73	95	122	120	182	174	203	167	199	197	240	242	197	153	185	154	183	102	105	233	297	291	156	114	208	157	214	169	147	266	278	375	210	187
CGTGCTTCTCTCGTCATGCATGAGG	80	100	83	89	98	120	109	126	111	121	187	175	188	176	192	298	341	316	320	249	164	178	180	116	119	386	512	510	294	190	186	185	225	207	172	536	532	868	448	397
CGAAGGGCCCTGAAATCTGAGGAGG	117	140	127	141	137	180	161	183	153	169	232	204	239	226	281	250	332	285	300	235	122	139	140	109	133	167	284	268	203	192	93	95	109	126	151	136	159	247	207	264
CGAAGGGCCCTGGAATCTGAGGAGG	104	126	107	114	122	139	131	145	125	133	203	177	197	175	228	258	301	293	246	244	128	140	142	96	122	210	339	333	222	169	109	126	121	107	143	218	255	338	248	270
AGCTACTCAGGAAGCTGAGGCAGGA	376	399	404	402	466	564	451	531	573	612	804	611	616	688	831	1048	1162	1118	1073	1008	685	631	591	393	477	1191	1684	1565	1008	773	755	633	489	476	506	1380	1457	1758	1184	1224
AGCTACTCAGGAGGCTGAGGCAGGA	393	458	465	487	535	612	525	662	589	662	964	722	786	788	987	1411	1613	1487	1366	1360	815	764	709	456	513	1926	2770	2627	1450	1086	933	811	706	524	532	2623	2714	3432	1880	1829
AGGTGTGGTGGTCCATGCCTATAAT	100	135	124	140	143	98	74	101	95	94	282	208	230	231	233	53	44	51	64	42	283	248	222	160	158	41	36	31	41	22	326	268	262	195	172	56	31	24	20	13
AGGTGTGGTGGTTCATGCCTATAAT	156	175	151	176	172	126	108	139	109	144	349	281	302	307	317	78	86	90	87	72	330	301	312	237	191	61	63	62	47	37	339	313	249	262	238	58	52	53	44	31
GTGTATAAGGCTATGTTTGTGCCAA	1209	1395	1425	1445	1402	1232	1055	1441	1278	1224	2460	2323	2435	2342	2301	819	681	901	936	725	2285	2552	2457	2076	1730	388	461	475	433	407	2213	2356	1995	2151	1976	324	198	196	281	186
GTGTATAAGGCTTTGTTTGTGCCAA	1220	1377	1297	1283	1296	1235	1161	1407	1327	1167	2233	2118	2205	2148	2101	884	737	818	925	663	1339	1681	1666	1546	1358	262	382	401	452	392	786	1101	1051	1362	1480	139	135	161	208	163
AGGCTTTTACCACGCTGCCCAGGCT	60	50	75	50	67	52	49	65	55	47	117	112	95	101	125	67	83	94	70	58	82	102	105	90	73	64	60	80	59	44	94	78	95	84	97	67	42	77	64	58
AGGCTTTTACCATGCTGCCCAGGCT	113	108	120	155	127	118	125	143	149	135	313	237	251	267	271	185	211	218	199	153	229	260	232	199	211	178	232	235	153	131	224	215	254	280	245	173	178	254	219	199
CTGGGAGCCGGCACTGCGGCCTCTC	2	5	7	4	6	7	6	9	6	4	2	10	8	8	5	4	13	13	7	7	12	7	2	4	5	10	9	8	7	1	10	5	8	9	4	11	12	7	3	2
CTGGGAGCCGGCGCTGCGGCCTCTC	2	11	8	14	9	8	16	15	9	14	25	13	14	11	16	16	20	22	16	11	18	12	10	2	8	12	19	16	10	10	14	15	14	8	9	19	19	24	7	13
CATGCTGCCCTGCGGTCCCTGGAAG	26	30	37	41	35	37	41	43	33	46	62	70	54	74	71	57	61	59	49	52	45	43	50	43	31	32	56	55	47	18	47	53	54	54	50	48	44	48	39	32
CATGCTGCCCTGGGGTCCCTGGAAG	40	35	39	54	45	39	52	47	46	45	73	67	66	75	84	55	64	57	61	54	48	75	57	33	34	28	56	47	36	21	55	56	55	56	38	34	36	54	30	33
CTGTAATCACAGAGCTTTCTCCCCA	12	20	12	11	26	16	9	24	14	12	34	22	24	27	29	12	13	17	15	13	19	20	21	15	21	11	8	8	11	11	15	12	19	18	16	10	8	10	10	13
CTGTAATCACAGGGCTTTCTCCCCA	24	26	35	38	25	29	35	40	36	26	46	38	48	59	56	21	27	28	28	17	48	46	34	33	38	27	14	26	27	6	49	44	42	49	55	22	19	30	31	30
TTTGGACCACGTCGTGATCCACGGG	45	47	29	38	44	28	31	55	24	32	99	53	55	65	84	20	39	21	37	29	52	46	45	24	33	16	13	17	8	9	28	46	27	34	21	7	15	20	4	4
TTTGGACCACGTTGTGATCCACGGG	127	168	145	170	187	143	125	147	149	158	311	211	221	244	317	98	88	113	110	96	205	175	182	127	125	44	91	81	52	30	190	150	121	123	134	62	43	45	31	23
ATTGTTTTTAAGATGGACGCTCCCA	82	88	81	76	77	96	93	78	92	60	82	116	96	141	117	30	35	46	41	28	25	36	32	47	47	5	12	11	13	8	3	9	21	21	55	7	5	2	4	3
ATTGTTTTTAAGGTGGACGCTCCCA	86	76	85	91	71	85	70	73	63	75	110	100	109	108	132	34	49	47	60	33	23	33	46	47	43	7	22	13	21	12	4	8	20	21	44	3	6	7	6	8
ATTCTCTGGTGACATGATCAGGAAG	435	509	469	552	494	567	500	615	580	575	754	690	690	683	722	855	753	790	819	695	505	497	491	469	492	552	645	690	654	525	391	404	368	452	492	426	307	479	557	502
ATTCTCTGGTGATATGATCAGGAAG	497	525	508	559	566	669	567	649	619	573	774	749	725	733	763	679	588	692	649	535	414	509	504	407	404	353	401	458	424	378	263	308	263	335	370	187	157	229	264	252
AAGGAAGCTACAAGAAGGAAGACCA	924	1035	993	1029	1090	1344	1274	1542	1467	1583	1638	1760	1849	1783	1957	2666	2832	2663	2686	2607	1687	1686	1577	1303	1412	2888	3638	3160	2394	2440	1765	1636	1233	1347	1602	2440	2124	2293	2250	3312
GGAAGCTACAAGAAGGAAGGAAGAC	1341	1521	1420	1463	1636	2122	2061	2345	2274	2342	2440	2678	2626	2742	2996	5486	6206	5732	5796	5696	2321	2466	2219	2014	2180	6809	9029	8213	6386	5989	2238	2230	1890	2091	2797	6052	5984	7385	6845	10164
AATTGTAAGGAAACTGTTAGTCTGT	834	901	795	821	820	916	842	984	881	753	768	860	775	962	922	675	522	543	596	495	173	265	308	315	386	162	212	199	254	214	75	98	100	147	234	51	46	58	88	114
ATTGTAAGGAAACTCTGTTAGTCTG	411	449	436	392	429	420	449	472	408	391	437	481	490	494	523	311	281	295	333	256	132	185	182	223	251	85	98	108	134	131	43	56	73	137	157	37	38	42	79	57
CCCCTTTCCCTGAGGTTGGATTTAA	58	86	61	60	69	59	62	76	51	57	91	72	87	71	98	33	36	47	43	35	29	38	54	46	62	9	21	21	14	8	11	15	20	30	51	2	3	14	8	17
CCCCTTTCCCTGGGGTTGGATTTAA	33	53	52	38	37	35	32	40	50	29	62	45	37	60	64	16	27	18	21	21	19	27	27	29	44	8	5	8	12	5	7	11	7	14	25	3	2	3	4	4
ATGTACTGAGTAGGTGGAACTGGCA	1108	1311	1206	1307	1336	892	925	1182	1071	1167	2644	2461	2726	2461	2580	696	654	748	899	531	3720	3362	2981	2118	1937	597	677	539	450	359	5715	4801	3387	2966	2532	1127	571	481	444	341
ATGTACTGAGTATGTGGAACTGGCA	1118	1341	1255	1306	1522	1073	983	1311	1174	1229	2848	2690	2781	2627	2744	924	741	993	1074	804	4377	3902	3609	2556	2227	998	927	803	687	557	7344	5723	4138	3836	3137	1801	984	855	787	676
CCAGTGCAGTCAAAATCCTATCTAG	137	168	145	129	147	168	141	169	143	155	227	244	258	188	210	151	154	158	132	95	101	147	187	163	178	62	81	85	84	74	110	107	92	134	157	53	43	41	81	36
CCAGTGCAGTCACAATCCTATCTAG	107	100	105	115	131	151	121	152	119	121	196	231	207	237	231	156	141	150	150	140	249	245	230	189	179	189	170	154	124	88	381	296	230	224	241	198	132	159	124	145
GCACGCCTGTAAGCCCAACTACTCA	52	61	67	81	88	60	58	94	70	72	153	102	129	145	148	68	73	74	69	49	140	157	151	104	80	66	75	78	30	21	183	156	163	111	87	82	72	109	54	34
GCACGCCTGTAATCCCAACTACTCA	36	58	57	47	53	46	44	47	61	29	114	71	99	107	114	38	33	35	42	23	64	91	69	46	52	25	27	26	16	5	91	87	69	52	66	38	23	24	5	6
ATTCTCAGAATAGTCTTTTCCTATC	73	100	80	54	74	93	62	98	92	95	66	79	79	84	92	54	53	59	47	41	19	21	35	24	34	11	12	20	15	13	5	3	8	16	33	4	6	8	9	13
ATTCTCAGAATATTCTTTTCCTATC	86	68	64	88	68	83	80	97	79	84	61	57	59	52	72	21	27	22	26	22	12	14	17	25	17	2	2	1	8	10	1	1	1	9	10	1		1	1	2
CCAGCACTCGGCCTTTTCTCTGGGG	39	30	39	16	29	23	26	31	33	34	52	42	34	47	51	30	33	32	31	25	14	13	20	15	14	14	26	26	14	8	5	10	15	17	17	3	12	13	12	6
CCAGCACTCGGCTTTTTCTCTGGGG	43	42	44	48	42	50	40	70	47	45	92	66	71	64	86	39	41	51	45	43	23	23	25	25	33	14	45	23	17	6	13	18	17	12	18	7	4	13	9	7
TAGATTATGTATCACATTGAATTTT	368	425	408	368	386	396	330	435	367	359	391	402	353	377	404	151	120	146	147	109	122	125	144	145	178	28	37	43	38	29	36	52	41	85	108	11	9	7	24	10
TAGATTATGTATGACATTGAATTTT	588	676	662	647	626	706	598	672	616	624	597	668	575	687	623	324	242	265	267	242	206	242	251	266	247	78	69	75	90	79	68	87	80	161	170	18	20	23	45	34
GTCCTCAGCAAACTAACACAGAAAC	178	182	169	167	182	178	162	190	174	137	255	292	239	234	264	146	143	165	154	129	198	199	218	172	202	68	99	100	108	58	199	172	156	190	222	80	53	82	78	63
GTCCTCAGCAAATTAACACAGAAAC	308	339	307	346	344	335	291	357	310	303	481	456	467	469	491	238	234	209	246	201	300	325	288	289	318	87	119	104	119	93	184	206	200	269	315	49	61	63	57	59
AACAACTTCCCACAGTAGCATCTCC	45	50	51	35	44	40	51	49	41	35	68	68	75	78	101	53	44	50	38	30	64	66	55	60	77	37	26	27	32	21	61	41	48	68	103	35	30	22	22	28
AACAACTTCCCATAGTAGCATCTCC	60	75	56	49	56	67	72	70	62	59	107	89	110	95	128	73	72	53	54	46	78	87	74	85	88	54	38	42	37	28	61	72	64	82	93	39	30	39	43	33
AGAAAGAAAGAGAGAGAGAAAGAGA	3282	3875	3494	3575	4187	6184	6173	6947	7047	7523	3227	3946	3631	3833	4328	15321	20705	16043	14511	15539	2416	2196	1932	1470	1606	19220	29677	18835	11940	9836	1986	1596	906	869	1116	15241	15974	11964	7637	9479
AGAAAGAAAGAGTGAGAGAAAGAGA	3350	4004	3674	3677	4413	6259	6592	7245	7236	7861	3844	4561	4234	4567	4899	17885	23053	18449	17197	17773	3159	2805	2438	1992	2158	25053	35624	24253	15740	13351	2651	2217	1260	1353	1720	21220	21200	17314	12166	15183
TTTAACACTGGGCTCCACTGTCCCC	8	9	9	7	13	10	10	11	14	8	18	7	12	19	19	6	11	15	7	9	12	19	12	9	17	6	8	7	3	3	7	11	14	12	16	4	4	8	5	10
TTTAACACTGGGGTCCACTGTCCCC	8	8	6	13	13	17	7	4	10	10	21	17	5	14	14	11	8	5	6	7	13	18	15	7	8	4	9	3	9		13	6	7	9	20	3	2	4	2	2
ACTTACCCAGTTAAGTGTGAAAGGA	1128	1187	1146	1214	1216	1274	1160	1293	1169	1213	1721	1470	1364	1653	1699	891	807	924	869	938	899	1034	860	859	908	412	456	450	510	459	550	608	470	631	770	232	154	222	307	346
ACTTACCCAGTTTAGTGTGAAAGGA	699	770	728	733	774	735	684	816	774	677	1012	951	877	962	992	521	488	526	545	503	466	528	522	504	549	223	242	276	304	253	182	285	261	363	483	92	83	117	172	189
CCCTTTTTGTGTGTGGGGGGGGTTT	158	206	181	176	156	164	138	146	163	138	167	178	161	222	257	57	51	67	67	52	57	74	74	90	101	14	31	17	33	29	8	17	22	43	82	5	6	8	13	15
CCTTTTTGTGTGTTGGGGGGGGTTT	116	100	95	98	105	101	77	91	112	87	134	123	111	137	128	35	57	54	53	29	38	62	39	58	59	6	14	22	21	15	13	26	16	20	55	5	5	6	8	11
GGGATTACAGGCATGAGCCACCGCA	76	100	110	95	116	98	96	108	108	104	225	199	198	197	221	147	161	162	144	118	232	265	268	162	124	176	211	191	128	110	340	310	286	243	221	208	181	224	150	104
GGGATTACAGGCGTGAGCCACCGCA	90	79	90	104	95	88	79	114	105	107	243	161	195	190	220	131	153	145	146	100	224	229	220	171	137	111	197	182	115	76	269	279	263	245	180	202	194	215	151	109
GCATGTGAATTACATTTCAATAAAG	674	663	644	649	647	696	608	747	666	577	925	871	822	919	971	362	322	346	396	287	308	441	433	455	502	68	109	126	167	135	131	182	199	333	402	15	23	29	51	71
GCATGTGAATTATATTTCAATAAAG	828	946	865	956	850	884	792	912	823	733	879	874	791	912	887	300	295	311	369	263	171	289	309	298	374	42	66	75	94	88	57	83	76	145	171	10	17	16	20	21
GGAGACTCATCTCACATGCAAAGAC	206	209	205	217	247	249	216	259	241	257	354	352	352	349	367	294	320	311	275	261	276	317	301	260	260	236	259	240	201	166	259	286	259	310	330	187	128	176	155	194
GGAGACTCATCTTACATGCAAAGAC	326	345	316	346	354	364	311	383	365	347	507	540	512	544	599	327	327	343	386	283	410	453	378	353	384	193	245	216	184	172	282	348	287	339	419	141	93	121	151	169
AGTTAGGATCAGCTGGACACAGACA	301	357	348	361	377	468	411	475	429	487	784	709	722	710	772	1119	1182	1121	1096	959	1331	1176	1081	747	660	2112	2351	2251	1573	1098	2693	2022	1537	1242	1017	4198	3037	3639	2479	2152
AGTTAGGATCAGTTGGACACAGACA	591	676	693	731	797	909	763	1062	955	1008	1529	1425	1512	1425	1494	2374	2419	2440	2237	2123	2725	2402	2212	1476	1362	4779	5403	4991	3641	2679	5227	4076	2948	2567	2018	8660	6433	7101	5685	5014
TATTTAGTTAGTATTCACACCAATT	192	195	234	234	213	195	190	199	182	195	200	218	196	210	198	69	53	59	62	58	83	96	86	80	105	19	18	17	30	18	30	42	24	37	59	10	4	11	8	8
TATTTAGTTAGTGTTCACACCAATT	407	449	396	440	443	400	392	419	410	376	545	522	489	528	555	234	249	238	219	195	334	286	287	317	323	112	121	101	118	92	179	154	120	213	327	73	52	46	74	72
GTGAGCTGAGATCGTGCCACTGCAC	147	163	191	187	216	202	195	236	194	221	472	328	392	342	445	337	320	363	324	286	483	446	450	262	294	419	512	508	272	178	697	582	568	404	407	568	501	573	364	280
GTGAGCTGAGATTGTGCCACTGCAC	192	235	216	283	273	252	208	225	241	232	563	438	451	496	498	352	362	356	379	348	596	578	566	362	381	411	463	513	310	243	876	749	703	538	474	446	419	491	367	336
TCAGGAGTTCCAAACCAGCCTGGTC	155	165	141	140	141	180	117	183	152	154	278	266	267	255	273	192	192	202	186	170	196	212	211	148	162	121	165	180	131	86	149	180	212	178	162	63	85	128	92	72
TCAGGAGTTCCAGACCAGCCTGGTC	155	183	164	185	206	225	191	208	201	227	355	324	335	316	408	315	307	313	311	267	320	309	291	219	203	272	352	369	221	133	373	363	275	256	275	301	248	343	221	166
GTAATATGCTTCATTCATCCAACCA	102	121	117	114	147	135	104	147	110	131	170	166	169	170	202	88	84	63	71	61	127	176	136	121	152	34	46	37	40	47	106	103	94	127	132	35	22	23	31	23
GTAATATGCTTCGTTCATCCAACCA	211	231	195	235	224	200	204	248	218	204	395	332	383	381	416	202	185	187	194	162	363	364	314	304	306	162	149	120	144	107	378	329	242	361	378	118	106	82	126	95
TACATCATATGAACCAGAGTGCTGG	260	331	334	340	370	324	331	354	339	355	821	698	770	745	775	569	584	628	612	487	1811	1592	1303	979	847	1117	1065	939	785	560	4129	3021	2112	1833	1395	2337	1318	1362	1199	1000
TACATCATATGAGCCAGAGTGCTGG	278	309	326	341	332	311	255	339	324	342	827	673	678	663	707	517	462	508	468	420	1770	1412	1156	833	711	950	909	819	695	384	3865	2577	1825	1461	1106	1906	1187	1145	856	737
ACTGGAACTACCAGAAAGAAAAAAA	386	425	429	428	488	350	376	390	345	388	273	304	232	312	313	84	74	65	83	68	63	77	66	82	90	15	20	10	10	12	24	29	14	26	32	5	3	3	2	3
ACTGGAACTACCGGAAAGAAAAAAA	390	450	405	439	435	331	351	447	367	395	260	303	244	334	337	69	74	89	102	96	68	94	73	65	91	4	13	8	20	23	23	37	23	27	41	6	3	4	5	5
TGCACTGCTGTCCTAGAGACTATGG	283	274	302	296	363	360	328	397	388	373	670	629	659	577	610	762	759	818	751	584	812	755	785	539	509	1219	1282	1274	903	606	1090	819	790	746	636	1764	1265	1570	1173	972
TGCACTGCTGTCTTAGAGACTATGG	384	409	385	442	455	521	438	590	464	513	807	795	849	824	827	1083	1021	1083	1000	877	964	993	874	719	652	1648	1701	1689	1341	884	1188	1041	916	980	798	2135	1615	2128	1764	1391
TCTCTGGCTGGAATGACTGAGGCCT	35	25	43	49	36	36	35	52	42	49	85	61	79	73	74	76	56	72	88	58	61	60	57	43	41	68	71	80	52	48	57	53	67	37	52	65	58	98	60	48
TCTCTGGCTGGAGTGACTGAGGCCT	41	54	51	59	61	70	69	68	57	73	121	103	122	97	120	106	128	125	132	107	111	98	104	83	93	135	206	222	111	72	123	107	112	90	100	178	219	248	144	115
CTCTGTTGCCAGATTGGAGTGCAGT	486	553	542	570	578	699	627	790	698	726	1306	1162	1241	1209	1228	1594	1434	1684	1653	1306	1884	1718	1630	1073	929	2549	2762	2911	2013	1332	2719	2227	1896	1523	1293	3045	2443	2970	2264	2048
CTCTGTTGCCAGGTTGGAGTGCAGT	643	752	745	814	870	913	856	1084	1009	957	1819	1647	1788	1674	1796	2415	2225	2464	2441	1862	2518	2355	2283	1409	1334	4000	4427	4801	2888	1819	4033	3330	3032	2133	1854	5505	4336	5530	3651	3057
TTGCATCTACAGAATGAGGGAGGTG	416	468	451	424	475	567	513	567	502	495	782	675	734	757	763	858	858	897	834	720	614	648	666	564	578	854	1072	1015	854	629	548	652	561	666	738	884	839	959	972	963
TTGCATCTACAGCATGAGGGAGGTG	669	781	759	798	832	906	876	970	893	953	1461	1310	1461	1329	1545	1755	1795	1778	1682	1382	1556	1516	1480	1181	1204	2251	2452	2526	1808	1317	1858	1702	1484	1529	1754	2845	2340	2979	2347	2480
GCGAGTGGATCACCTGAGGTCAGGA	1153	1367	1396	1316	1447	1769	1630	1891	1841	1862	2805	2610	2820	2710	2944	5211	5709	5537	5311	4427	2451	2763	2694	1750	1598	6875	9610	9384	4887	3147	3405	3366	3159	2415	2258	9806	9528	12210	6674	6420
GCGAGTGGATCATCTGAGGTCAGGA	1193	1451	1381	1449	1567	1942	1805	2113	2066	1976	2808	2878	3132	2839	3066	6543	6492	7007	6280	5271	2562	2814	2762	1895	1671	9249	11966	12300	6446	4104	3321	3334	3275	2431	2440	12097	11255	16212	8916	8542
TGGAGGAGATGGCAAAACATTCCTT	244	211	197	194	210	199	192	224	187	200	323	274	259	300	352	142	144	175	186	175	122	137	136	178	228	56	61	88	84	110	58	72	77	136	208	27	30	33	63	83
TGGAGGAGATGGGAAAACATTCCTT	388	365	321	361	322	369	359	396	380	334	492	364	389	452	465	226	215	256	288	279	105	185	173	210	320	46	69	116	109	136	35	58	67	148	286	17	21	33	68	126
ATTTATAACTACCAGCAGTATGTAA	561	660	612	632	701	525	469	636	550	526	853	851	802	833	815	289	224	260	273	226	588	610	506	518	438	146	147	105	142	94	413	467	318	401	377	110	68	68	81	44
ATTTATAACTACGAGCAGTATGTAA	577	616	598	654	637	559	576	631	632	612	889	926	850	997	883	411	388	408	374	301	619	696	609	570	518	224	232	183	239	157	502	577	441	507	470	155	107	113	122	118
TTAGATAGAGCCCTGCAAGAGCAGA	154	204	204	200	207	185	180	217	235	201	328	288	294	314	312	229	287	247	255	228	209	211	222	167	163	163	227	237	163	115	171	187	167	148	131	139	133	178	132	113
TTAGATAGAGCCTTGCAAGAGCAGA	347	384	382	386	438	433	430	499	472	454	597	650	601	657	669	616	696	681	655	490	373	406	435	321	295	463	601	587	413	266	289	333	347	311	296	279	319	428	352	267
GACCTTGTGATCTGCCTGCCTCAGC	13	10	11	8	11	17	14	11	11	10	33	24	21	28	27	16	29	40	25	27	30	27	24	14	18	31	51	53	23	16	23	29	23	28	28	57	53	84	33	22
GACCTTGTGATCCGCCTGCCTCAGC	16	13	15	18	17	19	15	16	16	24	37	31	30	25	20	29	48	27	39	19	30	41	34	15	19	36	46	60	32	20	42	42	46	21	31	50	44	75	39	14
CACAGAGGTCACAGCCTAGTGGAAG	289	300	274	336	333	377	337	409	381	422	590	506	542	546	603	643	736	710	660	627	654	557	538	359	406	848	1034	985	635	514	866	670	547	470	457	1317	963	1237	829	825
CACAGAGGTCACTGCCTAGTGGAAG	170	206	200	212	233	242	210	270	235	275	390	350	350	379	399	430	444	443	424	433	398	361	365	253	252	545	720	657	429	321	534	425	361	319	306	792	624	778	556	538
TTCAAGTCCTGTCCTAGCCACTTGA	78	87	87	78	83	84	83	87	99	95	184	154	152	149	162	118	127	137	123	110	182	178	152	138	141	116	130	126	118	81	190	148	152	179	165	124	91	117	147	123
TTCAAGTCCTGTTCTAGCCACTTGA	92	109	118	98	128	120	103	132	119	93	172	170	198	182	196	143	137	159	134	125	162	168	203	156	143	121	144	146	134	93	129	149	116	131	159	112	89	102	122	112
CACAGAGGGAAGATTTTCTCTCTGG	131	115	138	128	125	144	138	145	143	127	194	156	163	188	221	115	111	101	109	124	68	87	75	92	119	37	59	87	70	61	25	41	39	70	105	21	28	43	48	64
CACAGAGGGAAGGTTTTCTCTCTGG	149	173	134	162	160	189	137	189	151	161	278	170	163	226	306	157	179	175	164	153	117	107	113	112	176	80	121	124	114	108	40	50	62	105	152	30	55	69	107	122
ACAAAAGAAAAGAGAAGGTTAAGAG	1105	1334	1208	1237	1321	1434	1422	1529	1469	1526	904	1097	939	1155	1059	1026	1083	955	973	944	295	359	267	321	306	314	433	316	342	299	127	152	90	125	160	84	104	87	107	133
ACAAAAGAAAAGGGAAGGTTAAGAG	2335	2766	2519	2494	2715	3065	3187	3290	3252	3374	2449	2867	2615	2970	3075	2713	3030	2774	3031	2734	1021	1152	1110	1103	1184	1144	1651	1330	1327	1201	509	583	451	557	779	443	410	451	553	786
ACTATGATGGCTAGCTCCAAAGACA	264	305	302	336	322	336	311	407	345	349	546	517	512	556	557	617	552	649	596	529	659	645	557	414	421	685	728	696	570	454	806	745	537	490	521	745	524	574	599	509
ACTATGATGGCTGGCTCCAAAGACA	367	417	419	438	462	475	447	518	485	531	706	737	740	713	706	824	819	789	805	714	777	757	718	518	475	896	929	999	734	523	936	797	640	577	528	901	640	796	706	584
TCTTTATAGATAACATGACTGAGGT	278	280	269	273	281	217	232	311	229	250	271	314	251	280	280	146	128	149	130	110	96	99	126	104	114	27	39	47	49	49	41	56	47	64	66	9	14	14	20	18
TCTTTATAGATACCATGACTGAGGT	257	279	267	294	287	288	278	298	280	264	334	295	330	363	346	181	177	154	164	136	144	170	183	178	157	68	77	79	83	74	96	98	96	93	109	45	47	39	56	47
AACAGGAAGCTACTTTGTCCCCCTA	79	85	76	77	80	59	52	63	40	52	130	105	120	135	126	28	23	34	40	19	68	77	72	98	81	8	13	11	15	6	51	46	65	91	115	11	8	4	15	12
AACAGGAAGCTATTTTGTCCCCCTA	78	101	68	90	97	73	56	71	66	61	97	126	113	102	138	23	14	31	35	15	46	55	68	69	87	7	9	11	14	12	35	28	46	58	66	1	3	2	3	6
CTGATGTATTATCCTTATTGTTTAA	802	923	851	860	878	722	633	778	687	716	766	806	707	818	753	181	137	153	200	122	276	317	275	287	252	44	44	36	43	45	106	117	81	131	155	23	10	7	22	6
CTGATGTATTATGCTTATTGTTTAA	1724	2008	1920	1909	2027	1781	1636	1954	1727	1697	2078	2159	2087	2156	2112	817	591	735	820	564	979	1233	1188	1043	886	229	254	224	288	229	541	635	465	664	596	119	98	89	111	76
CATCTGTGTGGGCTTGCTCTGGGTC	137	163	156	177	192	210	172	209	201	213	381	298	386	353	367	333	392	343	372	273	436	443	409	277	278	482	601	567	379	224	470	442	437	347	349	543	577	684	486	360
CATCTGTGTGGGTTTGCTCTGGGTC	246	291	279	298	319	342	304	393	367	346	630	529	661	590	663	542	555	643	607	508	726	710	734	483	462	746	851	869	664	403	859	765	726	669	604	958	835	1050	732	644
CCACATCTCACACGTGTGCACGTTA	73	49	62	73	57	70	64	69	65	86	147	125	139	128	176	78	95	89	92	78	208	193	152	123	110	113	154	112	81	49	349	271	210	170	164	210	159	150	103	72
CCACATCTCACATGTGTGCACGTTA	70	67	80	79	90	66	78	91	94	96	204	114	167	173	188	140	136	140	110	123	305	215	215	143	146	177	211	165	136	88	482	325	247	233	206	357	258	262	166	144
ATTCTTAGGAGACGTATGCTTAGCA	406	494	442	470	517	577	493	596	509	587	802	760	898	813	822	786	741	732	770	598	754	738	745	672	617	820	836	842	751	604	693	644	579	733	800	822	560	737	854	784
ATTCTTAGGAGATGTATGCTTAGCA	393	401	393	410	462	507	411	489	481	478	657	620	647	623	648	602	550	584	515	431	452	543	518	488	431	441	436	477	443	349	387	398	318	399	454	358	277	348	428	373
TTCAAAGTAGAAAGTTAAGGAAAAG	1934	2090	1869	1792	1867	2242	2136	2277	2105	1913	1214	1491	1342	1492	1387	1118	1176	1072	1154	979	164	238	247	306	343	124	222	214	269	256	42	65	53	74	157	23	26	30	44	90
TTCAAAGTAGAAGGTTAAGGAAAAG	1134	1308	1174	1121	1204	1516	1410	1441	1399	1368	904	1053	1021	1105	1078	1069	1102	1067	1059	1000	186	243	268	270	319	198	321	343	362	316	32	64	55	104	176	32	56	63	99	177
GGCAGAAGGCAACCGGTTTTGTACA	342	409	393	372	427	405	401	464	443	434	719	724	799	720	764	591	584	626	663	481	447	649	692	451	375	308	487	581	407	256	355	477	585	492	435	194	216	371	294	261
GGCAGAAGGCAATCGGTTTTGTACA	638	752	696	726	720	815	787	934	870	774	1251	1180	1411	1280	1254	1539	1510	1683	1604	1223	785	996	1174	763	751	1070	1522	1805	1205	810	610	775	1005	821	894	713	877	1440	1096	987
AGGGCAGGAGAGACCATATTGAATA	418	535	465	534	576	590	556	621	664	602	760	757	672	798	783	646	677	641	596	483	514	545	452	372	368	388	485	467	313	198	354	400	303	307	247	229	195	189	173	123
AGGGCAGGAGAGGCCATATTGAATA	698	870	807	801	851	998	954	1016	1066	1052	1239	1320	1246	1268	1313	1367	1388	1351	1272	1150	797	909	759	635	530	973	1287	1101	715	440	658	640	584	476	392	583	532	592	386	352
TGCATTAGAGCAAAAAGAGAAGAAA	1397	1622	1445	1473	1619	2002	1911	2010	1962	2020	1543	1750	1548	1734	1835	1955	2266	2058	2103	1934	533	696	646	644	739	734	1151	1115	1007	1027	230	316	257	379	509	262	358	342	426	619
TGCATTAGAGCAGAAAGAGAAGAAA	1058	1153	1063	1077	1174	1463	1286	1524	1511	1444	1396	1341	1311	1475	1516	1913	2060	1785	1864	1833	694	784	710	675	755	1132	1522	1412	1225	1114	399	517	354	464	631	556	556	700	752	1114
CTCTAGCCTGGGCGACAGAGTGAGA	169	172	172	162	184	199	208	228	225	234	403	272	342	346	426	450	433	461	426	392	392	354	374	239	291	597	715	769	475	338	487	392	392	341	353	753	689	903	590	556
CTCTAGCCTGGGTGACAGAGTGAGA	267	301	285	315	328	344	338	413	382	380	650	557	614	615	708	804	751	786	839	655	855	709	698	536	510	1222	1425	1430	1028	730	1063	866	812	728	771	1753	1480	1878	1358	1268
AAAGCAGAGCCCCCATACACTTCCG	32	35	34	42	31	40	31	39	32	25	74	71	67	68	105	30	29	36	26	26	49	50	34	38	36	11	18	21	16	16	23	30	40	41	53	8	10	10	9	12
AAAGCAGAGCCCTCATACACTTCCG	104	111	89	109	101	101	94	112	99	103	179	173	184	199	224	108	74	112	108	101	104	113	144	118	122	35	64	81	45	47	58	68	91	107	125	33	28	40	24	41
AACCTTGGAGGCAGAGGTTGCAGTG	606	678	689	702	709	819	739	892	908	859	1492	1286	1364	1292	1365	2175	2154	2237	2164	1762	1290	1392	1438	906	941	2943	3840	3876	2311	1549	1502	1507	1600	1335	1238	3220	3373	4483	2994	2937
AACCTTGGAGGCGGAGGTTGCAGTG	319	339	346	382	365	472	389	453	503	494	678	634	694	674	740	1014	1101	1002	1151	860	453	542	591	346	368	1161	1696	1687	902	566	454	534	598	484	459	1194	1332	1751	1042	939
AACCTGGGAGGCAAAGCTGCAGTAA	374	395	400	412	490	432	391	469	517	498	856	810	822	857	895	792	747	789	897	677	677	774	815	547	545	663	880	984	612	463	736	776	803	652	664	612	566	887	603	632
AACCTGGGAGGCGAAGCTGCAGTAA	271	325	304	325	333	349	268	372	354	359	634	587	635	661	682	506	534	546	565	492	461	547	559	343	350	414	630	624	405	217	494	581	613	464	436	392	481	562	366	338
TGTGCCGTGAGACGTAATTCTATGA	650	790	759	730	779	824	746	887	866	822	1293	1293	1273	1270	1335	1134	1188	1287	1166	970	1129	1139	1187	860	729	994	1112	1170	923	631	1062	940	942	827	818	714	654	863	746	556
TGTGCCGTGAGAGGTAATTCTATGA	768	945	827	866	934	1045	1023	1163	1046	1040	1367	1451	1533	1445	1417	1434	1452	1566	1498	1135	1032	1046	1140	844	776	1198	1475	1643	1103	710	789	832	900	766	755	809	744	1047	851	773
GTCTCAAACTCCCGACCTCGTGATT	21	21	23	19	18	23	20	27	13	31	34	26	31	34	30	20	19	21	18	14	12	24	24	16	24	8	17	17	14	7	13	8	14	20	20	7	8	14	15	6
GTCTCAAACTCCTGACCTCGTGATT	56	47	41	46	47	66	48	77	52	47	89	86	94	92	100	62	67	75	75	45	69	64	79	38	72	33	49	66	37	31	43	54	51	55	76	26	23	47	39	49
CAAATCAAAGTACCTGCTGCATTAA	260	273	236	280	294	268	246	288	250	262	300	374	319	352	343	141	147	128	168	128	111	147	155	187	165	32	38	53	61	45	50	68	73	97	130	20	10	24	25	33
CAAATCAAAGTATCTGCTGCATTAA	360	377	393	366	398	399	389	425	368	385	408	448	462	469	467	257	224	216	266	205	138	192	181	191	207	48	67	62	80	83	47	71	70	118	146	14	9	17	37	34
GTGTGAGCCACTAAGCCCGGCCAAA	102	97	87	105	121	94	98	122	97	103	187	161	185	169	202	73	110	116	117	90	115	147	155	98	89	50	65	63	47	32	84	114	112	108	98	31	27	40	25	25
GTGTGAGCCACTGAGCCCGGCCAAA	67	62	65	78	73	66	59	85	73	83	138	117	116	117	133	93	92	94	100	112	83	94	117	69	60	63	87	83	46	40	93	83	109	78	73	48	39	55	44	30
AACTGCAAACTTGCAGGAAAGAGTA	1005	986	1019	1074	1073	1087	1018	1184	1128	1059	1641	1547	1577	1719	1880	849	1014	967	1019	1023	1156	1217	1033	1017	1092	446	572	606	563	529	917	840	696	812	951	276	222	241	304	328
AACTGCAAACTTTCAGGAAAGAGTA	829	854	792	750	762	1056	980	1002	958	893	934	1020	907	1026	962	730	827	836	878	747	214	279	322	351	447	176	266	303	339	330	41	73	104	200	289	30	54	68	107	171
GGAGAAAGTAACCTGGAGGACATAG	301	337	313	365	351	374	402	441	451	436	619	656	626	630	676	630	672	625	612	666	648	724	584	540	555	707	798	708	560	488	968	959	714	702	717	870	686	762	647	777
GGAGAAAGTAACTTGGAGGACATAG	642	787	762	782	836	869	807	971	919	962	1352	1389	1395	1356	1497	1369	1507	1454	1456	1393	1444	1490	1338	1086	1187	1390	1809	1568	1356	1230	1579	1665	1398	1427	1464	1415	1273	1396	1382	1655
ATAAGAGTCTGAGAACAAAAACAAC	281	322	316	299	334	319	308	301	313	319	285	320	271	352	353	157	151	151	155	150	74	111	104	100	141	27	46	39	48	40	39	39	41	60	92	7	6	3	12	17
ATAAGAGTCTGATAACAAAAACAAC	335	361	324	329	382	286	247	317	292	262	232	322	243	311	298	59	70	62	79	63	72	98	83	99	97	7	14	11	23	15	24	26	24	48	54	5	3	2	5	6
CTGGGCAACAAAACGAGACTCCGTC	82	92	78	72	93	86	83	86	100	77	165	141	132	159	144	65	99	88	93	87	71	81	107	85	70	39	69	64	49	35	51	79	67	78	80	46	46	52	44	38
CTGGGCAACAAAGCGAGACTCCGTC	63	84	70	84	102	90	80	95	121	87	167	132	116	178	193	152	165	135	151	126	110	130	146	101	88	88	151	151	89	62	108	115	113	108	112	97	114	164	108	84
TCAGATCAAGCCAGTCAGAAGGCTC	101	110	108	92	127	119	115	158	145	137	222	234	226	212	246	247	230	274	250	225	215	195	242	170	149	262	294	344	278	216	220	211	202	216	218	231	217	339	303	300
TCAGATCAAGCCGGTCAGAAGGCTC	101	120	96	108	129	116	125	169	124	143	236	169	235	189	229	258	255	273	281	192	166	186	212	144	166	231	301	329	249	165	164	177	198	173	209	165	213	301	209	217
ATTCAGGAAACACTTGATGCCACGT	252	289	268	239	276	264	288	303	269	282	469	429	493	438	501	290	246	301	320	266	375	389	385	330	361	102	166	188	171	181	250	329	319	359	436	67	59	85	101	126
ATTCAGGAAACAGTTGATGCCACGT	397	495	417	467	452	484	464	541	591	469	775	765	802	782	829	662	565	740	743	630	679	785	713	624	571	352	491	548	503	407	568	648	608	622	709	230	204	263	334	418
ATTCAGGAAACATTTGATGCCACGT	200	241	228	216	212	251	242	289	230	212	409	395	370	381	399	230	169	191	230	182	208	228	278	237	289	56	81	110	111	104	92	158	187	233	291	41	24	43	55	77
AAAAATTAGCCAGGTGTGGTGGTGC	284	303	273	307	299	341	312	338	319	279	497	495	504	516	521	349	389	364	405	347	263	309	351	243	269	186	310	268	199	171	206	285	283	263	299	140	144	174	143	181
AAAAATTAGCCATGTGTGGTGGTGC	398	423	410	425	438	435	442	512	465	420	797	695	753	797	890	434	484	479	544	480	518	527	563	452	495	262	402	417	305	252	503	517	468	557	567	244	241	296	247	286
TCAAAATGTTAACGCACTTTTCACA	110	97	83	92	83	104	112	91	98	99	97	104	92	125	125	62	64	73	63	51	19	21	40	41	54	9	10	23	25	28	1	5	5	10	38	2	3	4	9	10
TCAAAATGTTAATGCACTTTTCACA	121	158	121	143	108	193	158	164	125	124	147	132	108	140	151	75	66	73	80	60	15	36	29	60	56	7	15	12	15	23	3	3	5	19	35	3	1	2	5	7
GACCTGGATATACTGCATGATGCTG	506	597	546	623	645	735	657	814	812	739	1366	1183	1420	1209	1284	1905	1715	1879	1706	1386	2734	2275	1956	1254	1064	3738	3659	3652	2282	1414	5816	3916	2859	2074	1570	7819	4669	5316	3368	2309
GACCTGGATATATTGCATGATGCTG	693	833	843	830	938	963	904	1088	1013	1065	1856	1635	1901	1699	1624	2004	1633	1889	1851	1526	3145	2687	2440	1583	1354	2838	2783	2851	2080	1288	5668	4083	3143	2303	1751	4114	2408	2822	2157	1657
CGCTTCTTTCCACGCATTCCAGGTC	21	21	17	23	25	26	28	27	35	35	37	44	52	44	54	46	40	45	39	35	35	31	38	24	35	37	53	43	34	32	15	31	39	34	44	23	20	37	22	26
CGCTTCTTTCCATGCATTCCAGGTC	18	33	19	25	35	25	41	25	31	29	55	50	55	54	56	51	52	68	49	51	34	31	45	31	52	35	38	59	30	30	28	27	36	31	41	32	31	27	33	27
GCAGTGCATGGGGTTCCCACGTCTT	128	141	138	133	152	130	119	166	140	139	339	283	301	265	318	135	128	155	149	121	281	329	356	238	194	106	124	144	97	75	339	315	340	306	271	109	83	98	80	64
GCAGTGCATGGGTTTCCCACGTCTT	106	135	133	125	135	117	81	113	122	141	274	194	262	234	278	104	123	126	140	124	205	219	226	164	177	73	98	126	81	62	190	189	219	212	213	77	56	91	73	64
TTGTATTTTTAGCAGAGATGGGGTT	288	338	304	249	277	326	274	335	258	229	246	253	217	288	258	97	127	115	142	108	48	80	73	68	96	28	38	35	43	31	21	13	17	28	42	8	7	7	14	18
TTGTATTTTTAGTAGAGATGGGGTT	338	376	312	341	292	336	299	348	284	282	219	243	206	261	238	91	86	79	117	87	35	47	38	67	63	15	20	13	19	19	5	12	5	20	33	2	7	2	4	2
TGGTGCATGCCTATAATCCTGGTTA	122	143	151	159	154	153	129	174	159	150	296	316	318	283	294	139	131	150	138	105	436	409	394	263	242	136	190	150	131	92	645	481	424	385	339	223	153	149	125	64
TGGTGCATGCCTGTAATCCTGGTTA	155	155	168	185	211	160	114	193	181	189	401	352	377	341	389	224	223	240	247	213	585	551	509	391	313	284	386	362	234	134	865	760	667	541	439	498	307	384	264	180
GTAGCCCATGGAAATCATTCAATAA	373	397	393	382	343	351	293	349	313	318	394	400	369	372	418	132	82	126	135	95	99	112	126	129	151	13	19	23	25	25	27	33	44	76	100	8	7	4	10	8
GTAGCCCATGGACATCATTCAATAA	328	329	355	328	318	308	301	379	307	290	450	437	467	459	466	191	190	205	212	136	205	234	231	235	227	46	93	79	74	63	113	132	143	183	187	26	20	33	34	26
TCTGAAATCTCACATAGTACCAAGA	162	174	147	184	178	167	159	183	180	160	308	256	289	293	272	120	110	113	135	107	233	277	233	218	199	63	82	79	73	76	250	225	175	203	218	41	43	34	68	34
TCTGAAATCTCATATAGTACCAAGA	172	221	190	209	199	205	166	179	203	170	310	277	269	303	301	97	84	85	110	85	193	233	193	195	194	42	53	26	41	29	161	181	110	126	125	48	24	15	25	16
ATTTTTGTAGTCAAGGGCATCTTAC	306	380	381	377	351	405	347	429	342	359	591	550	556	581	561	345	298	328	335	263	322	354	386	394	379	151	185	212	225	174	183	184	244	317	408	87	81	107	144	157
ATTTTTGTAGTCCAGGGCATCTTAC	174	204	180	186	176	191	180	226	205	194	289	317	301	318	314	171	180	176	167	157	180	246	210	236	201	101	123	112	117	107	178	156	163	213	265	62	62	63	89	84
TTTCAGAACTGGAAATTGGTGGTGG	561	602	578	581	521	595	562	607	568	485	994	872	861	990	1009	537	454	528	561	543	412	504	575	631	659	182	244	329	330	340	201	280	353	492	680	75	89	150	200	304
TTTCAGAACTGGCAATTGGTGGTGG	286	327	330	326	321	353	317	357	341	300	604	566	565	614	595	534	448	547	520	439	433	505	516	435	449	306	423	474	397	338	327	376	445	474	540	196	186	277	283	372
AGTTATGAACATATTCTTGACAGAA	479	513	500	506	547	561	551	589	487	518	400	458	408	442	460	264	212	215	241	200	106	133	160	143	176	64	80	64	85	59	42	53	32	63	83	21	19	23	27	26
AGTTATGAACATCTTCTTGACAGAA	480	542	521	521	542	610	566	661	539	493	522	529	476	522	521	327	339	311	299	248	142	159	179	224	236	85	123	90	146	120	44	62	51	99	153	18	35	28	40	61
GCGGGCGGATCACGAGGTCAGGAGA	233	272	273	290	287	343	270	376	396	435	564	559	557	537	583	946	993	1071	992	806	488	586	665	321	326	1187	1779	1847	801	455	712	733	747	432	353	1476	1602	1982	936	750
GCGGGCGGATCAGGAGGTCAGGAGA	429	556	550	499	604	688	659	770	784	811	1042	1061	1116	1104	1108	2192	2420	2466	2315	1933	877	984	1138	601	566	3119	4794	4690	2152	1158	1089	1253	1270	726	615	3950	4643	5742	2494	2012
CCGCCTCAGCCTACCAAAGTGCTAG	43	41	35	25	46	37	40	51	44	33	74	62	58	74	80	64	60	49	44	46	49	48	46	28	39	40	44	63	26	17	57	60	46	25	39	36	37	52	31	19
CCGCCTCAGCCTCCCAAAGTGCTAG	22	31	26	26	32	20	25	20	19	22	42	21	25	46	43	24	43	30	36	19	25	14	17	15	22	20	23	28	14	6	14	19	24	21	16	28	17	37	10	9
AACCCAGGAGGCAGAGGCTGCAGTG	220	258	256	262	301	321	304	348	361	378	637	516	628	559	618	971	1002	998	955	799	544	596	599	353	363	1415	1998	1822	992	628	766	808	757	466	459	1887	1949	2286	1292	1069
AACCCAGGAGGCGGAGGCTGCAGTG	129	119	132	136	169	180	164	201	171	185	294	267	246	276	299	423	447	409	390	328	197	216	254	145	146	490	773	700	351	230	251	287	265	148	152	613	658	792	453	310
CTCAGAGCCACCATCTCTTCAGATG	26	36	31	28	26	32	25	33	34	34	69	40	59	42	49	43	53	38	55	42	50	34	39	22	33	50	56	52	34	24	31	34	37	34	45	42	55	70	42	22
CTCAGAGCCACCGTCTCTTCAGATG	15	25	21	15	16	28	29	30	35	30	34	30	37	33	57	46	61	66	49	44	35	35	27	29	23	56	91	90	43	31	39	41	54	36	41	73	73	95	59	48
CCCGGGAGGCGGAGGTTGCAGTGAG	63	76	84	97	102	121	107	107	121	131	211	192	172	195	194	340	343	292	291	260	143	183	189	115	85	424	667	555	274	151	186	216	197	135	119	598	624	719	347	244
CCCGGGAGGCGGTGGTTGCAGTGAG	80	91	77	112	95	111	107	119	121	124	220	208	204	217	228	276	308	311	270	249	195	230	217	121	90	383	547	472	251	140	250	265	258	173	139	580	618	664	317	231
GTTAGGTGCTCTATTTGAATCCTGA	231	259	275	259	259	316	283	325	286	262	426	421	421	391	426	371	368	358	339	307	235	283	295	277	294	213	274	262	240	222	160	166	211	277	282	138	126	177	218	186
GTTAGGTGCTCTGTTTGAATCCTGA	527	594	596	581	632	801	719	821	750	767	1053	1070	1059	1107	1131	1393	1357	1463	1375	1057	840	921	926	829	875	1261	1497	1590	1454	1011	641	713	823	903	1077	1059	1045	1496	1590	1535
AGTGAGCCAGGACGGAGTCACTGTG	209	228	234	274	270	291	257	277	289	302	611	356	422	467	605	572	594	528	565	447	756	603	494	374	351	822	1059	959	569	368	1128	786	683	561	441	1325	1103	1344	842	655
AGTGAGCCAGGATGGAGTCACTGTG	323	366	370	373	379	398	360	450	443	377	917	726	728	737	921	995	1045	928	941	827	1288	1152	1100	662	651	1643	2090	2016	1174	766	2008	1569	1403	1074	958	2642	2449	2936	1714	1532
CGGAGAATGCAGCGAGCTGAGATCG	379	474	475	489	522	613	575	667	608	696	1114	960	1077	998	1128	1892	2009	1969	1852	1601	1053	1112	1266	673	657	2949	4044	4039	1892	1144	1713	1719	1626	1115	970	4509	4700	6188	2881	2532
CGGAGAATGCAGTGAGCTGAGATCG	616	686	715	704	754	907	876	1121	1067	1109	1590	1518	1721	1528	1561	3738	3726	3905	3672	2874	1624	1879	1946	1014	995	6665	8951	8668	4314	2648	2685	2585	2560	1689	1528	10208	10276	13319	6974	5977
GTGGCAGAGCCAAGACTCAAACCAG	356	385	388	425	412	388	429	479	469	413	861	773	799	791	847	645	628	608	692	569	752	686	713	508	483	514	726	696	491	330	794	797	700	635	566	530	470	606	382	366
GTGGCAGAGCCAGGACTCAAACCAG	218	220	210	250	239	278	272	296	257	274	479	411	429	438	445	460	476	487	547	398	394	453	397	287	266	467	637	613	363	231	434	466	409	341	337	523	502	636	393	306
CTGCTTCAGGCCAGGTTGGTTATTT	185	224	227	214	227	289	204	265	262	266	440	431	495	404	431	414	426	513	441	328	274	338	402	258	241	337	478	543	327	195	230	279	364	311	299	277	280	482	302	215
CTGCTTCAGGCCCGGTTGGTTATTT	91	103	91	106	111	122	97	129	134	127	209	195	271	190	214	178	208	220	211	162	114	155	174	105	87	133	180	230	135	72	83	172	161	126	122	139	150	220	134	102
CACAGGCATTTGCGCTCCCGAAGCA	32	39	43	43	56	60	48	55	53	64	100	77	79	88	88	113	90	113	99	59	59	105	91	76	66	93	148	119	86	61	94	129	137	123	100	94	127	238	150	118
CACAGGCATTTGTGCTCCCGAAGCA	110	125	113	105	133	153	124	146	141	128	240	221	249	250	249	242	280	230	233	174	243	278	261	196	205	252	348	339	258	162	273	296	378	382	362	242	280	366	363	281
GACGTGCATGTGCGTATCTAGACCC	249	298	314	294	301	330	302	356	336	345	638	626	642	619	669	590	597	648	610	490	670	717	780	499	465	777	919	985	626	448	976	979	979	786	706	1024	868	1172	803	727
GACGTGCATGTGTGTATCTAGACCC	199	230	208	233	252	251	216	281	231	255	475	511	550	449	551	438	417	451	437	331	655	657	633	425	433	625	662	633	471	317	952	824	814	713	616	805	598	756	608	467
GGCAGAATGATGCTTAGGAAGGGGT	1297	1543	1429	1429	1607	1944	1829	2206	2175	2105	3142	3021	3396	3090	3317	6856	7085	7099	6646	5400	3618	3688	3905	2769	2940	12142	15109	15129	10663	7510	4966	4821	4503	4148	4424	18081	17984	23683	17553	17532
GGCAGAATGATGTTTAGGAAGGGGT	1193	1358	1324	1360	1349	1763	1677	1950	1873	1827	2646	2673	2758	2656	2836	4591	4837	4920	4673	3817	2587	2718	2899	2351	2361	6584	8219	8721	6357	4727	2761	2927	2932	3082	3398	7663	7821	11274	9182	9539
GGCTGGGTTTAACTTTGGAGTTCCT	456	500	460	473	472	476	375	504	440	443	669	667	751	723	738	305	400	411	385	250	229	318	399	318	324	128	177	192	146	113	115	183	244	266	358	58	75	111	100	92
GGCTGGGTTTAATTTTGGAGTTCCT	298	360	309	327	324	354	298	317	307	289	414	423	475	448	491	231	236	245	206	181	93	143	215	155	162	41	73	96	75	43	24	52	88	84	126	16	25	44	39	35
TAAGACTGTGTCAATCCTCCAGAGA	221	255	259	238	326	280	283	279	306	282	460	396	482	410	475	299	275	330	341	278	471	490	432	400	351	294	250	284	272	215	506	444	371	416	454	231	154	171	225	222
TAAGACTGTGTCGATCCTCCAGAGA	252	287	297	308	313	322	285	335	308	310	483	442	530	504	575	427	386	393	425	335	569	568	512	445	456	413	412	385	404	282	645	592	489	516	566	392	245	304	364	347
TGGCCAGGCCAGACTTGAACTCCTG	36	43	52	50	65	56	52	56	53	55	90	110	101	108	87	51	50	61	56	44	48	75	68	55	51	23	30	43	23	17	29	55	55	57	62	22	10	24	17	21
TGGCCAGGCCAGTCTTGAACTCCTG	45	46	51	37	44	42	44	59	58	47	64	54	73	51	75	49	52	51	48	53	50	48	53	47	28	21	31	31	28	19	37	33	44	35	40	15	12	15	14	18
CCCAGTAACTCAACCAAGGGAAACA	148	137	151	148	140	138	123	121	134	138	272	260	254	251	259	100	114	98	99	84	251	239	204	194	219	59	67	67	65	43	240	222	218	253	301	77	50	54	80	54
CCCAGTAACTCAGCCAAGGGAAACA	203	219	219	249	258	200	224	231	237	216	504	387	435	461	478	194	203	173	206	181	482	416	435	320	367	123	157	157	164	121	555	467	393	390	494	152	107	139	132	129
CGGCTAGATTTGAGGGTAATTTGCT	1310	1447	1365	1393	1500	1711	1506	1848	1665	1622	3004	2847	3070	2818	3033	2777	2960	3023	2975	2250	2528	2818	3043	2222	2283	2568	3504	3838	3008	2027	2367	2663	3110	3289	3379	2330	2508	3868	3363	3020
CGGCTAGATTTGGGGGTAATTTGCT	1033	1149	1076	1121	1143	1275	1133	1294	1323	1210	2380	2149	2472	2213	2444	1783	2023	1985	1885	1502	2085	2244	2483	1751	1813	1647	2241	2417	1821	1207	2164	2296	2506	2528	2622	1662	1816	2324	1905	1563
GTGGTGGCGGGCACCTGTAATCCCA	110	160	114	156	159	138	154	166	151	148	349	280	331	336	327	197	236	218	199	183	305	392	379	209	171	204	345	290	160	81	511	479	494	342	270	326	334	389	197	125
GTGGTGGCGGGCGCCTGTAATCCCA	82	80	85	110	87	112	90	103	105	99	252	213	213	195	226	148	168	159	172	136	216	262	243	153	111	204	256	250	125	63	351	363	347	263	191	283	278	345	165	100
CGCTGTAAGGTACATAGATGTGATT	1536	1765	1783	1797	1976	1863	1805	2193	2043	1957	3940	3739	4123	3699	3612	3007	2671	3060	3017	2309	5679	5451	5301	3737	3092	3419	3574	3860	2980	2034	8867	7671	6822	5672	4709	4052	2753	3587	2986	2600
CGCTGTAAGGTATATAGATGTGATT	1914	2182	2170	2296	2437	2181	2107	2496	2401	2240	4470	4160	4675	4174	4116	2701	2419	2998	2766	2119	5491	5135	5156	3520	2791	2567	2685	2898	2196	1468	7221	6440	5446	4222	3436	2592	1648	2093	1712	1277
AGCATCACTGTAAGGGACTAACACC	333	368	349	385	454	416	339	466	404	407	934	794	808	860	956	475	542	569	459	472	1427	1400	1112	920	907	781	779	693	572	464	2627	2098	1551	1664	1652	1420	967	1021	868	817
AGCATCACTGTAGGGGACTAACACC	341	319	332	376	386	371	314	424	395	395	864	733	734	762	851	446	537	439	471	469	1430	1242	1014	831	738	768	857	703	616	430	2826	2082	1506	1543	1456	1551	1023	1028	877	764
GTAACCCCAGCACTCTGGGAGGCTG	17	19	32	26	22	28	23	29	33	25	66	29	42	44	69	21	40	27	28	28	43	49	25	30	32	29	39	25	18	13	67	38	32	26	34	55	26	35	20	15
GTAACCCCAGCATTCTGGGAGGCTG	44	48	50	56	55	54	53	63	47	64	106	73	65	85	100	55	66	51	60	54	90	81	80	56	59	51	66	54	37	34	81	77	76	64	84	73	68	51	39	24
GATTTTATGTATCTACTGCATACGT	633	758	751	760	830	735	675	792	748	723	1397	1246	1301	1318	1356	512	481	592	508	450	1639	1497	1494	1210	1023	452	414	331	420	302	2042	1699	1199	1366	1185	559	312	274	387	258
GATTTTATGTATTTACTGCATACGT	840	994	973	981	1033	892	750	951	798	856	1545	1477	1569	1542	1499	435	398	418	468	341	1199	1318	1277	996	985	216	237	198	213	188	1093	953	754	996	852	261	136	119	145	114
AGGCAGAGGTTGCGGTGAGCCGAGA	329	384	358	367	397	460	441	501	496	524	724	691	806	732	802	1165	1220	1305	1245	1077	644	800	874	505	410	1540	2224	2313	1075	592	1087	1078	1102	719	565	1718	1873	2685	1156	933
AGGCAGAGGTTGTGGTGAGCCGAGA	552	683	650	631	730	767	745	951	877	978	1292	1315	1394	1303	1374	2152	2105	2310	2199	1833	1128	1353	1450	807	701	2904	3997	4030	1852	1021	1649	1722	1767	1122	978	3302	3587	4823	2151	1699
TGCTGGCATTACAGGCGTCAGCCAC	159	162	180	198	225	189	186	209	206	195	406	327	355	356	397	285	354	291	303	289	418	389	369	249	238	374	468	434	273	158	624	497	382	355	316	476	466	475	341	232
TGCTGGCATTACCGGCGTCAGCCAC	63	60	64	51	75	69	51	71	69	70	90	75	99	97	112	53	73	62	57	55	57	81	79	49	36	34	62	50	27	19	61	58	58	55	51	40	39	61	29	30
GGCCAGATTGGTCCCGAACTCCTGA	34	39	26	53	43	32	27	47	35	24	96	81	84	78	93	28	20	23	36	24	57	83	76	46	49	13	14	18	11	12	63	75	82	89	62	7	6	7	6	6
GGCCAGATTGGTTCCGAACTCCTGA	85	99	75	92	100	88	71	83	71	74	146	154	194	177	181	67	42	60	67	52	117	147	146	95	98	17	29	30	25	17	102	116	152	138	122	10	14	20	14	9
ATGGTGAAGCCCCATGTGTACTAAA	332	378	316	354	348	297	307	332	312	301	517	435	419	456	522	173	192	165	165	189	294	327	246	273	272	73	103	94	93	78	187	216	159	208	206	58	47	25	49	46
ATGGTGAAGCCCGATGTGTACTAAA	404	447	396	423	435	401	372	472	464	429	606	617	556	632	661	355	388	342	362	351	433	405	393	365	354	216	288	208	190	154	315	340	248	281	292	125	89	108	153	117
ACGTGGTGAAACCCTGTCTCTACTA	184	194	179	193	180	171	163	142	156	162	247	224	226	224	253	78	85	94	95	60	101	130	113	83	113	34	29	42	37	28	57	60	35	58	81	18	11	10	18	9
ACGTGGTGAAACTCTGTCTCTACTA	172	203	193	187	174	173	175	204	174	184	249	233	233	250	271	68	86	112	101	89	87	96	104	117	109	30	35	45	40	33	54	46	55	57	109	11	20	14	24	21
AATGCACCACCACGCCCAGCTAAAT	22	27	24	37	23	25	25	22	22	28	39	47	55	53	48	9	21	17	17	15	17	20	30	23	16	3	9	6	6	5	11	11	14	23	28	4	7	5	3	2
AATGCACCACCATGCCCAGCTAAAT	38	44	40	40	40	59	34	55	46	43	54	70	53	70	74	25	32	35	48	24	37	30	41	41	29	10	10	10	11	10	18	27	24	37	24	3	7	14	11	5
GTTGTACCAGAGATGCTTGGATGAG	459	529	509	582	579	581	592	656	640	644	1083	1028	1110	1052	1062	1129	1166	1163	1168	907	1176	1211	1190	849	683	1393	1634	1722	1246	812	1435	1385	1235	1092	981	1532	1344	1809	1466	1229
TTGTACCAGAGATTGCTTGGATGAG	479	530	530	511	592	623	529	651	602	598	1114	1018	1086	1034	1075	1093	1120	1203	1120	880	1142	1167	1222	906	852	1298	1509	1602	1272	876	1283	1265	1304	1151	1061	1264	1111	1593	1436	1251
TACAGGCGCCTGCCACCACAGCTGG	27	51	41	46	55	41	44	51	29	49	116	80	91	91	103	73	84	76	66	44	138	140	132	77	71	113	123	116	65	41	220	192	152	96	87	187	144	139	77	53
TACAGGCGCCTGTCACCACAGCTGG	78	109	75	104	91	93	81	111	108	107	196	192	201	201	235	182	167	215	185	146	323	243	282	185	123	292	369	335	201	120	589	463	356	304	178	557	448	457	240	180
CTATCAGATGTGTCCTCTAAGATCT	303	336	358	333	368	427	368	434	395	432	612	576	728	621	741	643	627	644	596	527	682	693	665	566	548	838	792	878	725	530	870	717	627	633	675	992	688	832	742	778
TATCAGATGTGTCCCTCTAAGATCT	98	110	87	101	107	107	104	114	108	113	185	179	207	171	211	140	133	146	132	109	237	182	169	173	166	165	160	138	142	97	255	209	181	180	181	171	121	154	115	118
TCATTTTGACTCCTCCCCAGGGCTG	30	35	45	36	37	35	38	45	33	45	75	54	54	74	72	33	32	33	30	21	38	54	33	39	38	21	25	18	21	26	34	26	26	41	56	18	6	12	17	13
CATTTTGACTCCTTCCCCAGGGCTG	31	40	29	36	37	38	34	35	36	34	58	50	55	61	63	29	20	30	18	24	37	39	35	40	47	13	23	20	17	14	18	26	27	26	38	8	9	10	14	18
GAGACAGGGTTTCACCATGTTGCCC	209	288	234	246	265	257	226	296	258	250	496	416	466	462	476	271	275	306	313	279	531	447	478	309	346	244	271	285	207	185	512	428	401	458	387	210	176	233	209	188
GAGACAGGGTTTTACCATGTTGCCC	481	585	615	603	600	541	518	616	550	558	1220	936	1038	1114	1170	673	643	648	656	601	1189	1083	1131	847	835	539	661	736	551	407	1164	1109	1026	1020	1089	566	448	606	618	474
ACAGAGTGAGACACTGTCTAAAAAT	789	897	916	874	945	953	864	963	941	971	996	1016	891	1045	1024	563	585	522	553	549	514	502	440	416	402	153	214	192	209	164	310	317	204	242	242	96	72	58	58	85
ACAGAGTGAGACCCTGTCTAAAAAT	227	239	243	248	266	207	205	241	218	205	229	234	191	274	247	105	93	97	116	99	87	109	69	77	87	19	25	27	34	21	43	44	18	38	51	9	13	7	6	7
GCATTCCTGTTTAATCACCGCCTTA	63	74	70	70	82	70	61	77	97	54	101	107	127	111	122	51	78	65	60	54	41	48	66	60	84	16	24	30	37	36	9	12	28	57	81	5	10	21	21	35
GCATTCCTGTTTGATCACCGCCTTA	98	110	89	86	91	87	92	104	107	87	126	176	177	143	197	126	118	104	98	87	64	94	122	88	128	43	59	73	74	70	41	71	96	114	162	24	23	49	69	75
TGGTTGCAGACAGAATGAACGGGCC	831	888	913	941	985	1132	1026	1337	1234	1201	2004	1896	2092	1960	1971	2844	2784	2873	2752	2310	2589	2646	2541	1803	1531	4661	5141	5372	3549	2505	4136	3767	3251	2602	2322	6757	5237	6640	4632	4235
GGTTGCAGACAGAAATGAACGGGCC	717	879	917	921	907	1067	1001	1277	1250	1210	1904	1841	1914	1877	1876	2892	2813	2926	2750	2375	2462	2392	2282	1651	1530	4317	5068	4972	3458	2483	3590	3219	2752	2405	2210	5548	4550	5886	4170	4248
TGGAATTACAGGCGTGAGCCACTGT	168	193	178	191	183	177	145	189	187	175	429	380	451	439	452	200	216	190	236	196	592	611	574	384	340	290	319	301	219	159	939	848	788	659	535	430	355	394	337	239
TGGAATTACAGGTGTGAGCCACTGT	260	322	274	353	305	248	234	298	250	282	683	606	694	652	708	330	334	351	339	297	984	961	861	656	552	422	471	429	323	239	1640	1256	1225	1048	759	678	435	507	376	370
CTCCCAGAACTTCGGGAGGCCGAAG	26	27	39	32	43	43	33	37	45	44	57	42	47	62	62	29	38	49	32	33	31	22	35	18	28	27	15	27	16	19	29	18	25	26	16	22	12	7	18	22
CTCCCAGAACTTTGGGAGGCCGAAG	49	42	61	43	48	52	51	52	47	37	80	63	61	74	102	55	73	53	54	53	34	48	40	41	38	26	41	35	34	22	23	18	42	39	45	17	22	22	24	31
GGAGGCCAAGTCAGGTGGATCACTT	497	565	572	568	603	673	692	739	756	715	1129	1046	1175	1049	1099	1370	1393	1494	1395	1120	1023	1097	1177	671	661	1449	1945	1981	1149	708	1152	1159	1322	945	839	1500	1555	2003	1169	952
GGAGGCCAAGTCGGGTGGATCACTT	393	519	485	505	494	479	487	675	600	569	947	925	985	969	990	1048	1065	1101	1035	817	737	833	1009	559	541	974	1398	1508	800	390	829	925	1063	745	702	994	1036	1402	759	605
CTCACTGCAACCCCTGCCTCATGGG	27	22	22	25	34	29	21	26	32	30	50	43	38	55	63	32	39	39	35	29	47	42	63	27	29	38	48	46	30	12	49	42	57	42	33	42	38	43	28	19
CTCACTGCAACCTCTGCCTCATGGG	28	24	26	36	38	38	29	39	33	35	68	53	59	58	61	54	43	60	46	39	45	60	51	40	28	69	74	76	36	31	55	53	68	40	37	66	62	64	48	30
GATTACAGGCATAAGCCACTGCACC	113	129	130	146	133	139	123	162	160	148	348	260	268	318	297	174	172	181	188	158	453	394	348	227	230	216	296	248	196	118	687	540	397	388	320	324	272	264	219	174
GATTACAGGCATGAGCCACTGCACC	109	141	129	145	142	141	120	165	152	146	304	266	254	274	303	245	259	225	238	206	400	395	372	228	230	337	351	372	248	159	728	549	479	426	317	516	394	439	297	224
TACACTGTCTTAGTTTTTTACACAA	202	223	163	203	239	187	191	191	197	147	297	271	243	308	273	103	77	117	85	66	131	143	141	150	153	41	51	31	50	38	56	74	78	119	161	19	13	20	27	28
ACACTGTCTTAGTTTTTTTACACAA	152	164	164	150	135	131	136	144	120	123	167	160	165	192	188	37	48	47	42	31	39	60	48	44	84	8	11	12	17	16	18	12	19	36	46	6	4	3	8	9
TAACGAGCGCGGAGGAAACATCCGC	54	57	47	53	75	67	53	63	55	58	127	82	102	104	145	79	65	62	64	64	110	65	69	53	56	38	63	52	49	38	82	77	72	52	77	43	37	48	27	42
TAACGAGCGCGGGGGAAACATCCGC	19	28	25	27	36	48	30	40	42	34	60	41	39	54	62	28	41	34	39	41	33	28	21	28	24	10	37	35	16	11	21	27	26	22	26	22	17	23	21	14
ACTCCCGCTGCTGCCCCCAGGACAG	8	10	5	10	14	12	18	25	11	13	20	24	27	14	30	4	7	9	4	11	27	26	16	18	21	4	14	11	7	1	41	18	21	20	16	2	3	3	4	2
CTCCCGCTGCTGCCCCCCAGGACAG	11	14	8	8	5	15	4	12	11	14	12	16	15	14	18	10	10	10	7	9	23	13	13	12	7	12	10	12	9	6	23	18	8	4	8	13	16	10	10	4
AACCATGGGAACAAGTGGGAATCCT	484	532	564	539	573	627	545	712	645	650	1177	1105	1178	1112	1301	887	802	884	1020	865	1089	1154	1171	808	786	628	872	907	728	553	1297	1271	1140	964	871	502	443	554	510	526
AACCATGGGAACGAGTGGGAATCCT	436	499	519	553	568	559	504	708	612	615	1117	1009	1106	1107	1127	881	803	957	1028	856	946	1037	1054	684	684	727	952	1039	725	489	1112	1143	1070	861	838	527	499	667	519	610
GTGGTGTGCACCCGTAATCCCAGCT	137	145	147	161	167	140	139	141	135	161	325	272	334	286	343	137	163	188	154	118	373	361	327	219	210	145	230	181	104	70	528	440	398	274	280	233	185	193	116	70
GTGGTGTGCACCTGTAATCCCAGCT	173	183	206	225	247	200	190	213	209	233	464	422	446	418	466	223	258	274	230	231	627	540	539	332	325	276	354	347	207	123	883	739	691	509	421	491	337	366	265	163
GGGAGGCTGAGGCAGGAGAATCGTT	837	923	891	916	955	1250	1265	1373	1313	1305	1556	1634	1817	1684	1633	3558	3947	4014	3758	2941	926	1159	1297	819	762	3623	6028	6414	3276	1947	775	1035	1256	938	983	3425	4663	7196	3809	3378
GGGAGGCTGAGGTAGGAGAATCGTT	1020	1145	1180	1170	1227	1544	1430	1575	1544	1464	1946	1921	2066	1951	2071	3383	3676	3683	3529	2863	1005	1323	1467	1011	938	3120	4960	5236	2827	1704	807	1099	1311	1047	1138	2737	3550	5216	2926	2740
AATGGTACGATCTCGGCTCACCGCA	92	99	94	102	134	90	90	149	92	117	206	201	239	233	272	123	100	108	121	88	168	174	195	133	119	45	85	63	50	45	164	192	216	153	135	31	55	54	49	44
GTACGATCTCGGCTCACCGGCTCAC	12	20	20	15	20	18	10	17	14	22	33	43	41	47	42	16	20	19	9	15	47	37	41	32	17	17	16	15	11	7	56	54	61	41	41	17	13	20	12	4
GAGGATGAGGCCAGTGGATCACTTG	549	660	620	645	667	850	747	876	902	863	1153	1077	1254	1167	1278	2325	2247	2364	2228	1936	1245	1294	1291	822	738	3073	4013	4155	2488	1444	1485	1579	1478	1133	1016	3834	3557	4716	2868	2706
GAGGATGAGGCCGGTGGATCACTTG	616	661	736	675	771	814	795	971	944	886	1227	1179	1294	1270	1372	1997	2061	2152	1937	1526	1078	1144	1206	738	650	2242	3087	3275	1549	924	1251	1288	1268	893	818	2485	2408	3339	1756	1399
TAAAAGTAATTTGTGATTGAAGAGA	1083	1182	1068	1020	1084	1038	915	1001	941	828	465	546	479	652	498	185	159	171	230	186	42	66	78	89	99	14	15	17	22	20	12	13	5	23	25	3	2	3	6	6
AAAAGTAATTTGTTGATTGAAGAGA	1716	1932	1759	1739	1706	1560	1486	1625	1421	1407	820	924	733	1044	906	252	172	248	316	215	66	115	111	161	172	9	25	26	27	34	13	23	29	35	73	6	1	4	8	13
CACCTATAGTTCCGGCTACTTGGGA	87	77	102	126	118	99	83	110	104	100	211	177	184	184	204	78	79	86	73	76	147	150	150	136	102	43	49	56	34	35	145	156	130	109	124	48	28	34	31	27
CACCTATAGTTCTGGCTACTTGGGA	131	142	157	162	153	154	151	162	146	160	270	269	277	244	326	155	113	148	168	127	242	269	263	193	173	84	112	121	87	65	251	253	219	217	172	89	57	77	64	45
CAGGACAATCCACAGAGTGGCAGAA	99	95	100	122	116	141	126	131	127	132	187	167	180	176	204	174	174	158	170	153	117	168	134	118	117	118	165	146	127	94	132	120	142	112	141	119	114	156	124	114
AGGACAATCCACGAGAGTGGCAGAA	188	194	186	195	228	220	186	245	200	211	417	345	330	377	419	236	338	280	292	264	323	318	317	237	245	248	306	331	253	189	325	324	292	288	323	251	262	291	299	301
TGAATTTGAACACTGTCCGTTTTGT	278	285	264	270	216	318	298	311	264	234	292	295	317	322	346	207	269	218	212	168	77	117	91	151	169	42	71	79	83	88	12	27	40	77	119	9	16	26	41	54
TGAATTTGAACATTGTCCGTTTTGT	382	427	371	392	338	530	404	461	405	389	366	414	405	442	452	241	281	280	265	193	75	110	141	160	197	38	65	72	99	73	6	20	39	66	125	7	12	18	46	53
GCTGAGGCAGGACAATCCCTTGAAC	78	88	99	77	89	97	91	116	123	115	142	163	155	170	180	95	90	105	128	92	81	101	127	80	74	75	111	94	56	35	74	81	104	96	104	41	52	47	29	34
GCTGAGGCAGGAGAATCCCTTGAAC	144	154	156	146	157	177	170	181	199	205	281	272	275	290	316	218	208	251	224	226	126	142	189	116	127	104	181	171	112	72	105	117	117	115	121	74	80	86	73	81
TGTGTGGGGGGTCTGGGGTTTTTGA	136	151	147	151	155	160	132	157	148	155	137	148	200	185	211	105	139	116	98	84	51	58	84	45	51	37	55	65	36	23	21	25	25	35	32	19	16	22	13	19
TGTGTGGGGGGTGTGGGGTTTTTGA	161	170	182	161	167	168	167	174	194	171	189	213	204	183	207	122	147	128	120	93	58	76	75	67	56	45	72	85	42	39	31	41	54	35	35	16	22	38	21	21
GTGTGTGTGTTCCTTAGAGATGTTT	1250	1392	1319	1411	1449	1410	1208	1518	1375	1369	2355	2294	2524	2429	2536	1700	1852	1840	1746	1342	2409	2614	2630	2164	1965	1754	2026	2060	1646	1175	2516	2247	2140	2110	2222	1817	1546	1805	1659	1314
GTGTGTGTGTTCTTTAGAGATGTTT	916	1141	1041	1161	1086	1168	1018	1195	1115	1132	1769	1648	1890	1747	1850	1301	1277	1297	1161	995	1357	1519	1466	1319	1222	1003	1279	1235	1041	726	1018	1024	1009	1151	1246	760	730	835	785	733
GCCAGATTTAACAAGTCTCAGTAAG	281	326	306	284	294	302	273	345	317	312	542	522	551	481	490	296	239	338	342	265	302	409	378	311	310	122	131	189	163	115	214	271	304	296	340	71	55	69	108	101
GCCAGATTTAACCAGTCTCAGTAAG	212	234	232	259	250	124	158	185	194	167	399	395	396	431	408	81	76	96	126	79	267	332	368	236	234	22	27	34	37	32	205	225	269	279	287	29	17	15	18	15
GAAGACCATCTTGCTGAAATAAGGC	276	315	309	266	326	366	365	380	361	342	461	474	520	494	512	434	405	454	393	357	209	264	319	285	281	168	278	255	290	235	121	157	209	256	305	91	89	146	197	249
GAAGACCATCTTTCTGAAATAAGGC	187	191	174	179	171	200	179	198	173	160	211	223	221	233	264	139	144	164	168	136	35	61	69	97	114	34	48	77	71	67	10	30	32	55	95	4	20	17	30	58
CCAGCTTGTACTATGACAAGTGTGG	460	467	460	575	565	508	514	631	569	537	1262	810	880	925	1073	847	815	846	791	764	1644	1310	1132	765	795	1215	1334	1284	863	616	2695	1845	1315	1154	1085	2118	1467	1688	1268	981
CCAGCTTGTACTGTGACAAGTGTGG	413	461	442	499	541	509	463	575	583	558	1110	836	873	895	1096	908	992	981	936	900	1712	1261	1191	807	840	1482	1734	1686	1077	774	2691	1899	1402	1220	1020	2651	2043	2353	1582	1291
CAGGCTGGTTTCAAACTCCTGACCT	52	51	44	56	47	46	49	54	46	41	76	63	67	66	91	50	74	65	65	52	24	39	46	36	27	26	56	46	27	18	15	17	16	29	42	14	23	35	19	9
CAGGCTGGTTTCGAACTCCTGACCT	19	22	40	35	36	34	36	28	37	39	62	49	65	48	74	30	38	40	38	38	19	33	27	27	28	18	32	25	23	14	20	21	27	27	23	7	11	12	9	7
GGAGAACAGCAGCGTAAGTGGCTGG	668	780	744	830	882	974	925	1105	1110	1137	1691	1535	1704	1577	1767	3004	3148	3175	3021	2534	2031	1923	1836	1046	1046	5016	6781	6705	3252	2000	3207	2757	2328	1518	1327	8952	8363	9661	4517	3788
GGAGAACAGCAGTGTAAGTGGCTGG	681	784	774	827	856	1058	1023	1217	1155	1197	1710	1550	1785	1608	1778	3592	3949	3920	3571	3011	2412	2188	2080	1403	1193	8064	10003	9445	5077	3074	4041	3348	2696	1959	1680	15162	13097	15204	7682	6911
ATACACGCACACACACATGCACGTA	80	88	80	115	93	61	87	81	88	86	289	222	249	207	264	111	99	93	90	95	1032	774	540	350	347	295	296	190	137	98	4198	2100	1220	881	577	1347	497	360	285	164
ATACACGCACACCCACATGCACGTA	46	43	60	46	67	55	43	54	51	57	170	139	134	131	163	50	53	71	54	57	503	344	273	196	157	130	125	87	55	31	1689	887	506	428	287	458	208	148	116	74
TGGGTACTTAGACGTTAAGTGGGAC	1862	2050	2016	2116	2204	2220	2060	2470	2382	2317	4195	4029	4381	4089	4329	3188	3121	3376	3332	2608	5166	4998	5000	3841	3615	3794	4228	4089	3318	2418	6410	6075	5127	4979	4835	4433	3433	3982	3601	3113
TGGGTACTTAGATGTTAAGTGGGAC	2478	2633	2625	2786	2940	2823	2600	3253	3002	2936	5287	4988	5394	5178	5325	3697	3549	3899	3640	2848	5960	5838	5610	4449	4012	3714	4075	4009	3220	2322	7125	6529	5375	5377	4972	4035	2900	3458	3001	2502
AACGGAGAGAGCCAAGTCAGACTGT	497	543	513	542	629	655	647	696	728	744	1150	1072	1199	1098	1150	1758	1854	1849	1741	1526	1576	1461	1396	871	768	2932	3682	3492	2178	1464	2679	2086	1774	1363	1122	4599	3896	4535	2852	2604
AACGGAGAGAGCTAAGTCAGACTGT	748	957	852	940	1022	1203	1137	1297	1322	1414	1877	1797	1977	1852	1950	3802	4131	4055	3767	3478	2993	2758	2643	1706	1626	8999	10378	9363	6334	4293	5287	4232	3534	2934	2671	18960	14544	16126	11007	10708
CCTCCTACCAGGCCCCACCTCCAAC	7	1	4	3		3	6	7	3	5	4	2	6	8	3	3	2	4	4	3	3	5	9	2	5	1	3	3	1	2	11	4	5	1	3	2	1	1	1	1
CCTCCTACCAGGTCCCACCTCCAAC	4	3	3	7	3	5	8	7	5	5	14	5	7	13	7	4	3	4	2	3	12	7	5	8	6	2	7	8	4	3	25	6	12	11	11	6	2	5	5	1
AAAACAGGTGGGAGGTTGAGAATGA	2065	2433	2234	2298	2432	3034	2989	3386	3322	3390	3575	3732	3492	3792	3948	6705	6903	6743	6573	6435	2921	2916	2624	2163	2183	7365	9408	7934	5766	4895	2563	2310	1788	1790	2061	5842	5351	6032	5092	5765
AAAACAGGTGGGCGGTTGAGAATGA	1195	1397	1352	1300	1417	1735	1710	1981	1911	1997	2097	2230	2216	2363	2525	3810	4016	3856	3665	3548	1560	1627	1620	1158	1085	3373	4884	4480	2829	2335	1382	1366	1120	1008	1105	2627	2557	3157	2303	2492
GAAGTTTGATAGCAATGTAGTAAAG	2613	2827	2799	2799	3010	3197	3175	3651	3419	3129	3742	4133	4117	4075	3930	4584	3972	4549	4247	3497	2474	2641	2638	2342	2008	2551	2816	2986	2500	1912	1677	2011	1620	1773	1697	1342	1071	1600	1640	1523
GAAGTTTGATAGGAATGTAGTAAAG	4813	5439	5228	5223	5522	6025	5840	6635	6253	5934	6141	6894	6598	6872	6590	7293	6346	7049	6768	5468	3054	3387	3434	3075	3013	3350	3699	4092	3384	2727	1806	2142	1771	1902	2073	1449	1182	1687	1669	1857
CTCTTGCATCGTAACCTACAGGTAT	132	164	162	190	184	163	139	172	180	175	360	318	366	328	365	183	196	185	169	153	621	514	510	358	335	236	240	182	156	120	1050	717	594	502	536	462	269	275	209	182
CTCTTGCATCGTCACCTACAGGTAT	127	111	131	137	127	125	127	143	152	137	289	231	278	261	271	183	167	192	177	150	408	383	349	260	264	276	282	265	190	144	720	475	448	409	386	516	316	354	236	203
CTCTTGCATCGTGACCTACAGGTAT	137	157	162	144	172	182	134	156	169	193	350	290	340	316	354	240	267	238	234	185	550	464	415	314	287	370	402	390	265	211	1053	691	599	495	497	658	427	535	367	274
CTCTTGCATCGTTACCTACAGGTAT	154	162	187	202	219	188	158	202	193	197	391	331	386	368	379	165	195	203	189	145	617	577	505	364	352	244	231	228	160	140	1042	706	572	539	539	433	279	255	241	186
TGTATGGTAAGCAAGCCTTTTAAGA	509	569	573	535	513	628	568	636	550	529	741	726	726	786	800	566	532	558	607	457	223	308	395	391	383	190	269	291	317	257	58	120	178	219	290	51	66	128	190	207
TGTATGGTAAGCGAGCCTTTTAAGA	307	363	318	292	315	363	332	408	367	302	464	442	436	482	438	390	386	415	397	354	120	166	227	194	236	129	176	265	232	193	35	68	103	127	167	50	84	109	156	170
ACGTATCATGATCATAAAATGATCA	814	938	925	1027	1089	676	591	750	657	662	1342	800	665	1005	1194	150	140	126	206	192	783	608	408	505	596	85	65	50	97	85	493	335	170	311	386	82	31	27	36	35
ACGTATCATGATTATAAAATGATCA	1018	1226	1151	1196	1242	1016	835	1018	958	926	1264	1022	874	1132	1153	290	247	245	298	270	433	440	419	415	437	54	48	52	74	79	201	215	149	229	254	33	21	24	38	29
GATCATGATAAACGTAAAGATCATA	2322	2646	2552	2586	2760	2476	2250	2675	2399	2431	2403	2479	2240	2540	2449	983	895	977	1079	985	1113	1232	986	1002	988	207	256	216	293	238	616	678	416	514	642	113	67	69	92	102
GATCATGATAAATGTAAAGATCATA	1597	1796	1813	1816	1978	1662	1672	1851	1714	1723	1261	1357	1211	1363	1281	544	480	521	528	498	514	545	408	419	387	88	91	80	103	83	217	225	140	162	177	49	28	20	26	23
AGTCATTTAACCAACACCTCCTCAG	28	28	24	26	24	15	29	28	31	23	32	35	41	40	51	16	16	16	21	14	36	37	26	36	44	11	14	11	4	12	24	27	30	30	37	10	8	9	10	11
AGTCATTTAACCGACACCTCCTCAG	46	43	32	36	34	47	38	44	30	38	57	59	57	76	69	45	38	44	43	28	65	54	41	50	55	28	38	35	30	26	47	51	50	47	68	29	22	38	32	27
CATCGTCCCTTTAAAGAAGCTCTTC	33	37	31	33	21	31	31	43	40	29	26	29	29	30	39	15	28	23	25	20	6	4	11	5	22	6	7	9	6	10		2	1	4	6	2	1	4	5
CATCGTCCCTTTGAAGAAGCTCTTC	57	43	44	58	48	68	47	45	38	51	47	44	46	70	72	51	52	52	50	29	6	17	16	22	31	10	22	25	28	27	1	9	4	8	15	3	4	14	14	16
TCAACTTGGCTCCGGTAATTATGCT	122	131	119	136	109	149	101	144	131	153	205	185	201	202	222	105	87	114	118	92	107	117	158	117	149	31	58	55	40	47	65	82	97	103	151	20	20	32	26	22
TCAACTTGGCTCTGGTAATTATGCT	149	155	130	135	129	155	140	156	156	150	233	233	258	244	258	108	106	142	119	110	111	166	170	139	143	50	59	75	70	52	88	95	98	119	162	15	21	31	42	37
ACCATGTTGGCCAGGCTTGAACTTC	129	122	140	142	143	164	144	168	168	138	284	281	342	269	281	296	296	312	330	223	251	302	273	199	209	276	379	363	293	212	266	255	311	318	329	302	282	392	292	287
ACCATGTTGGCCGGGCTTGAACTTC	126	147	147	126	140	141	122	165	155	163	273	281	306	242	284	275	264	286	267	210	190	251	286	194	173	234	308	330	247	151	201	207	275	262	231	184	214	346	264	166
TCCAGAAATCTTACACAAATCTGTA	90	103	102	131	103	89	79	95	85	72	116	119	129	123	153	34	33	29	41	20	45	66	42	64	71	6	9	8	13	7	25	26	33	39	55	10	4	2	6	5
TCCAGAAATCTTGCACAAATCTGTA	67	81	83	90	72	111	63	85	67	83	124	110	106	98	112	60	58	75	66	50	46	63	55	71	76	20	23	25	31	24	19	43	44	52	57	6	3	8	20	12
TGAACATTTTTGCTGTGTTCAGAGT	426	504	505	478	486	607	565	663	577	545	808	835	815	825	885	1074	967	972	903	745	585	655	708	625	650	857	988	1122	959	809	368	455	480	603	762	663	552	870	1048	993
TGAACATTTTTGTTGTGTTCAGAGT	979	1143	1000	1024	1038	1282	1068	1272	1152	1125	1639	1505	1534	1603	1672	1601	1507	1566	1401	1263	834	1082	1083	1109	1068	1057	1280	1363	1255	1037	546	599	587	944	1132	658	637	887	1052	1106
CAAACAAAAGGTATGAGGTCAGCCC	129	172	173	141	191	156	163	197	168	171	357	349	299	322	342	191	199	229	224	180	315	366	307	255	314	113	153	172	134	119	313	381	330	350	404	117	96	124	111	149
CAAACAAAAGGTGTGAGGTCAGCCC	119	148	124	132	147	133	137	144	171	168	261	244	264	288	295	149	202	173	184	159	224	229	205	178	177	110	149	148	128	100	216	210	205	222	236	88	103	103	108	117
GGCATGTGGTGCACACCTGTAGTCC	130	145	183	205	212	168	156	197	190	231	430	346	429	379	406	330	407	387	368	334	624	613	515	327	262	593	865	700	362	232	1510	1153	873	578	395	1466	1327	1243	648	379
GGCATGTGGTGCGCACCTGTAGTCC	78	89	83	98	112	123	113	136	119	116	244	196	236	212	242	227	290	263	246	230	365	373	390	201	158	561	729	643	309	188	1020	845	654	430	273	1613	1256	1380	606	372
TTAAGTTGTATACGTCAGATGGGCT	1158	1355	1356	1410	1471	1441	1252	1643	1498	1494	2858	2699	3034	2687	2825	2120	1854	2069	2044	1593	3890	3877	3753	2894	2446	2413	2546	2538	2095	1529	5752	5140	4375	4184	3651	3220	2261	2677	2410	1948
TTAAGTTGTATATGTCAGATGGGCT	1323	1522	1561	1630	1697	1626	1563	1868	1710	1711	3020	2941	3184	2921	2971	2592	2279	2577	2449	1882	3876	3838	3739	2729	2309	3000	2963	2973	2310	1554	5209	4687	3800	3552	2926	3531	2555	2801	2393	1795
ATTTTTTTTAGTATAAGCATGTCCC	381	403	342	359	316	335	316	288	284	279	349	360	335	398	380	71	47	66	68	66	51	84	102	124	130	13	17	11	22	10	16	24	24	48	69	2	4	3	6	6
ATTTTTTTTAGTGTAAGCATGTCCC	338	384	339	336	314	339	324	332	305	304	382	392	382	451	431	122	156	137	165	119	114	172	151	199	204	40	54	54	56	61	38	54	62	102	158	10	11	19	24	19
ACAATCTCTTGGCGATGAGAACACG	628	719	706	749	777	852	778	960	934	872	1567	1389	1511	1475	1530	1623	1428	1699	1586	1440	1948	1794	1719	1446	1461	1677	1821	2025	1745	1511	2218	2070	1877	2088	2230	1667	1291	1738	1876	2178
ACAATCTCTTGGTGATGAGAACACG	746	830	773	812	930	1008	900	1079	1073	965	1696	1542	1641	1631	1763	1891	1683	1769	1743	1631	2001	2057	1823	1617	1662	2189	2242	2339	2117	1790	2388	2331	1985	2250	2396	2291	1627	2224	2495	2931
AGCTCCAGGCCTACCTTCTTCTCCA		1	4	2	3	4		2	5	4	3	5	7	6	3	3	9	2	2	2	5	5	5	7	1	3	1	6	4	3	8	5	4	2	8	3	2	2	4	1
AGCTCCAGGCCTCCCTTCTTCTCCA	3		3	3	1	3	2	4	3	4	4	6	2	3	2	4	5	6	1	8	1	3	3	1	1	6	4	9	1	1		2	1	3	3	1	4	5	5	3
ACTCAGGTGATCCTCCTATCCCAGC	21	29	27	28	26	27	29	36	29	32	69	48	46	53	61	31	36	46	33	31	38	43	43	40	26	24	40	41	28	23	43	30	42	45	55	44	39	35	28	29
ACTCAGGTGATCTTCCTATCCCAGC	24	47	43	43	42	48	33	52	54	37	79	63	57	69	92	53	55	65	57	50	63	64	59	58	56	49	56	61	43	38	42	51	46	66	75	51	42	57	45	49
CTGGAGGCCGCCAGGATGCCCTTGA	15	12	9	15	12	7	14	17	17	12	27	25	31	27	25	32	29	23	27	30	25	27	30	14	18	24	36	38	22	13	50	39	41	28	18	39	35	37	16	21
CTGGAGGCCGCCGGGATGCCCTTGA	8	9	10	11	17	9	10	11	22	10	25	25	26	29	26	38	25	21	30	27	22	33	31	16	14	34	43	33	28	16	38	41	45	22	31	43	40	60	35	16
GCCAAGGGTTCAAAACTGGATCAAG	281	333	298	283	327	363	349	406	390	373	526	515	555	516	526	504	521	492	521	463	290	362	418	293	300	254	408	460	333	286	227	286	320	301	338	152	157	237	257	288
GCCAAGGGTTCACAACTGGATCAAG	417	466	454	474	494	505	498	582	556	566	953	848	886	869	884	985	1003	1100	1046	902	831	949	917	645	546	1014	1261	1306	883	627	1037	1061	996	801	822	1113	1002	1310	979	851
GGGGTTTTGCTACGTTGCCCAGGCT	225	233	239	216	245	278	231	280	251	243	521	510	620	514	555	361	371	391	363	309	358	463	541	346	292	295	467	429	269	149	325	458	578	461	368	306	300	466	267	207
GGGGTTTTGCTATGTTGCCCAGGCT	281	338	330	345	335	366	328	362	369	333	623	632	709	645	729	451	529	525	493	411	496	580	649	417	405	403	562	584	369	210	462	568	597	476	479	371	398	569	328	237
TACACTGCCACCCAGTCTGTGATAC	63	68	83	80	76	68	74	76	76	72	146	101	98	123	142	80	89	76	72	66	136	125	127	81	137	49	63	44	68	53	126	103	97	144	147	61	33	65	61	51
TACACTGCCACCGAGTCTGTGATAC	107	134	120	105	96	112	96	119	125	131	222	197	220	208	240	146	181	142	144	131	163	176	184	150	211	108	141	141	118	96	141	163	123	212	197	93	103	119	143	126
ACCCACGATGAGAATGCTGAGGGTC	338	389	399	395	445	448	384	520	498	476	805	749	847	767	867	647	685	706	737	631	871	906	833	572	497	723	888	934	619	437	1313	1090	952	743	712	846	593	876	577	503
ACCCACGATGAGGATGCTGAGGGTC	298	322	338	330	397	381	335	422	388	453	665	607	740	606	734	626	673	696	694	610	835	803	777	473	406	766	995	903	616	445	1291	1022	912	720	657	1018	823	898	666	563
CCAGATTACATCAATCTCCATGTCT	138	176	165	177	179	178	138	149	149	169	345	298	317	336	329	148	130	135	159	126	442	411	384	311	294	135	113	105	93	90	649	523	403	429	420	125	77	64	89	66
CCAGATTACATCGATCTCCATGTCT	181	204	201	210	228	219	172	222	247	237	489	422	442	413	492	289	257	302	279	237	637	619	600	393	378	300	311	313	302	184	1117	862	709	713	652	436	245	287	281	228
ATATTCAACACTAAGAAAACCAGTC	230	250	217	225	260	245	203	202	208	205	231	248	197	285	260	64	68	60	79	61	59	74	58	79	98	11	15	9	12	14	13	29	20	32	57	8	6	4	7	6
ATATTCAACACTGAGAAAACCAGTC	341	388	356	347	378	375	337	365	319	325	409	484	344	461	431	171	153	141	177	158	129	187	169	182	247	27	50	52	63	67	44	59	70	85	151	17	13	18	25	19
CAACCTGAATTAACTGAATCAGATT	221	206	190	193	176	225	205	234	200	194	293	290	277	262	288	156	166	173	172	130	91	117	132	129	113	32	78	55	75	47	25	49	64	84	81	21	28	41	35	32
CAACCTGAATTATCTGAATCAGATT	121	138	125	128	150	138	143	157	148	131	190	180	183	205	207	107	113	115	94	93	63	82	75	89	85	24	39	37	46	29	31	34	46	54	51	7	13	18	18	16
GAAAAGAGTGGGCGTGCATCTGACT	370	412	382	325	379	536	415	545	540	500	655	643	723	696	750	1032	1046	1073	1106	899	382	444	460	383	494	720	1023	1219	925	808	220	268	347	442	615	441	493	936	858	1185
GAAAAGAGTGGGTGTGCATCTGACT	507	592	538	603	572	765	691	783	747	668	951	973	1058	1014	1120	1509	1315	1514	1408	1265	627	667	750	657	792	1057	1328	1719	1426	1177	416	439	504	668	959	727	757	1296	1380	1935
TTTGGGTTTTGTCCTGAGCTTCACA	121	123	118	139	104	165	145	169	140	143	215	184	203	207	211	189	193	211	170	160	97	97	110	100	90	90	128	129	125	90	37	50	48	60	76	46	40	88	79	89
TTTGGGTTTTGTTCTGAGCTTCACA	125	122	134	120	131	153	139	151	151	142	197	188	197	202	192	202	187	160	151	128	71	95	93	78	95	105	124	149	101	80	28	44	50	76	85	44	49	76	78	82
TCAAAACCACGACGTGATACCACCT	37	48	38	48	52	41	28	36	31	29	94	77	87	84	106	14	26	23	33	23	57	69	69	59	73	8	10	8	13	12	68	61	57	59	90	5	2	6	12	9
TCAAAACCACGATGTGATACCACCT	79	81	66	81	84	64	58	85	69	67	134	126	116	150	146	24	34	37	46	30	107	101	113	130	125	18	18	11	19	22	107	81	76	112	144	7	6	7	14	10
TGCAGCTGAGCCAGGAGGGGGGTCC	184	211	246	229	237	250	246	325	289	322	490	420	473	452	495	691	675	748	729	594	468	484	527	306	252	1095	1336	1453	643	399	645	640	592	350	348	1770	1671	2039	882	720
TGCAGCTGAGCCGGGAGGGGGGTCC	140	157	153	189	216	208	203	243	199	253	370	301	354	329	413	466	553	585	520	447	326	366	378	225	175	719	997	966	436	275	446	469	406	257	238	1272	1212	1479	595	483
TCTTGTGAGGGAAAAAATGTCTCTC	222	226	186	203	181	232	242	244	234	184	231	272	247	291	303	117	115	112	168	118	53	78	82	99	142	26	35	36	47	53	13	21	22	49	109	5	9	9	18	25
TCTTGTGAGGGAGAAAATGTCTCTC	252	284	291	283	261	321	296	338	306	273	387	349	336	414	402	307	289	275	309	267	118	162	182	193	271	137	157	154	202	209	49	75	78	131	183	48	51	63	124	172
CTGGGTCCTGTGACCCTCAGAGTAT	203	158	172	176	192	180	175	193	192	204	313	249	254	300	321	198	219	197	205	172	289	271	232	191	192	213	215	209	152	121	309	234	208	187	200	229	165	161	149	129
CTGGGTCCTGTGCCCCTCAGAGTAT	70	60	81	63	84	71	73	81	71	74	147	96	133	137	137	94	103	78	106	76	116	118	100	75	76	87	127	94	92	62	138	90	77	85	83	104	94	107	71	64
AAGGGGCAACTCCGTGTAGCAGGAC	333	365	343	337	369	430	374	427	409	431	775	713	772	798	786	790	872	866	810	678	677	791	779	587	597	814	1192	1164	815	621	760	816	898	885	921	969	1033	1448	1139	1049
AAGGGGCAACTCTGTGTAGCAGGAC	243	304	308	308	334	345	338	393	390	376	725	633	650	700	782	711	768	774	734	635	731	773	823	602	632	938	1211	1214	882	683	898	889	812	835	862	1140	1051	1407	1231	1291
TCCCAGGTGCTACAGATTGTTTGTT	71	66	82	59	91	77	77	81	77	89	166	131	152	144	142	95	94	102	113	73	136	124	135	88	85	66	111	106	60	53	120	122	101	84	94	74	51	59	59	53
TCCCAGGTGCTATAGATTGTTTGTT	145	139	144	142	153	152	141	197	151	153	259	262	246	258	262	172	154	177	179	145	205	256	223	165	129	111	130	118	84	69	187	149	170	175	168	79	65	57	66	51
CAGTGAGCAGGCAGATGAAGTGGCC	877	1112	1193	1205	1275	1449	1358	1707	1608	1633	2663	2442	2758	2492	2700	4572	4740	4782	4503	3784	3972	3650	3491	2242	2075	8651	11135	10457	5909	3906	6681	5511	4737	3748	3165	14569	12594	15327	8696	8011
CAGTGAGCAGGCGGATGAAGTGGCC	875	1044	1063	1082	1217	1330	1286	1531	1478	1536	2432	2266	2446	2308	2412	4391	4730	4650	4475	3672	2950	2867	2890	1691	1505	7457	10122	9789	4961	3142	4617	4181	3746	2801	2344	11401	11161	13555	6967	5917
TCATATTTGCTTATCTATATGTCCT	223	244	253	277	290	253	227	245	250	253	414	397	338	384	371	118	105	146	129	99	301	288	259	240	217	59	59	64	58	63	223	184	122	163	183	66	34	17	43	25
TCATATTTGCTTTTCTATATGTCCT	64	69	71	75	55	72	64	70	62	68	94	102	83	95	92	29	35	47	42	33	42	41	32	47	52	12	25	13	23	14	27	22	12	21	31	5	13	3	11	6
GCCTCTACATGTATAAGAACAAAGA	440	495	490	529	506	481	444	498	442	439	529	587	481	558	541	194	231	215	239	159	164	178	173	181	183	50	66	58	65	53	61	78	64	82	80	23	15	17	19	12
GCCTCTACATGTTTAAGAACAAAGA	304	306	298	311	304	308	299	323	307	278	283	338	281	343	317	154	166	142	152	150	55	81	82	86	94	27	43	63	46	53	4	15	27	40	51	4	10	10	6	13
TGCACTGAACTGATGACACTGCCCT	195	179	195	179	195	218	196	228	194	200	519	454	492	446	463	286	271	311	296	228	859	783	731	509	474	380	371	411	320	221	1608	1210	1083	1005	879	623	328	405	399	316
TGCACTGAACTGGTGACACTGCCCT	182	177	204	204	201	207	172	238	184	225	515	449	516	452	502	377	391	406	352	323	795	806	781	468	466	664	712	702	434	296	1695	1309	1300	991	840	1355	904	995	708	570
AAAATGGGATTACTGGCCGGGCTCG	281	348	352	353	331	321	338	369	335	324	501	535	459	559	469	299	333	344	362	277	221	292	279	211	167	128	235	229	139	88	138	205	220	166	151	94	111	128	82	59
AAAATGGGATTATTGGCCGGGCTCG	243	265	229	236	270	252	257	261	249	254	372	393	367	381	392	221	172	183	230	196	141	182	181	134	126	70	116	119	77	55	75	103	115	82	103	31	35	47	50	25
GGAGACCTCGTGATTCCATCAATCT	109	131	157	119	118	158	141	150	151	144	247	190	218	231	268	116	101	129	139	109	99	151	133	124	145	45	54	78	71	47	68	107	117	112	142	37	28	42	53	56
GGAGACCTCGTGGTTCCATCAATCT	127	153	158	166	150	149	154	171	163	123	284	237	248	243	262	107	139	150	144	125	147	161	155	133	144	58	90	98	69	38	109	110	125	118	130	39	57	54	36	45
TATTGTAGGTTGAAGAACCAATACA	760	785	793	780	792	696	639	670	699	723	760	844	708	821	775	290	287	284	295	215	206	333	313	365	361	80	113	90	113	85	128	147	104	177	184	43	25	18	52	42
TATTGTAGGTTGGAGAACCAATACA	1479	1551	1519	1592	1522	1488	1358	1573	1339	1302	1793	1718	1566	1829	1821	773	769	748	791	674	786	924	839	815	843	299	364	319	386	318	469	444	343	508	596	161	115	118	178	168
AGACAGAGTCTCACTCTGTCACCCA	46	55	43	58	61	47	43	51	51	43	117	56	58	74	87	41	40	26	38	41	133	103	59	72	66	42	44	35	43	27	131	84	59	62	81	56	53	34	29	25
AGACAGAGTCTCGCTCTGTCACCCA	59	70	71	74	82	58	50	89	74	85	157	89	92	119	177	66	76	69	72	57	151	120	94	59	86	62	77	85	47	36	146	109	78	93	107	79	77	77	67	43
CCCCAGACGTGTCCCTCTGCCCTCA	16	21	18	27	24	18	20	20	19	22	39	28	25	33	39	26	21	24	22	14	42	32	35	22	25	12	28	17	9	6	55	24	22	30	33	15	17	26	12	9
CCCCAGACGTGTTCCTCTGCCCTCA	13	22	23	20	23	24	19	18	17	15	35	25	32	35	35	14	27	17	14	16	35	22	29	19	15	26	22	22	16	9	42	39	35	27	33	28	30	19	20	21
TGACAAGTGTGGAATTCAAATTCAC	595	644	600	541	587	649	615	654	607	567	776	755	814	834	817	440	366	456	483	381	225	299	366	393	473	61	123	168	191	182	85	125	134	281	402	21	20	32	75	104
TGACAAGTGTGGGATTCAAATTCAC	541	576	535	564	559	631	514	652	612	520	829	839	829	865	877	550	478	498	573	426	321	428	466	522	546	131	176	259	302	304	152	206	259	373	511	38	49	76	120	141
TGCATCGTGCTTCCTATCTACGTAA	127	115	138	118	139	111	144	139	112	113	222	195	236	207	196	84	100	105	99	80	205	185	183	159	147	60	74	68	57	58	226	176	171	187	175	67	36	46	48	43
TGCATCGTGCTTGCTATCTACGTAA	221	239	248	278	255	238	193	248	235	244	528	434	492	409	458	258	220	253	231	190	574	600	579	409	347	211	232	219	207	143	837	702	629	563	495	249	205	226	184	167
ACATACGCCTAGCTGAAAATTAGGT	347	366	338	365	367	387	338	418	386	342	647	554	580	573	612	372	390	384	395	340	483	514	540	501	452	244	318	269	296	234	455	485	425	565	581	219	161	185	205	234
ACATACGCCTAGTTGAAAATTAGGT	479	525	532	551	519	489	498	580	493	538	870	759	730	845	879	365	386	386	369	346	570	620	597	518	592	198	212	223	245	185	472	442	392	542	613	151	116	127	167	159
TTTTCTCCCTCACGAATGTCTGGGA	64	62	69	71	48	74	62	58	64	45	75	47	61	68	73	28	30	29	35	33	13	27	24	28	30	3	6	6	16	16	2	6	4	15	24	3	3	3	7	3
TTTTCTCCCTCAGGAATGTCTGGGA	104	109	83	100	70	114	97	105	115	86	109	96	109	95	112	40	52	41	46	50	18	27	36	36	48	12	9	13	17	26	4	6	9	39	38	2	1	6	4	12
CTTGGAGACTTCAGCAGGGCGGGCG	90	131	109	138	159	157	155	171	175	147	217	220	264	230	252	236	235	280	267	222	151	170	184	115	112	175	275	327	157	123	124	149	155	122	115	113	178	240	141	115
CTTGGAGACTTCGGCAGGGCGGGCG	84	93	100	95	111	114	108	127	125	127	154	144	178	155	161	158	194	202	207	160	88	128	127	78	76	128	194	191	118	76	88	113	110	77	85	101	127	200	99	83
GTAAAGGTCACGCGGGCCGGGGGCT	73	127	114	113	126	56	65	100	93	78	281	230	218	254	279	43	52	47	67	45	215	226	218	151	138	17	25	29	17	14	285	242	272	187	159	36	14	14	15	9
GTAAAGGTCACGGGGGCCGGGGGCT	135	127	137	153	158	84	98	115	107	132	366	296	322	340	366	51	65	84	85	57	230	303	334	171	145	29	43	46	25	13	275	346	305	217	179	33	27	25	15	13
CTGAACAGTGACCCAATTACATAAC	196	214	182	227	205	107	111	147	137	121	388	386	374	351	410	24	13	25	45	12	339	364	347	278	280	6	4	2	8	8	291	315	274	349	359	13	6	6	12	2
CTGAACAGTGACTCAATTACATAAC	256	306	282	269	298	186	193	205	186	184	514	523	562	503	539	31	25	39	84	23	330	360	402	393	377	11	7	7	5	11	274	323	309	412	400	37	16	8	18	6
ACAGCCGTGTCCCAGGCACTGCTTG	39	55	79	61	74	61	53	77	83	85	164	83	127	117	144	105	122	118	96	105	204	164	162	88	107	145	149	156	73	46	341	259	230	160	146	198	184	157	88	99
ACAGCCGTGTCCTAGGCACTGCTTG	84	84	80	91	120	85	106	116	129	132	230	163	174	192	223	158	203	152	180	184	290	309	228	166	131	204	291	251	138	89	506	393	330	210	185	364	304	324	205	159
GTCAAAGATGCCACCTGGAGGAAGC	244	244	268	257	306	384	336	413	370	366	575	567	602	605	591	824	802	839	781	801	682	639	622	467	438	947	1203	1191	897	640	842	756	722	666	635	1089	951	1358	1071	1131
GTCAAAGATGCCCCCTGGAGGAAGC	98	127	102	86	132	111	121	129	113	134	205	219	203	235	216	230	228	237	208	201	230	191	203	169	135	161	300	290	205	141	232	239	229	222	242	175	154	248	215	276
AATCAGAAATGGAAAAGGAGATATT	1429	1568	1526	1564	1594	1648	1611	1820	1780	1802	1444	1622	1391	1688	1585	1046	988	963	1114	1029	567	606	544	543	645	222	364	309	308	360	267	323	220	307	398	71	57	58	106	130
AATCAGAAATGGGAAAGGAGATATT	1831	2024	1872	1847	2086	2242	2091	2290	2255	2240	2102	2311	2086	2369	2400	1701	1693	1686	1849	1769	1065	1114	1021	1058	1081	560	810	757	731	659	558	645	514	644	859	223	176	214	272	376
TGGGAATTCTGTACTGTTTTTGCAG	519	553	502	456	471	548	465	544	486	460	609	667	566	684	709	372	389	369	342	268	186	292	302	308	311	109	148	147	156	134	97	111	132	184	219	55	40	69	83	66
TGGGAATTCTGTGCTGTTTTTGCAG	444	509	459	459	454	572	483	592	527	479	669	729	705	739	700	629	583	655	610	493	283	360	396	375	345	243	373	438	373	315	111	169	190	258	317	95	117	177	268	256
GAGACGGGGTATACCCAGTGCCTCG	157	192	173	183	196	189	167	203	202	208	395	334	345	362	379	281	327	283	280	282	613	495	406	323	328	448	467	483	320	199	1031	724	547	533	405	850	532	689	419	322
GAGACGGGGTATGCCCAGTGCCTCG	208	277	260	298	301	341	263	332	345	347	699	462	513	527	646	669	661	687	640	579	884	775	730	413	453	1100	1328	1278	728	484	1399	1145	929	730	544	1895	1538	1792	1084	860
ACCCAGAAAGGAACCCTGAATACAT	106	110	117	125	112	105	86	102	81	84	123	149	130	154	150	48	47	52	49	50	70	73	55	58	76	7	20	16	13	15	32	31	43	43	59	7	3	5	7	9
ACCCAGAAAGGAGCCCTGAATACAT	49	56	51	52	51	66	55	58	63	52	94	73	84	98	104	49	29	33	48	25	40	42	39	38	43	14	10	16	14	15	11	25	32	24	37	6	4	4	12	12
TGAGCCAAGATCACACCACTGCACT	96	91	107	100	123	83	102	129	102	92	250	246	245	233	259	140	150	163	115	103	393	411	339	219	240	160	145	150	123	65	896	662	553	424	384	307	143	191	111	94
TGAGCCAAGATCGCACCACTGCACT	142	201	174	184	212	218	172	234	207	181	488	413	486	428	452	310	286	317	296	238	681	676	623	391	339	334	397	392	260	148	1376	1064	997	720	554	587	470	506	248	183
ACAAATGGCCAACAAGCATATGGAA	787	931	925	935	1044	837	825	978	849	961	1175	1294	1275	1275	1262	378	323	357	491	404	943	1007	856	675	700	104	135	107	119	121	861	742	531	502	584	117	43	37	49	43
ACAAATGGCCAATAAGCATATGGAA	1086	1258	1333	1299	1494	1075	1018	1213	1164	1192	1433	1545	1291	1465	1422	405	321	376	540	419	928	925	815	685	645	68	131	74	102	89	821	670	380	438	407	89	56	29	40	27
AAGTGCTGGGATAATAGATGTTAGC	684	891	758	792	903	842	844	947	902	889	1573	1523	1487	1531	1551	1302	1126	1219	1223	1047	1877	1741	1679	1301	1143	1295	1464	1388	1176	758	2358	2132	1773	1534	1327	1397	1035	1210	1033	885
AAGTGCTGGGATTATAGATGTTAGC	600	685	666	715	708	731	713	847	809	756	1344	1269	1418	1323	1367	979	992	1074	1101	820	1418	1479	1437	1074	967	944	1029	1079	848	587	1531	1596	1465	1318	1175	904	690	909	788	666
CTCTCTTTGCACATGTCTGCTTCCT	26	28	34	31	35	39	47	46	50	51	47	68	53	62	76	83	102	99	102	77	60	59	67	51	53	116	139	118	114	58	42	43	41	50	54	123	115	145	111	93
CTCTCTTTGCACGTGTCTGCTTCCT	49	30	39	39	60	47	39	51	49	47	67	62	66	76	73	99	108	94	93	79	39	47	68	33	41	110	139	128	108	59	24	21	37	42	65	100	113	127	98	93
TACCTGAACTATAGAGGTATATTTC	222	269	244	276	288	193	159	234	198	207	235	269	227	279	289	85	53	65	94	62	96	99	104	98	85	30	36	30	19	13	42	49	37	33	40	13	18	9	12	8
TACCTGAACTATCGAGGTATATTTC	147	133	131	139	145	123	116	127	118	126	180	196	144	209	182	58	70	72	60	52	90	98	93	88	96	44	40	25	33	24	61	52	56	74	79	18	19	17	29	9
CACCATGGAGACGTTGATACCAGAG	157	178	174	183	190	206	199	238	206	229	419	337	381	371	410	316	338	352	351	271	553	476	462	285	279	451	566	547	390	242	891	708	565	509	421	754	566	628	520	431
CACCATGGAGACTTTGATACCAGAG	123	104	129	129	139	153	137	143	158	144	255	227	234	185	208	186	179	176	183	143	208	219	213	134	168	168	186	195	166	115	215	200	181	165	187	122	156	171	169	144
GATTTGAGTAAGAATAAAACTGGTC	580	673	620	609	632	621	536	570	523	481	692	783	676	738	786	267	224	206	284	215	170	223	298	283	322	29	61	73	76	88	50	119	87	171	207	14	11	14	42	22
GATTTGAGTAAGTATAAAACTGGTC	969	1098	1002	965	996	1013	869	960	861	826	1274	1388	1230	1371	1350	502	466	463	560	396	423	606	590	579	623	129	193	152	211	162	179	241	242	376	427	48	50	56	89	88
GGGTGGACGAGGGGAGAAAAAGAGG	2427	2659	2535	2605	2787	3604	3653	3890	4019	4158	3338	3623	3692	3800	4129	8213	10355	8928	8528	7947	2382	2520	2341	1649	1862	9905	15511	12650	7226	5139	2006	1852	1540	1408	1567	8690	9990	10890	6217	7008
GGGTGGACGAGGTGAGAAAAAGAGG	4426	4993	4820	4896	5304	6615	6644	7524	7429	7809	7079	7345	7646	7403	8145	16058	18993	17354	16460	15370	5445	5413	5159	3861	4109	20362	29587	25087	14841	10729	4738	4635	3796	3302	3827	16851	18862	21332	13125	14558
TGAATATGGCCTGTCACACTGTCCA	121	150	156	153	162	157	156	183	167	140	335	285	316	298	320	280	250	275	246	203	401	388	341	296	272	274	310	296	257	196	623	483	352	384	394	359	256	295	297	287
TGAATATGGCCTTTCACACTGTCCA	120	110	102	99	105	106	115	124	128	104	157	164	177	187	187	99	102	124	140	100	107	112	110	132	121	49	70	92	70	84	71	85	88	142	160	40	31	44	73	60
TTAAAGGAGGGGCATAGCTTACACT	497	575	527	486	477	601	515	641	561	512	696	710	619	778	756	464	414	442	458	383	198	294	319	346	406	148	185	188	214	190	66	115	157	229	351	35	51	97	125	148
TTAAAGGAGGGGGATAGCTTACACT	839	913	822	759	836	939	849	932	874	776	1038	1028	986	1141	1097	721	659	661	714	568	239	370	405	473	536	155	257	306	306	283	67	109	146	242	394	47	53	97	157	197
GCCTTCTTGTCCCACTTGCTCAGAG	15	10	15	15	13	12	15	28	14	20	26	25	23	19	28	31	35	39	30	21	20	17	28	14	11	33	41	29	26	14	13	17	18	21	14	21	23	30	25	13
GCCTTCTTGTCCTACTTGCTCAGAG	32	26	22	40	21	39	29	33	29	50	49	47	61	51	57	53	72	62	65	42	34	46	56	29	31	43	69	50	33	30	28	25	35	24	41	45	48	55	43	21
GAACACAGCTACCTCCCACCACCCT	15	21	13	10	17	15	11	11	6	6	24	25	19	19	34	6	7	7	5	8	26	23	15	23	12	6	4	6	4	1	25	16	15	18	38	5	6	3	6	2
GAACACAGCTACTTCCCACCACCCT	18	25	24	16	13	30	21	19	22	15	40	32	49	35	57	10	10	6	7	2	24	33	31	24	28	7	6	7	8	4	23	20	24	23	48	8	7	7	11	7
CACTATTCCCTCCGCCCAGTGTTGC	4	4	5	8	10	8	8	7	9	6	16	12	12	8	16	1	7	3	6	3	13	16	15	6	10	3	9	3	9	2	20	22	9	18	19	5	10	8	4	1
CACTATTCCCTCTGCCCAGTGTTGC	4	7	11	9	11	12	15	8	11	12	14	22	15	10	23	13	10	12	9	7	19	27	22	17	19	11	15	16	12	5	39	32	19	21	36	12	10	12	12	6
ATCTTCTTACTACGCATTTACTGGA	142	179	154	186	163	134	113	129	132	117	290	238	269	275	268	48	68	67	60	46	226	207	215	208	190	29	52	43	40	24	189	194	167	240	243	37	21	20	35	24
ATCTTCTTACTATGCATTTACTGGA	206	257	221	262	248	182	151	216	166	187	345	349	359	387	388	67	80	97	110	69	273	291	258	232	254	35	40	43	33	20	238	219	178	234	234	31	19	18	25	23
TGTTTGTTTTTGCTGGAGTTACACA	474	569	491	507	487	402	379	423	396	402	625	637	590	616	651	122	123	125	178	101	203	290	283	273	313	28	42	32	38	44	81	117	112	156	223	8	8	10	24	16
TGTTTGTTTTTGGTGGAGTTACACA	686	733	719	751	778	590	497	637	482	479	812	837	801	847	886	134	154	157	197	134	246	383	385	416	397	24	33	40	51	69	111	130	125	212	298	16	15	13	9	10
AGACCACCCTGCCCAGTATGGTGAA	64	76	77	65	82	55	52	79	65	63	146	121	137	141	148	34	23	44	46	40	124	119	112	97	90	14	27	11	22	19	144	112	118	128	112	18	16	7	23	11
AGACCACCCTGCTCAGTATGGTGAA	94	80	95	108	89	72	81	96	74	58	211	145	167	175	182	57	71	63	55	60	155	160	152	116	102	27	41	27	34	19	164	157	129	151	151	31	25	23	23	24
TGGCACCATCTCAGCTCACTGCAAC	38	56	46	52	51	60	47	67	66	55	124	108	108	120	120	78	83	100	63	53	145	151	164	129	106	111	111	94	55	45	211	182	206	169	172	152	105	128	85	66
TGGCACCATCTCGGCTCACTGCAAC	28	35	21	47	43	39	29	42	37	30	52	56	68	57	67	53	26	35	61	35	62	85	69	51	33	39	61	56	33	17	85	78	103	55	48	63	69	62	37	30
ATGTCTTGTCACAGACCTTGACACA	168	172	171	209	210	172	186	230	166	196	346	284	252	260	355	221	213	207	210	176	351	316	275	233	242	225	218	221	189	141	374	320	251	275	269	194	150	165	203	198
ATGTCTTGTCACGGACCTTGACACA	224	241	226	247	286	265	262	298	278	279	502	400	407	419	476	322	339	329	323	302	434	380	377	336	311	294	352	354	261	186	493	386	330	381	382	317	254	294	281	247
CAACCTGGGCGACAGAGCGAGACTC	213	250	238	238	240	278	223	287	286	254	433	428	425	423	464	461	482	459	458	363	326	412	404	278	239	453	643	590	369	222	314	347	389	298	291	416	499	637	372	308
CAACCTGGGCGATAGAGCGAGACTC	152	167	160	181	175	187	189	205	216	198	376	316	296	323	338	317	291	343	301	275	282	276	312	213	224	248	330	345	216	146	281	268	294	205	228	235	242	353	226	203
ATACGGGGAAGTCTGGGTGGGACAC	916	1030	997	1051	1075	1161	1194	1403	1373	1390	1903	1907	1983	2035	2133	2348	2500	2542	2305	2067	2203	2030	1954	1258	1322	2882	3851	3381	2116	1439	2717	2357	1840	1439	1460	3189	2972	3042	1905	1811
ATACGGGGAAGTTTGGGTGGGACAC	1163	1287	1279	1249	1359	1381	1397	1584	1591	1517	2264	2053	2122	2179	2345	2141	2238	2317	2181	2102	1827	1815	1813	1369	1402	1756	2593	2462	1699	1235	1607	1741	1516	1366	1398	1418	1427	1715	1310	1340
GAGACAGAGTCTCGCTCTGTCACCG	94	122	134	120	127	123	123	127	126	130	270	155	164	197	249	148	191	177	158	125	177	176	175	119	138	152	214	184	108	86	199	141	133	158	192	173	140	211	133	138
GAGACAGAGTCTTGCTCTGTCACCG	108	121	98	123	119	97	105	119	132	112	252	159	153	183	257	127	172	119	139	125	247	213	169	147	185	144	169	165	118	104	261	208	165	186	195	178	154	169	137	122
AATCAAAAGACACGCATTCAAATGC	177	191	160	164	179	204	162	189	169	165	307	294	321	317	325	135	114	135	145	111	151	173	191	181	220	40	52	47	64	77	69	102	114	198	257	17	7	15	27	39
AATCAAAAGACATGCATTCAAATGC	392	438	411	410	437	479	442	498	435	427	723	679	726	713	681	389	353	419	453	402	359	421	493	471	526	117	167	174	243	205	204	293	306	452	575	42	49	73	110	160
GATAAGCAGTCCCTTATATAAGCAG	265	327	327	313	340	196	183	248	204	214	480	442	473	499	506	46	30	35	96	35	335	381	362	328	313	10	12	8	5	11	232	245	242	287	319	16	13	10	10	4
GATAAGCAGTCCGTTATATAAGCAG	547	566	626	616	665	436	436	503	440	436	1172	1203	1189	1188	1157	143	109	148	231	83	1206	1260	1193	1062	963	35	40	27	38	56	1238	1237	1011	1151	1069	95	37	17	60	17
TAGGCACTAGATATAACCCCATTTT	144	162	149	190	155	160	116	143	126	117	252	260	235	257	276	68	76	74	78	52	229	255	213	200	207	43	41	41	47	50	194	153	164	214	240	39	24	28	32	32
TAGGCACTAGATGTAACCCCATTTT	116	161	170	149	141	133	122	148	119	119	304	270	268	276	296	74	71	89	84	63	269	288	289	266	274	49	73	55	66	48	294	294	255	331	363	58	41	29	62	39
AAGAAGGAAGTCAAAGTGAGAAAAA	905	1038	1103	1120	1198	1410	1419	1462	1469	1666	620	868	632	868	854	1113	1232	1008	1071	1302	265	283	211	203	233	367	553	351	292	328	110	128	57	75	107	98	111	76	81	131
AAGAAGGAAGTCGAAGTGAGAAAAA	919	1115	1052	1142	1173	1363	1409	1582	1579	1691	728	909	765	963	955	1319	1627	1265	1342	1436	353	365	248	242	275	515	882	538	455	499	136	152	89	91	135	147	160	141	103	175
TTGCGTCATTCCAATGTCTGCCTCA	97	114	112	122	133	95	79	99	94	120	236	226	263	279	264	46	38	64	69	36	263	220	258	140	157	10	19	15	19	12	284	250	236	217	214	22	11	14	11	8
TTGCGTCATTCCGATGTCTGCCTCA	89	96	89	109	117	85	60	101	86	105	214	173	195	165	220	56	39	54	54	31	211	174	220	147	143	20	18	15	15	17	257	196	238	205	176	23	12	4	4	6
CCTGCCGGGATAATGCATGCCTGTA	64	80	103	121	94	85	90	79	94	111	200	201	205	201	181	159	130	144	148	139	260	280	252	144	122	163	222	211	128	71	481	450	360	247	154	272	226	226	140	87
CCTGCCGGGATACTGCATGCCTGTA	64	61	80	61	83	77	80	71	79	88	187	160	182	151	181	117	153	131	109	105	280	252	266	134	115	220	241	208	117	61	588	450	416	247	187	497	327	354	184	134
TGGGATCTTTGGAGGGTCATTAGGT	328	380	395	371	376	363	325	432	396	359	634	634	638	615	639	311	304	358	373	293	306	350	418	289	300	124	186	247	181	112	193	221	272	233	229	59	42	99	64	74
TGGGATCTTTGGGGGGTCATTAGGT	177	173	219	218	201	155	148	154	141	185	261	286	303	294	362	73	68	72	100	64	138	166	143	113	97	21	36	37	26	19	54	85	91	96	77	11	13	11	9	3
ATTGGTGCCCTTATAAAAGAGGCCC	125	139	135	159	113	160	119	148	126	130	185	137	146	173	177	69	60	65	82	63	59	47	57	64	71	16	30	27	38	23	12	22	19	42	64	14	12	6	12	22
ATTGGTGCCCTTGTAAAAGAGGCCC	182	227	214	208	216	204	201	220	202	190	307	248	258	293	366	198	170	169	217	171	160	153	164	167	166	78	116	120	124	91	76	83	64	126	162	30	45	63	83	93
TCAGCATCACCACGGGAGATACATG	254	217	225	251	290	306	235	295	261	280	550	488	548	501	541	462	533	474	530	427	770	715	648	538	484	676	796	720	580	439	1156	1031	811	785	795	1068	891	964	844	803
TCAGCATCACCATGGGAGATACATG	213	238	244	263	273	301	250	304	311	331	548	528	522	520	565	487	535	528	493	441	811	744	647	530	514	736	851	736	651	470	1389	1135	934	893	864	1234	869	915	908	907
GGGATTTAAATACGCCTGATACCAT	367	386	363	368	405	310	310	363	308	289	630	615	596	678	685	173	118	164	202	126	456	503	518	489	472	46	58	54	73	79	371	399	391	524	525	67	37	26	43	34
GGGATTTAAATATGCCTGATACCAT	654	762	721	769	746	594	600	671	659	536	1262	1157	1134	1204	1159	252	192	261	313	223	732	871	812	798	768	79	118	92	95	102	576	585	473	712	772	90	49	30	66	49
ATTTGAGTGAACATCAATAATCTTT	467	534	477	500	525	465	409	486	438	383	515	449	409	500	503	158	114	137	152	128	99	141	157	192	206	21	31	30	39	57	19	35	32	58	89	3	8	5	17	16
ATTTGAGTGAACGTCAATAATCTTT	416	462	409	430	352	465	389	476	442	401	534	475	442	464	528	223	180	227	249	224	168	179	225	244	269	43	60	68	83	85	40	66	70	139	194	14	10	15	39	50
GAGTAAAGGGAAAGGCAAGAAGCTT	1968	2080	1867	1761	1895	2666	2574	2640	2487	2161	2348	2550	2436	2513	2669	3785	4081	3820	3756	3401	649	1001	1150	1307	1542	1434	2441	2876	3002	2768	254	430	526	857	1339	486	737	1410	2118	3465
GAGTAAAGGGAAGGGCAAGAAGCTT	1851	2088	1830	1717	1884	2606	2426	2600	2397	2246	2532	2544	2728	2770	2835	4193	4264	4273	4284	3601	941	1247	1485	1549	1815	2087	3352	3777	3794	3451	394	632	811	1238	1812	853	1314	2417	3200	4795
TCTGTTGCTCGCAGTAATTTGCTCT	29	24	27	31	33	43	39	43	42	37	47	41	56	52	49	45	53	49	59	42	31	43	50	16	28	35	63	62	60	35	36	30	36	34	35	36	38	53	43	34
TCTGTTGCTCGCGGTAATTTGCTCT	12	26	20	24	16	20	26	20	17	16	28	26	33	43	35	32	30	25	36	27	21	22	17	16	21	18	27	23	24	11	17	8	15	12	24	14	15	18	20	14
TCATCTCTCAGAAGGTTCTGTGAAG	106	120	126	124	136	152	138	168	151	133	209	195	219	204	258	280	237	245	233	200	130	157	145	133	148	181	243	249	260	197	65	111	120	146	185	141	162	217	259	259
TCATCTCTCAGAGGGTTCTGTGAAG	62	81	63	68	85	89	76	113	102	101	136	102	104	100	139	157	162	148	165	127	74	100	118	91	106	186	164	208	171	143	76	84	70	91	120	145	147	211	200	228
CTCTGTGTATCAACAAGAAGATTAT	856	947	1002	1040	1070	1036	983	1210	1119	1038	1725	1569	1639	1633	1627	1137	1011	1132	1162	934	1462	1453	1401	1073	960	817	901	938	798	539	1364	1268	1000	999	873	715	452	496	566	445
CTCTGTGTATCATCAAGAAGATTAT	748	821	821	856	944	893	843	987	851	910	1372	1353	1341	1363	1419	997	919	1082	953	785	1315	1246	1095	876	775	793	766	808	727	495	1126	1044	848	849	766	545	399	524	499	359
ATTGATGTCTGTCGGGAAAATAAGA	622	643	624	620	609	737	758	827	791	769	689	786	710	801	795	776	754	793	798	682	285	351	399	353	353	277	356	436	415	339	129	170	149	188	250	118	111	172	217	245
ATTGATGTCTGTTGGGAAAATAAGA	1023	1059	1033	972	1045	1085	1177	1239	1128	1121	953	1125	1010	1128	1117	993	917	917	961	767	350	474	417	423	460	312	398	416	410	312	124	220	180	243	315	74	84	117	181	210
AATCACTTCCAGAGCTTATTCCCAG	94	89	95	88	94	101	92	94	90	87	119	115	127	149	140	71	74	95	66	60	44	68	84	84	90	36	32	33	42	25	26	41	29	56	78	18	18	17	28	27
AATCACTTCCAGGGCTTATTCCCAG	44	63	56	49	50	53	51	64	54	39	70	73	55	64	73	38	47	57	38	41	31	33	30	34	43	17	19	23	23	17	16	21	10	24	36	9	7	8	14	15
TACAAAAATCAGCTGGGCATGATGG	525	588	539	564	593	678	618	746	757	722	1040	1047	1056	1015	1112	877	970	978	1001	875	770	808	796	637	607	570	728	792	592	506	590	658	628	632	734	390	376	483	442	482
TACAAAAATCAGTTGGGCATGATGG	856	992	887	902	969	1076	1015	1222	1193	1171	1567	1753	1766	1696	1750	1459	1456	1470	1684	1342	1168	1255	1295	1029	1033	882	1088	1239	967	835	995	1032	928	1047	1193	581	494	643	681	833
CGTCCTTGGGCCAAAGAACCAACAG	74	64	59	65	72	61	55	69	88	78	125	110	119	136	155	73	78	69	59	56	82	109	117	72	68	29	46	43	30	31	95	91	106	88	101	31	21	36	31	19
CGTCCTTGGGCCGAAGAACCAACAG	78	73	97	89	73	88	68	95	83	81	157	135	166	144	170	84	102	84	98	83	104	129	138	76	109	49	93	69	42	27	122	128	115	110	115	60	43	60	43	36
GGAAGCGTGAGGAAAACCGGAAGGC	268	359	286	279	326	377	355	427	396	402	402	422	436	450	500	499	471	512	550	535	183	248	240	149	185	232	456	387	285	224	105	146	142	134	176	88	131	175	165	207
GGAAGCGTGAGGGAAACCGGAAGGC	238	255	238	239	265	298	238	320	284	326	390	331	325	358	408	404	409	406	430	404	155	198	218	151	177	210	373	363	225	172	101	131	125	109	129	114	131	175	144	209
CTTTATGCAAATACAGATGGCTTAT	521	538	562	496	526	470	473	517	501	462	855	870	879	883	921	293	180	272	340	257	508	645	593	575	603	52	82	76	89	107	331	433	381	534	641	35	40	37	51	33
CTTTATGCAAATGCAGATGGCTTAT	678	756	753	757	776	714	600	779	663	661	1362	1286	1344	1247	1367	502	375	546	554	518	940	1207	1217	1066	1035	102	160	199	215	240	734	912	939	1204	1229	85	57	70	110	108
TTTATAAAGAAGAAAACTGAGGCTC	185	225	203	203	167	211	210	202	156	177	129	133	116	131	136	73	79	78	69	70	13	19	19	28	24	4	3	8	10	7	2	3	5	3	11		2	1	6	2
TTTATAAAGAAGGAAACTGAGGCTC	422	482	401	367	379	489	446	478	437	334	348	411	350	441	382	252	284	295	275	220	26	65	80	62	93	23	63	50	65	59	1	15	16	32	45	3	6	12	18	29
CTTAAGTGCCTACAGTAGCACCTTG	41	36	45	46	52	38	48	42	56	48	73	74	62	83	80	75	99	100	78	58	104	85	84	67	69	106	112	102	117	71	110	105	80	95	109	151	110	135	147	120
CTTAAGTGCCTAGAGTAGCACCTTG	52	70	45	57	64	84	73	74	90	68	126	87	104	107	129	140	121	119	113	93	100	97	82	77	123	152	166	164	143	82	95	75	91	108	123	151	130	158	197	164
CCCTGGTTGGTGATGGGCTTTACCA	94	86	102	106	87	95	101	94	93	75	207	172	207	207	224	99	110	119	124	81	139	167	193	116	130	69	115	80	62	38	149	165	166	195	155	83	69	84	58	52
CCCTGGTTGGTGTTGGGCTTTACCA	109	107	112	129	132	116	90	113	118	119	244	206	229	224	276	118	116	128	126	89	178	200	223	155	156	80	137	102	80	50	158	210	207	191	164	91	98	101	75	61
TCTGCCCACCTCAGCCTCTCAAAGT	15	25	22	28	19	21	21	19	23	20	30	29	24	43	35	28	33	19	19	23	28	32	40	17	35	11	17	28	21	13	13	15	23	25	23	15	10	10	20	11
TCTGCCCACCTCGGCCTCTCAAAGT	20	14	18	14	14	25	14	24	20	12	38	26	35	32	38	29	19	30	24	19	21	23	26	13	18	14	24	20	20	12	13	18	15	17	31	13	13	17	6	11
CATGTAGCAGCCCGGATTACAGGCA	110	121	122	144	140	168	118	154	166	165	311	287	311	289	332	328	315	326	300	232	405	410	403	259	231	471	501	492	368	245	615	575	475	406	356	699	576	732	530	434
CATGTAGCAGCCGGGATTACAGGCA	162	216	220	235	237	252	244	322	236	312	508	482	512	483	507	509	461	611	480	412	743	673	663	446	404	725	884	876	595	448	988	929	790	677	622	1024	895	1078	802	724
TGGGATTACAGGCGTGAGCTACCGT	442	483	509	478	543	636	525	658	618	586	1230	1109	1246	1100	1160	1261	1361	1467	1304	1035	1873	1817	1780	1131	947	2274	2702	2672	1697	1075	3366	2761	2433	1855	1505	3778	3382	3995	2627	2171
TGGGATTACAGGTGTGAGCTACCGT	412	444	463	495	434	529	442	562	532	535	1073	927	1062	924	1021	1230	1123	1251	1211	899	1776	1508	1540	962	850	2076	2265	2332	1630	1009	3016	2310	1906	1480	1220	3425	2746	3303	2184	1924
CCCATTTGTTTACACATTCTGTACA	73	85	74	85	94	86	68	90	84	92	187	164	161	180	167	67	63	58	54	46	207	189	182	168	157	49	62	61	43	39	207	204	133	194	203	84	31	42	50	33
CCCATTTGTTTATACATTCTGTACA	68	73	71	79	89	71	77	70	74	86	128	124	129	151	133	42	48	46	37	34	126	135	94	116	98	25	32	38	34	31	107	75	56	81	74	26	16	18	25	18
GCAGACAAGACCATTTAGCCGGCAG	241	291	249	241	288	319	294	336	330	316	460	475	519	508	518	585	567	555	556	512	414	465	520	339	298	519	676	594	449	290	342	434	435	408	358	470	390	617	444	421
GCAGACAAGACCGTTTAGCCGGCAG	201	256	240	258	271	329	310	323	284	311	546	537	561	483	479	669	701	721	658	507	445	482	488	319	280	724	930	945	603	365	457	502	553	418	392	645	678	963	566	507
AAAATATTTGTCATCTGTCTGCACC	93	91	97	92	74	113	89	99	100	70	111	107	115	133	121	73	67	75	60	49	34	50	56	70	61	13	24	29	30	31	13	22	14	33	53	12	9	12	21	22
AAAATATTTGTCGTCTGTCTGCACC	108	109	102	110	107	133	131	133	117	93	159	155	130	157	171	120	138	131	120	85	47	60	65	71	92	40	54	71	74	48	16	28	29	50	94	20	20	44	47	40
CTTCAAGAATGACGAACTCACATCT	222	265	237	238	285	292	233	268	278	253	358	342	358	336	352	260	215	210	232	203	184	259	249	245	272	92	98	123	137	106	122	144	146	197	295	40	38	48	76	80
CTTCAAGAATGATGAACTCACATCT	366	386	354	401	411	437	349	472	413	370	503	517	460	532	569	282	252	312	319	246	274	286	235	337	382	87	115	131	151	120	132	177	140	249	313	33	32	33	58	92
CAGCAGCAGATACGTGAAGCTAGAC	491	572	596	557	654	749	680	854	751	769	1312	1228	1371	1181	1268	2122	2204	2245	2040	1732	1339	1471	1577	1042	989	2877	3791	3958	2580	1768	1899	1941	1930	1620	1490	3951	3761	5492	3712	3512
CAGCAGCAGATAGGTGAAGCTAGAC	484	534	491	566	638	713	640	720	666	677	1150	1164	1147	1090	1216	1733	1859	1707	1791	1494	1160	1286	1315	840	891	2248	2853	3117	1956	1424	1446	1461	1515	1267	1241	2641	2695	3916	2771	2700
CCCATGCTTCTCCTGAACTCCTGGA	11	24	8	11	22	18	17	18	19	15	25	25	22	19	28	25	19	19	24	18	14	21	18	14	14	14	23	22	21	14	7	11	11	12	17	8	21	25	21	10
CCCATGCTTCTCTTGAACTCCTGGA	15	21	23	18	8	22	17	15	21	22	24	28	28	28	33	23	35	30	21	10	14	16	15	16	22	17	21	19	8	13	10	11	9	23	27	14	14	13	16	13
TTTTTAGAGATGAGGTCTCGCTATG	197	229	207	206	191	224	205	235	201	224	202	217	184	216	205	135	155	130	141	122	41	53	81	83	90	46	59	53	57	48	11	14	28	37	43	11	13	19	17	32
TTTTTAGAGATGGGGTCTCGCTATG	147	183	182	166	148	182	181	193	155	174	160	168	159	179	173	71	84	90	83	94	43	61	43	69	82	24	26	41	34	33	16	23	18	28	39	10	8	16	19	16
GGATTGCAGGCACGCGCCGCCACGC	23	31	37	31	35	25	35	47	30	34	80	53	77	70	72	58	61	64	50	57	109	98	99	54	37	76	94	85	60	26	200	147	171	87	82	151	109	135	65	45
GGATTGCAGGCATGCGCCGCCACGC	48	70	53	64	62	55	54	58	54	58	167	87	128	113	152	82	91	99	88	58	208	148	159	95	92	128	192	161	85	49	380	280	272	151	146	222	231	222	113	72
CTAAATGGAACAAATATGGTCTTTG	612	716	666	637	756	778	686	770	743	640	1165	1032	1148	1091	1230	685	607	685	756	561	563	755	817	796	854	241	334	407	404	333	336	492	543	741	857	116	103	183	277	302
CTAAATGGAACATATATGGTCTTTG	992	1126	1168	1133	1206	1193	1064	1316	1171	1143	2068	1841	1888	1861	1971	1239	1056	1177	1264	1009	1434	1621	1606	1382	1433	617	820	811	861	716	1119	1341	1227	1592	1572	359	371	452	643	607
TTCAGGCTAGAGCGCCATGGCACAA	124	159	158	155	176	150	142	189	204	177	332	287	345	312	353	342	319	347	373	322	404	373	319	251	226	398	448	483	331	244	464	448	436	378	375	382	346	474	339	361
TTCAGGCTAGAGTGCCATGGCACAA	306	340	316	344	353	338	307	388	349	345	728	628	653	662	689	485	496	470	495	466	862	775	792	615	566	580	614	651	563	493	1056	956	812	810	799	592	417	584	590	557
GGTTAGGAAGTTCGTCTAAAGAGTT	1121	1310	1195	1230	1185	1366	1291	1504	1275	1166	1482	1655	1684	1670	1691	1252	1276	1329	1372	1062	503	696	765	774	902	457	680	783	765	577	183	303	382	539	745	144	182	312	434	520
GGTTAGGAAGTTTGTCTAAAGAGTT	1641	1792	1628	1510	1722	1911	1858	1972	1728	1560	1728	1975	1888	1998	2016	1710	1536	1757	1684	1369	496	648	819	781	906	488	740	895	845	671	143	249	312	455	632	107	179	342	433	497
ACAAAAGCAACCAAACATGTTGAAA	419	477	383	430	390	376	342	393	341	315	527	546	488	543	555	98	79	87	143	112	194	238	222	309	323	10	24	19	23	23	80	115	111	221	283	8	7	5	9	15
ACAAAAGCAACCCAACATGTTGAAA	220	266	230	235	220	188	156	188	174	171	336	363	268	344	341	61	46	67	82	50	140	186	160	178	227	6	16	14	20	20	75	91	74	128	181	2	1	4	10	7
CTGTAATGATGTATATGTCCATGCT	1126	1308	1248	1322	1380	1299	1144	1407	1192	1253	1998	1978	1976	1984	2008	1359	1067	1158	1209	943	1792	1883	1719	1570	1406	1012	894	856	825	677	1674	1548	1275	1484	1349	824	497	501	716	571
CTGTAATGATGTGTATGTCCATGCT	902	1053	936	1006	1024	1080	948	1179	1111	1034	1935	1891	1950	1859	1915	1803	1494	1699	1569	1274	2136	2318	2163	1864	1691	1962	1879	1938	1683	1250	2563	2552	2062	2326	2113	2104	1256	1588	1902	1740
GATCCATGTGAACGCCACTGGGAAA	327	393	385	362	437	432	419	515	495	482	820	708	767	716	778	851	786	799	823	680	759	745	681	478	482	806	917	982	699	530	882	763	711	629	648	692	596	801	664	658
GATCCATGTGAATGCCACTGGGAAA	813	996	996	960	1033	1133	1123	1257	1250	1237	2003	1797	1820	1789	1786	2150	1888	2109	2107	1858	2048	1952	1866	1399	1337	1945	2298	2607	1893	1541	2394	2072	1830	1658	1671	1801	1423	2071	1825	1974
AAAGCAAAACAAAATATTGACATGA	1019	1169	1075	1034	1119	1209	1137	1226	1236	1216	1498	1540	1453	1614	1593	842	890	901	968	886	772	879	853	826	841	309	438	350	399	350	487	588	456	620	733	139	145	142	193	234
AAAGCAAAACAATATATTGACATGA	1032	1173	1048	1165	1160	1192	1106	1290	1135	1220	1679	1655	1479	1717	1615	907	788	887	910	866	1036	1123	1073	981	906	322	398	359	395	335	820	776	647	769	714	203	165	169	206	175
CCTAGTAAACTGAAAGTGACTTATC	357	392	365	371	380	374	387	406	355	343	520	491	475	519	513	230	215	258	282	212	186	312	255	262	274	67	86	80	99	113	81	131	94	198	252	31	26	26	49	50
CCTAGTAAACTGGAAGTGACTTATC	352	403	376	391	358	382	346	434	364	408	623	618	569	594	539	368	345	398	377	293	356	411	360	386	437	194	207	224	253	215	239	288	253	337	419	114	87	108	167	172
GTGGCTCATGCCCGTAATCCCAACA	23	42	42	24	32	36	22	29	33	30	86	57	56	78	61	21	37	28	22	21	55	71	63	32	37	21	21	21	22	12	51	59	51	54	46	17	16	9	12	6
GTGGCTCATGCCTGTAATCCCAACA	58	55	67	59	77	58	57	66	58	53	125	112	119	134	130	58	67	87	70	44	94	98	132	75	61	23	48	51	32	18	85	113	95	68	88	29	26	24	19	23
CAAGAGATCTGAACAGTATATTTTC	648	733	650	718	632	812	764	888	803	659	977	1020	1050	1033	1011	824	705	804	773	617	457	572	625	583	526	365	436	457	475	361	237	293	350	479	512	158	156	201	250	264
CAAGAGATCTGAGCAGTATATTTTC	945	1065	1021	1016	1019	1155	1173	1308	1182	1144	1717	1607	1698	1622	1579	1846	1672	1820	1640	1316	930	1115	1161	1002	942	1125	1325	1488	1356	955	582	699	789	880	981	605	645	896	952	950
GGATCTCATGTGCAGTCAGAAGCCT	497	572	533	582	595	751	662	800	732	791	1187	1135	1214	1113	1191	2363	2189	2311	2134	1728	1603	1529	1505	1144	1021	4284	4613	4941	3458	2498	2326	2015	1782	1663	1622	6144	4875	6908	5553	5325
GGATCTCATGTGTAGTCAGAAGCCT	409	513	466	449	520	675	592	690	649	682	1040	946	1013	992	1030	1769	1504	1660	1608	1289	1396	1330	1319	1044	935	3289	3181	3212	2626	1847	2007	1821	1470	1485	1325	4498	3288	4390	3772	3703
CTGGGCTAGGACACTGTCTTTGCCG	44	43	51	49	52	58	53	69	60	52	112	90	100	96	125	121	143	124	116	92	132	135	143	75	87	147	210	204	104	77	168	162	143	137	130	235	244	288	172	121
CTGGGCTAGGACGCTGTCTTTGCCG	42	49	34	49	49	50	44	61	51	52	107	88	82	93	106	104	125	129	88	83	111	112	145	86	66	134	198	181	104	70	151	121	131	100	124	232	240	307	137	115
CCTAATTGGGAGAGCTGCAGAGCAG	436	516	455	453	511	586	551	570	550	556	1023	956	891	931	1034	876	1004	985	964	884	752	807	817	670	774	742	1024	1052	921	725	644	720	683	813	855	569	644	817	910	990
CCTAATTGGGAGGGCTGCAGAGCAG	503	537	559	586	576	560	577	699	611	659	1143	1016	1074	1169	1177	946	1047	1015	1024	883	794	957	1016	766	788	721	1094	1122	867	668	679	770	770	767	907	559	642	1003	826	859
TGAGAGCAGGCGATGGGTAATCCAG	615	722	678	719	764	886	820	942	890	973	1450	1516	1518	1468	1516	2222	2319	2315	2196	1813	1508	1539	1608	1004	965	2664	3686	3776	2249	1594	1821	1808	1831	1385	1398	3298	3303	4564	2878	2742
TGAGAGCAGGCGGTGGGTAATCCAG	683	716	629	747	769	850	804	982	905	881	1503	1450	1635	1530	1555	2000	2222	2221	2150	1695	1302	1385	1542	933	897	2405	3444	3464	1892	1199	1520	1634	1618	1191	1067	2812	3053	4063	2357	1999
TCCTGCACCTTCACATTTCAGCCAC	7	9	8	13	11	14	15	12	15	9	17	17	17	13	20	11	17	18	21	13	13	17	20	10	27	6	6	17	11	9	7	7	13	20	11	4	7	5	6	4
TCCTGCACCTTCGCATTTCAGCCAC	22	23	20	32	29	40	21	23	33	16	43	47	48	46	43	45	40	45	46	33	32	38	41	39	27	27	59	43	31	18	24	29	34	40	32	35	25	36	29	23
ATGAATTAACCAAGGCCAGGTGCGG	240	293	291	319	289	329	274	385	354	321	526	477	512	550	536	322	355	375	377	324	237	309	309	243	236	158	207	213	167	111	156	198	238	230	229	84	79	103	111	99
ATGAATTAACCAGGGCCAGGTGCGG	413	426	525	440	472	520	496	548	570	555	816	768	772	886	847	648	718	718	763	683	371	524	563	371	344	316	505	506	332	237	242	368	386	346	364	207	205	269	208	217
AAGATCCAGGGAACTGGGGCCAATG	150	156	175	124	143	155	132	173	159	141	239	267	237	297	281	161	167	170	186	210	194	192	204	125	121	113	167	140	101	92	178	159	127	135	119	68	74	79	80	60
AAGATCCAGGGAGCTGGGGCCAATG	212	261	259	251	254	248	261	319	283	297	464	405	451	444	472	405	337	327	394	397	317	342	338	224	187	248	359	366	219	165	278	307	300	232	199	172	203	263	172	145
ACCCACAATTACACAAGAACACAGA	211	238	204	275	266	149	166	185	182	187	512	421	428	465	487	48	47	47	79	35	649	588	493	455	356	28	43	23	34	26	830	645	422	544	545	126	34	26	30	10
ACCCACAATTACGCAAGAACACAGA	269	332	299	287	364	126	127	173	138	146	622	550	572	607	618	17	18	32	67	18	823	838	703	543	568	20	21	15	9	14	1257	1097	788	754	736	127	34	26	32	5
CTTGAAGATGGACGAGAGTTCCCAG	348	364	355	372	378	444	439	467	419	466	664	631	654	646	696	797	834	812	752	700	579	682	625	554	617	768	982	1028	833	726	554	651	589	673	800	648	733	964	950	1003
CTTGAAGATGGATGAGAGTTCCCAG	419	457	446	385	435	544	483	550	533	520	755	696	740	699	785	928	989	910	903	784	586	661	660	551	631	910	1106	1152	1004	829	488	591	539	686	833	720	794	1032	1138	1200
TACCATTGTGTGCGTTAAGCATGAG	573	651	680	648	719	710	664	771	728	780	1516	1393	1430	1307	1370	1231	1120	1266	1258	1002	1924	1977	1764	1509	1232	1483	1576	1699	1399	1087	2476	2387	1931	2024	1836	1723	1394	1698	1654	1555
TACCATTGTGTGTGTTAAGCATGAG	713	865	874	942	940	999	845	1042	1039	911	1837	1692	1802	1702	1742	1630	1330	1488	1476	1303	2326	2420	2196	1901	1531	1866	1797	1941	1650	1306	3059	2817	2279	2352	2123	1992	1406	1645	1958	1793
CCACCACGCTCGCCTAATTTTTGGA	19	29	22	9	14	22	18	20	20	14	29	32	35	34	25	18	21	18	20	5	9	15	20	15	14	8	9	14	5	4	5	13	10	7	18	2	6	9	5	3
CCACCACGCTCGGCTAATTTTTGGA	37	50	27	54	44	40	51	45	48	59	68	74	70	76	77	54	49	55	59	40	18	38	49	24	25	14	31	38	20	16	9	19	29	29	39	14	12	25	21	12
TGCTTACTTGTTATCTATCATGCAC	191	214	219	225	227	220	188	204	237	228	410	391	446	415	351	152	119	125	176	133	501	455	436	351	324	100	107	104	92	76	576	495	325	374	376	146	63	66	89	55
TGCTTACTTGTTGTCTATCATGCAC	253	325	316	325	335	352	313	381	343	369	660	574	691	609	662	433	430	463	387	361	946	918	781	693	615	545	543	422	446	334	1320	1072	845	897	868	691	443	457	481	387
GGCGCCCACCACCACACAAAGCTAT	14	24	19	17	15	10	15	18	15	10	21	22	20	33	29	6	8	6	11	2	17	13	14	10	4	4		5	7	5	9	7	7	12	11	1	3	2	2	1
GGCGCCCACCACTACACAAAGCTAT	8	10	12	22	9	14	11	7	9	13	20	23	33	20	26	7	14	11	8	8	7	11	6	10	12	4	5	3	1		3	9	7	12	19	1	4	5	4	1
TATTGGAGACGGGGTTTCACCGTCT	201	278	223	255	255	226	207	215	182	194	359	236	231	306	386	107	99	94	107	100	142	113	107	147	128	25	57	38	50	49	45	44	35	66	101	15	16	20	16	24
TATTGGAGACGGTGTTTCACCGTCT	132	163	169	159	153	119	110	141	129	138	257	132	111	175	219	49	45	35	32	29	99	77	62	89	75	18	19	17	26	24	35	39	24	55	64	16	6	8	6	10
CTCAGCCTCCCAAATAGCTGGGACT	59	73	68	72	74	62	63	60	76	66	136	82	106	109	131	74	109	95	81	73	113	104	110	84	92	84	85	87	76	41	110	117	100	89	117	110	92	97	86	57
CTCAGCCTCCCAGATAGCTGGGACT	77	78	65	88	86	84	67	87	85	77	177	153	156	177	186	114	116	124	110	103	225	182	209	118	130	178	184	158	107	65	327	251	248	188	185	278	225	219	139	108
GTGACGTAAATAAATAGGCAGTGAA	2217	2551	2473	2536	2859	2660	2634	3012	3021	2993	4070	4050	4114	4162	4269	2612	2499	2868	3020	2778	4046	3992	3653	2965	2783	1497	1842	1800	1594	1488	4657	4137	2937	2898	2891	1045	633	700	844	1102
GTGACGTAAATACATAGGCAGTGAA	2064	2362	2387	2351	2646	2586	2589	3068	2852	2946	4661	4683	4813	4489	4674	3991	3574	4073	4205	3856	7495	6927	6003	4612	4139	3903	4044	4199	3585	3153	12084	9676	6752	6288	5609	3879	2251	2486	2829	3400
CTCACTGCAACCGCTTCATCCTCCC	31	39	26	24	30	32	30	34	25	34	66	47	75	56	65	29	47	50	38	23	33	45	37	40	44	32	37	31	32	17	67	50	69	58	65	41	29	32	27	23
CTCACTGCAACCTCTTCATCCTCCC	19	18	18	13	21	24	14	11	14	19	31	27	21	17	35	14	18	18	20	13	22	26	21	18	20	11	12	13	16	9	22	17	18	15	23	11	7	4	8	8
ATGTTGTGCACCCAGGAGGCACTGA	55	57	43	58	62	54	60	65	47	51	101	88	112	95	113	72	79	90	70	69	135	141	118	71	75	96	99	95	65	64	206	140	117	104	97	134	120	108	72	76
ATGTTGTGCACCGAGGAGGCACTGA	77	91	78	108	108	111	103	128	109	125	237	166	211	211	228	162	208	200	166	152	235	209	206	147	143	226	278	304	181	125	335	280	245	210	183	323	290	364	245	160
TTGTTGACAGAAAAATTCAGCAAGT	287	328	336	322	294	398	347	393	356	319	441	443	369	433	457	418	408	438	414	338	98	156	185	178	229	139	230	265	239	208	39	70	79	115	168	58	72	127	158	187
TTGTTGACAGAAGAATTCAGCAAGT	268	278	287	275	263	317	349	369	377	348	428	447	451	471	459	690	638	631	664	531	266	292	312	290	322	511	633	628	617	478	174	217	188	280	282	349	334	522	568	551
TGTACCAGCCACGGCCTCCTGACTC	6	6	7	4	5	8	5	7	9	7	5	8	12	13	12	10	11	11	9	11	17	28	14	8	13	11	16	16	5	5	20	35	22	19	14	32	19	33	13	12
TGTACCAGCCACTGCCTCCTGACTC	8	7	8	4	6	6	4	9	9	5	18	13	15	19	13	7	14	9	11	8	22	19	18	13	7	12	16	16	13	5	39	22	29	24	15	43	20	19	16	12
CGCGGTGGCTTACGCCTGTAATCCC	27	29	30	36	29	22	28	26	26	43	77	52	55	68	72	26	33	25	36	29	39	54	43	29	33	27	32	27	16	9	55	39	57	32	41	26	23	23	15	8
CGCGGTGGCTTATGCCTGTAATCCC	54	76	73	64	101	70	57	79	66	86	153	139	133	147	166	69	90	86	97	74	96	137	126	87	66	43	87	79	44	26	122	128	163	115	79	51	65	62	38	24
TCTTCATTAGAGACGGGGGTTTGCC	242	285	255	287	285	325	286	356	291	291	497	507	532	505	506	396	396	471	458	339	330	360	381	317	287	273	417	428	320	245	319	302	297	309	353	238	239	336	294	266
TCTTCATTAGAGTCGGGGGTTTGCC	241	294	260	282	286	283	260	302	309	270	524	457	489	505	491	394	409	417	388	305	312	375	386	289	274	283	385	388	253	204	235	285	292	313	278	225	207	315	240	205
CACCAGGAAGGGACCTGCAGGTGGC	329	414	422	427	439	441	428	511	480	498	1124	864	965	938	1045	1021	1049	1075	985	880	1281	1188	1188	697	710	1456	1796	1727	934	690	2085	1769	1613	1148	1126	2545	1983	2461	1452	1193
CACCAGGAAGGGCCCTGCAGGTGGC	135	144	133	170	175	161	161	196	132	181	374	297	361	325	401	333	354	332	342	294	399	401	373	221	221	383	548	526	290	173	567	555	496	409	318	698	588	640	363	319
CAGCCTGGGCAACGTGGCGAAACCC	42	26	43	47	46	39	36	40	43	39	88	79	72	88	84	45	72	60	43	53	72	74	85	49	52	38	60	60	37	21	88	91	82	68	68	44	49	61	32	41
CAGCCTGGGCAATGTGGCGAAACCC	44	66	54	54	62	69	67	78	77	63	160	133	132	154	150	106	72	85	118	87	131	135	124	79	63	53	73	102	50	44	160	137	141	109	116	65	45	76	40	53
TATTCCACTGTCCCCTGTGGCTGGA	50	52	62	70	75	69	61	70	71	83	133	121	102	133	139	59	74	76	81	53	102	83	104	98	85	47	64	81	63	33	80	96	81	101	93	48	33	50	51	39
TATTCCACTGTCGCCTGTGGCTGGA	148	160	172	169	170	167	155	200	168	172	312	282	275	298	312	197	188	191	191	178	233	228	236	183	174	162	188	201	126	113	199	185	169	218	218	122	106	130	139	89
TTTATATGCCACATACACACGAAAA	25	29	26	28	26	33	31	27	18	16	33	33	27	34	32	11	13	12	5	7	7	17	5	13	19	4	1		5	4	2	8	8	12	13	1	1	1	2	2
TTTATATGCCACGTACACACGAAAA	24	27	34	16	17	26	22	19	24	24	41	32	37	46	37	6	12	9	9	9	11	18	19	13	19	2	3	2	10	4	9	4	12	17	18	1	1	3	3	1
TTTTCTCCATGAAAACGTATGCACA	39	60	44	43	36	42	54	45	51	43	80	55	61	59	74	30	34	37	44	38	16	40	29	44	52	9	14	22	24	17	9	13	11	25	57	7	6	13	20	25
TTTTCTCCATGACAACGTATGCACA	29	33	33	33	46	33	36	39	36	34	58	68	40	64	79	33	25	24	33	25	54	58	57	56	62	25	24	23	29	27	52	73	59	80	88	15	12	14	26	15
TTATGGTTAAGACGGTAAATTTTAT	515	509	534	530	453	547	491	523	478	414	511	523	459	526	524	232	253	244	238	186	117	150	178	194	176	55	74	93	72	61	31	55	59	84	104	13	19	26	32	21
TTATGGTTAAGATGGTAAATTTTAT	495	524	486	482	488	490	451	512	422	366	419	472	413	503	398	196	161	173	155	122	72	103	124	145	118	23	38	37	59	39	17	34	33	51	52	8	6	7	15	15
GCTAAAGATAAACCAGTGATCGCCT	285	341	333	322	346	382	339	392	368	351	640	661	620	653	668	417	373	389	468	381	561	595	571	547	547	222	279	292	292	283	468	541	509	675	711	141	125	176	228	304
GCTAAAGATAAATCAGTGATCGCCT	467	574	516	510	551	600	566	610	554	508	887	933	898	973	960	635	489	644	657	567	645	748	701	666	674	260	306	376	390	349	459	522	497	656	791	133	109	171	282	381
ACCGACAGCTGACACGAAGGGCTCA	94	122	119	118	154	114	155	143	177	153	340	259	276	267	300	265	334	274	298	226	385	357	352	252	248	340	441	457	248	180	626	474	405	384	367	597	479	617	350	307
ACCGACAGCTGAGACGAAGGGCTCA	140	160	148	176	209	180	141	178	188	208	365	251	261	294	350	224	253	229	220	184	289	290	253	189	182	205	283	306	185	125	313	254	220	196	233	231	216	238	193	190
ACTGAAGGCCCCACCTTCAGTGAGT	118	138	124	152	149	131	135	142	130	143	257	152	158	192	242	100	117	99	101	112	137	111	128	121	131	55	119	82	67	53	69	55	77	97	132	35	47	59	52	65
ACTGAAGGCCCCGCCTTCAGTGAGT	36	38	51	58	48	43	31	46	38	52	94	51	46	70	76	29	32	25	31	29	36	29	28	36	31	19	32	18	15	14	22	10	17	28	33	18	10	17	10	9
ATTTCAGGGGAAATCATAAAAACAA	1108	1244	1129	1068	1037	1142	1082	1184	1044	1021	940	1041	846	1060	1094	425	400	369	427	389	152	225	214	257	314	51	65	72	107	92	31	52	54	91	138	8	12	17	22	47
ATTTCAGGGGAAGTCATAAAAACAA	995	1066	967	944	899	1173	1133	1273	1175	995	1024	1224	1081	1226	1199	853	844	870	921	847	239	370	430	380	491	179	277	287	298	346	72	124	138	218	317	27	43	70	109	185
CCTTGAAGGAGGAGAACACCACTCA	200	225	234	249	241	263	250	270	244	293	386	370	418	428	471	383	448	416	447	413	290	314	332	257	287	318	424	439	319	300	241	258	275	288	310	247	272	378	339	377
CCTTGAAGGAGGGGAACACCACTCA	263	260	244	268	292	268	260	328	296	292	454	413	471	485	519	441	446	405	400	359	325	357	353	280	296	254	383	425	275	244	278	328	308	305	342	238	228	320	257	355
GAGGCCGAGGTAAGTCGATCACGAG	263	291	313	305	334	322	306	336	401	371	610	579	605	603	651	605	637	666	605	506	537	650	626	375	312	503	771	736	479	320	660	742	751	576	462	533	568	701	458	390
GAGGCCGAGGTAGGTCGATCACGAG	440	456	426	488	486	544	530	584	592	541	964	866	966	939	977	969	879	1014	949	854	829	1010	907	572	493	876	1286	1301	638	411	1089	1169	1153	760	704	918	972	1240	658	547
TGGTGAAACCCCATCTCTGCTAAAA	59	60	50	73	50	49	52	68	60	43	67	77	58	85	91	19	14	9	22	21	28	38	30	35	35	4	5	11	10	10	15	24	12	29	31	3	4	4	1	1
TGGTGAAACCCCGTCTCTGCTAAAA	83	69	83	71	79	97	68	66	78	75	131	111	103	125	148	37	49	38	45	37	49	59	50	71	70	11	18	21	20	17	29	37	38	39	68	6	9	7	7	4
AGCTACTCAGAACGCTGAGGCAGGA	231	290	306	290	336	359	318	387	373	377	624	480	483	522	618	710	890	790	705	651	545	439	475	319	349	924	1244	1190	714	505	640	522	496	419	410	1327	1244	1575	926	875
AGCTACTCAGAAGGCTGAGGCAGGA	269	269	310	298	316	370	318	399	405	394	629	447	471	488	575	784	993	832	869	762	459	454	456	303	278	960	1472	1302	783	570	565	451	435	349	324	1295	1319	1631	988	913
CCACATGGCTGGAGAAACCTCACAT	51	69	80	81	72	107	76	81	84	81	123	111	124	142	128	109	93	112	88	75	74	95	72	63	85	41	76	91	60	40	53	51	56	65	89	35	25	63	44	44
CCACATGGCTGGGGAAACCTCACAT	147	167	181	172	175	169	161	193	197	172	295	285	264	255	288	196	165	195	240	184	186	185	173	141	155	112	129	143	108	98	101	135	136	152	192	59	71	111	99	93
GGTGTGAGCCACCGTGTCCTGCTTG	139	180	144	166	183	174	158	216	204	206	457	333	403	370	405	433	498	489	433	382	497	496	469	322	274	692	839	819	414	293	739	700	656	505	420	1163	1041	1257	634	521
GGTGTGAGCCACTGTGTCCTGCTTG	228	248	251	255	256	305	265	331	307	329	643	529	624	544	616	857	798	867	760	655	832	820	795	486	445	1516	1809	1807	1069	642	1424	1217	1085	789	673	2972	2450	3144	1729	1413
ACAACTACTCAGCTCTGCTCTTGTA	77	87	80	89	102	97	99	93	108	121	171	172	164	173	223	139	147	156	155	95	284	260	227	163	142	245	230	206	167	102	457	335	241	261	241	324	235	235	197	147
ACAACTACTCAGTTCTGCTCTTGTA	119	133	127	114	121	137	107	145	137	138	225	222	241	206	245	227	197	220	203	170	363	294	335	214	235	318	316	314	223	156	491	342	290	289	272	459	297	382	271	241
AACAGGGACTAAATTATCTTAACCC	258	268	265	231	225	210	221	209	180	196	292	241	238	299	271	45	53	47	57	42	71	88	88	96	115	8	7	13	18	15	15	30	23	38	65	1	4	1	6	4
AACAGGGACTAACTTATCTTAACCC	310	301	327	268	292	268	238	263	276	242	388	343	351	425	433	98	92	105	120	88	118	149	176	158	208	22	33	34	38	33	44	77	72	102	184	10	14	21	17	12
GGCTGGAGTACAATGGTGCAATTGT	396	481	531	568	614	486	434	588	499	462	1294	987	1058	1032	1180	427	362	453	471	400	1585	1401	1319	889	765	335	403	425	286	216	2517	2095	1755	1216	997	483	284	329	248	233
GGCTGGAGTACAGTGGTGCAATTGT	905	1023	1012	1041	1185	897	873	1076	1072	1159	2595	2282	2492	2216	2323	1383	1209	1495	1600	1240	3443	3409	3285	1991	1616	1576	1704	1755	1146	751	6373	5236	4797	3057	2248	1999	1408	1727	1186	953
TACTTGACACACACTCTTCAAGGAT	113	145	119	150	152	111	105	137	125	95	238	203	201	183	223	67	73	58	79	60	125	173	142	153	156	28	30	35	43	50	88	111	78	117	181	23	21	27	45	29
TACTTGACACACGCTCTTCAAGGAT	81	90	77	83	100	91	75	93	72	83	144	144	125	124	144	54	51	63	73	44	93	111	101	112	113	26	36	39	49	41	81	60	77	107	136	27	24	35	28	37
GGGTTATGGAATCGGTTGGGGTGGG	1162	1337	1405	1358	1458	1360	1387	1653	1417	1558	2155	2197	2284	2180	2315	1802	1879	1891	1878	1219	1611	1584	1705	1069	952	1328	1789	1759	940	527	1416	1509	1389	959	955	1148	1026	1190	629	494
GGGTTATGGAATTGGTTGGGGTGGG	1242	1404	1404	1362	1564	1469	1454	1630	1676	1453	2059	1999	2093	2120	2279	1596	1686	1842	1590	1145	1385	1441	1463	985	954	1189	1471	1487	860	459	1216	1163	1092	846	878	951	816	998	558	407
AGAATATTCTATCCAAGAAGAAGAG	623	737	708	660	705	685	687	758	687	710	632	688	653	784	799	434	392	430	464	381	213	294	273	268	300	149	163	135	178	138	113	113	86	153	207	55	37	56	60	68
AGAATATTCTATGCAAGAAGAAGAG	1092	1319	1160	1166	1238	1529	1437	1574	1505	1455	1431	1517	1451	1601	1615	1738	1727	1691	1547	1507	702	809	752	731	794	896	1120	991	946	769	433	496	420	503	582	477	389	445	545	626
GGCACCCATTGGCTGAGAAGGCCCC	61	69	62	76	68	62	51	73	71	71	135	121	134	136	141	50	58	64	106	75	106	113	110	86	78	30	56	45	31	26	120	114	136	107	79	36	29	34	26	19
GGCACCCATTGGTTGAGAAGGCCCC	47	48	49	59	50	52	37	57	53	47	115	88	101	75	117	33	32	30	39	40	66	73	84	42	60	13	26	30	12	16	61	75	78	67	44	15	12	8	8	10
GTTCACCTGGAACGCAGTGTGTGGC	299	292	321	318	314	378	315	381	314	377	701	594	655	645	711	744	765	785	688	643	904	852	824	518	470	1112	1356	1435	844	529	1612	1276	1161	875	700	1942	1593	1993	1164	974
GTTCACCTGGAATGCAGTGTGTGGC	347	353	359	365	429	422	401	502	459	475	825	700	815	793	799	1073	993	1047	1063	885	1166	1041	931	667	587	1598	1772	1939	1195	781	1828	1476	1264	952	799	2281	1815	2385	1570	1404
TGGACAGAGAATCCAGGAGGAATAA	825	914	896	946	1062	1223	1148	1352	1373	1320	1819	1815	1822	1756	1897	2402	2570	2509	2546	2390	2093	2118	1943	1477	1550	3150	3697	3340	2700	2182	2647	2412	1867	1809	1803	3156	2701	3013	2868	3278
TGGACAGAGAATTCAGGAGGAATAA	1838	2203	2099	2042	2302	2861	2633	3155	2943	2861	3694	3831	3625	3807	4013	5972	5792	5832	5794	5255	3048	3513	3311	2744	2897	5910	7094	7164	5895	5080	2857	3060	2514	2887	3348	4478	4375	5905	5844	6895
TCTGTGGTCTTTACCATGTTCTGAT	238	290	281	294	259	308	270	321	332	289	504	481	470	546	542	387	408	442	412	359	550	543	505	445	452	407	405	449	407	314	517	448	422	531	603	386	258	395	435	434
TCTGTGGTCTTTGCCATGTTCTGAT	196	241	234	260	208	291	283	329	320	274	497	456	479	460	473	605	594	581	585	509	545	535	483	434	397	818	849	896	674	555	599	522	471	506	514	756	695	889	747	767
AATGCTATGAAACGACACTTATATT	528	532	554	498	555	555	488	504	493	423	646	633	601	616	620	258	198	214	238	169	221	253	297	286	288	77	62	75	106	55	121	115	124	187	197	28	29	20	40	22
AATGCTATGAAATGACACTTATATT	709	714	733	681	683	741	651	762	641	591	731	788	746	841	736	307	242	265	291	199	187	304	299	303	293	60	79	78	97	68	83	105	97	146	148	18	18	15	36	28
GTTCAAGCTGTTCGCCTGCCTCAGC	26	19	23	28	23	23	21	26	26	27	43	41	52	36	54	63	62	66	50	36	30	37	50	28	19	48	79	79	42	28	38	35	57	43	41	36	62	87	45	48
GTTCAAGCTGTTTGCCTGCCTCAGC	30	31	33	49	32	47	30	43	32	41	87	53	62	56	71	76	65	75	55	42	43	55	63	45	43	45	70	83	56	42	33	46	71	59	60	45	55	67	61	37
AATGAATGACCACAGTGAAAATACA	528	583	585	587	637	583	625	681	659	696	689	783	664	748	706	407	378	352	413	409	406	440	366	371	323	162	189	136	166	117	323	307	189	222	209	88	59	52	61	46
AATGAATGACCATAGTGAAAATACA	1015	1230	1144	1181	1280	1136	1121	1219	1213	1250	1004	1134	955	1123	1079	554	486	461	532	471	584	599	500	483	390	199	205	134	143	153	360	344	195	219	237	73	57	24	43	41
CCTCCTAACAGGCACTCTATGTTCT	53	58	58	58	65	46	55	69	77	67	135	105	112	116	128	61	57	60	63	60	190	154	164	108	105	80	57	63	60	49	265	181	135	161	142	107	83	64	58	56
CCTCCTAACAGGTACTCTATGTTCT	104	107	97	99	108	84	84	92	104	104	231	169	168	199	191	59	55	56	64	54	269	234	195	166	165	55	44	37	46	25	293	174	167	199	173	103	39	40	39	24
TCAACATCATTTCGTTATAACTTCA	243	241	272	223	232	240	206	246	227	221	350	270	293	330	357	139	122	142	133	118	161	177	189	174	213	64	59	60	74	48	98	113	84	146	166	31	20	22	38	29
TCAACATCATTTTGTTATAACTTCA	327	392	347	365	328	328	294	366	324	299	455	382	409	390	452	133	139	150	162	134	174	193	174	189	225	37	64	50	70	55	69	67	89	141	175	22	13	26	24	23
TAACTCATTGTACGTAAATTGCTCA	283	360	379	330	328	265	212	306	243	238	578	570	618	539	597	61	81	95	105	53	404	501	512	416	442	27	34	30	46	21	344	384	368	505	516	32	21	14	34	14
TAACTCATTGTATGTAAATTGCTCA	349	437	418	385	412	317	276	348	305	307	606	593	627	572	609	70	56	89	105	59	350	414	441	427	369	25	16	12	14	20	304	272	299	331	383	30	12	9	24	5
GGAGGCCAAGGTAAGAGGACTCCTT	476	506	551	541	538	587	546	624	641	555	802	655	651	761	821	606	747	679	639	633	369	426	455	378	492	393	569	568	439	381	229	242	275	316	378	213	276	384	354	401
GGAGGCCAAGGTGAGAGGACTCCTT	466	558	485	497	484	654	574	621	619	591	759	629	698	736	739	905	852	893	916	824	355	423	443	298	352	568	870	982	684	456	203	250	312	278	363	380	471	667	534	611
AGATAGTACCACCGCCCTCTAGCCT	26	31	26	21	31	19	22	26	29	22	66	58	53	54	75	10	12	13	19	7	95	70	63	67	71	8	17	9	8	8	127	98	72	72	80	27	8	12	12	5
AGATAGTACCACTGCCCTCTAGCCT	103	88	102	89	110	81	74	84	89	76	230	167	174	203	205	60	54	49	66	47	324	292	241	195	174	73	72	50	52	33	530	392	298	301	295	133	73	43	56	24
TAGTACCACCGCACTCTAGCCTGGG	62	70	64	55	86	61	68	60	76	58	143	126	126	165	169	61	67	63	63	32	254	174	157	118	118	57	65	49	34	28	421	292	192	194	165	122	58	43	54	27
TAGTACCACCGCCCTCTAGCCTGGG	28	44	33	53	40	31	31	50	44	40	87	62	71	65	92	24	30	28	24	25	95	99	69	58	52	31	23	22	23	11	132	104	64	58	69	40	25	20	19	12
TTAACTGTGCAGCGCAAAATTTCGA	124	134	134	108	104	163	139	166	139	89	129	138	137	174	161	132	125	151	122	117	37	48	54	67	77	51	72	62	93	64	19	21	32	45	62	12	22	35	34	42
TTAACTGTGCAGTGCAAAATTTCGA	225	191	208	230	213	288	252	256	243	210	271	262	288	277	258	316	256	293	277	225	84	100	129	122	122	104	154	181	175	133	28	43	48	85	111	41	51	68	104	105
GTGGTTTGGAAGCTGTGACTTGGTA	992	1262	1187	1165	1233	1331	1240	1473	1438	1291	2269	2134	2426	2078	2296	2107	1832	2244	2058	1514	1741	1899	2053	1501	1456	1591	1843	2228	1724	1195	1527	1686	1835	1642	1613	1107	1000	1537	1296	1220
GTGGTTTGGAAGTTGTGACTTGGTA	1988	2346	2212	2265	2410	2381	2254	2628	2418	2388	4140	3920	4372	3924	4349	2941	2620	3241	3195	2282	3122	3615	3843	2810	2924	1991	2339	2784	2134	1622	2736	3055	3153	2959	3251	1369	1133	1765	1621	1574
GCTCATGCCTATAATCCCAGCACTT	87	101	94	95	104	123	98	94	112	105	187	187	205	193	195	94	91	100	114	77	142	157	142	117	90	54	54	67	53	41	93	113	143	136	130	48	41	49	44	36
GCTCATGCCTATGATCCCAGCACTT	87	82	75	78	93	86	83	105	88	87	165	144	170	140	170	111	117	114	113	97	120	143	136	94	79	95	116	133	65	53	150	147	142	124	123	79	76	90	63	59
TGAGATCACGCCATTGTACTCCAGC	65	73	59	66	65	68	73	89	65	92	160	144	160	156	158	163	161	186	184	141	201	199	176	149	132	233	280	279	163	136	363	299	294	220	238	431	343	412	328	226
TGAGATCACGCCGTTGTACTCCAGC	71	83	94	77	96	93	75	113	106	105	201	186	188	191	215	230	266	278	212	198	238	257	242	162	145	379	481	521	256	191	460	410	413	309	297	757	731	847	494	376
GGAGTTCAAGACCGTCCTGGGCAAC	101	138	140	115	161	152	139	162	153	161	279	250	260	270	289	251	285	239	285	240	338	325	307	193	235	296	387	369	255	194	451	386	365	340	330	383	365	414	320	280
GGAGTTCAAGACTGTCCTGGGCAAC	266	317	289	280	315	340	304	370	344	369	633	612	627	637	659	725	707	739	777	599	849	848	810	622	588	1072	1197	1192	918	603	1421	1197	987	990	877	1539	1156	1505	1185	1170
AGTAAACAAGGCCGAGAAACACCCA	136	162	144	166	189	140	128	171	149	166	272	309	300	266	309	125	166	170	170	154	340	339	256	247	212	105	134	97	116	73	436	388	255	297	321	126	86	87	90	86
AGTAAACAAGGCTGAGAAACACCCA	271	296	289	322	325	291	283	300	309	332	530	524	529	552	566	320	289	284	324	277	647	653	560	492	467	239	273	214	240	210	821	684	481	566	598	282	216	184	239	222
TCCAGCCTGGGCAACAGACTGAGAC	35	38	40	46	45	66	35	56	54	52	99	73	88	91	110	84	101	90	62	68	102	108	80	54	58	80	101	97	60	40	99	79	76	67	74	128	124	141	81	50
TCCAGCCTGGGCGACAGACTGAGAC	31	40	34	38	39	34	36	54	39	37	74	68	92	61	91	83	87	84	87	66	58	77	73	36	39	72	109	108	57	34	97	71	70	57	67	125	112	150	69	61
AAAAATGGTGTTCGTCTCACTGCTT	100	108	99	101	102	135	107	114	121	107	142	166	153	152	170	83	77	94	96	78	48	54	83	99	107	26	29	44	55	41	13	32	34	69	117	11	6	18	24	34
AAAAATGGTGTTTGTCTCACTGCTT	172	189	156	146	129	186	165	175	147	121	250	196	253	241	250	147	110	132	124	90	50	94	92	121	159	21	37	48	63	64	15	41	49	76	131	9	9	11	39	38
GTGATTTGGCCTGTGGCCCCAGCTC	36	42	31	36	46	32	22	35	46	32	77	74	71	75	73	21	31	22	35	28	68	60	55	52	55	16	26	13	13	16	70	73	63	53	58	20	9	10	19	8
GTGATTTGGCCTTTGGCCCCAGCTC	36	50	51	44	56	51	51	44	48	60	88	61	64	91	92	23	19	31	34	21	63	54	62	55	54	4	7	13	11	11	41	33	41	46	48	12	7	8	4	8
CTGATTTGTCAACTGATTTTTGTCA	156	188	152	165	184	185	167	191	176	155	223	204	232	229	211	100	68	90	113	77	73	92	108	92	101	17	33	39	39	31	39	37	54	79	107	11	8	7	23	15
CTGATTTGTCAATTGATTTTTGTCA	460	534	467	481	483	465	443	493	437	471	496	605	523	577	537	184	139	169	206	145	121	185	194	240	273	21	33	32	56	46	47	59	56	112	169	11	10	4	13	13
GCGCTGGTAAGCCTGGGGCACCAGG	176	194	210	222	233	153	184	227	179	184	493	335	376	439	430	182	174	202	202	178	439	412	412	213	219	114	135	160	88	61	515	538	564	373	307	124	73	78	83	54
GCGCTGGTAAGCTTGGGGCACCAGG	185	230	228	248	223	257	234	279	299	267	496	424	476	492	497	546	561	587	569	495	392	480	516	300	259	652	893	940	473	294	482	523	574	408	312	768	813	1101	566	435
CAGCACCAGATGGGGGGTGCGGCAC	195	205	246	235	255	257	200	296	271	253	607	415	510	514	587	433	498	509	416	402	545	538	518	301	287	528	719	645	331	189	870	707	622	501	389	882	794	830	460	331
CAGCACCAGATGTGGGGTGCGGCAC	156	149	183	201	210	231	194	206	224	220	486	367	359	396	474	410	502	436	410	355	541	516	474	319	270	613	830	705	378	237	913	721	620	473	342	1064	861	1076	557	364
ACGGTGGCTTACACTTGTAATCCCA	175	191	194	189	176	193	154	223	190	218	419	325	346	394	437	175	208	208	190	178	358	382	377	264	238	129	194	178	124	65	452	352	380	295	242	139	114	160	104	63
ACGGTGGCTTACGCTTGTAATCCCA	104	107	161	122	145	137	115	133	112	144	284	218	252	273	276	138	161	185	135	130	255	272	272	158	161	118	153	185	113	45	306	296	293	253	228	130	153	158	107	68
ACAAAAATTTAGATGGGCATAGTGG	482	584	526	490	489	639	554	642	574	624	659	780	737	746	747	519	577	557	556	487	236	282	331	277	275	201	273	291	246	157	100	146	163	200	232	78	83	130	114	112
ACAAAAATTTAGCTGGGCATAGTGG	443	568	531	442	493	580	541	598	585	539	694	747	687	801	678	633	666	617	658	527	278	281	392	294	289	246	389	364	303	199	118	143	181	188	234	140	148	223	165	165
TTCAAGGCTGCCATGAGCTATGATG	529	544	561	532	598	728	689	831	769	726	1215	1161	1387	1142	1209	2400	2165	2428	2227	1762	1549	1540	1591	1000	839	3591	4253	4720	2936	1759	2017	1990	1954	1457	1338	4523	4029	5961	4117	3509
TTCAAGGCTGCCGTGAGCTATGATG	412	464	453	423	500	596	492	606	581	579	929	894	1064	910	952	1773	1637	1867	1675	1352	952	1075	1077	701	632	2381	3033	3347	1951	1106	1265	1287	1390	1000	872	2943	2922	4109	2489	1988
ATGGATCACGAGATCAGGAGGTCAA	946	1140	1089	1080	1146	1328	1243	1482	1450	1406	2172	2064	2246	2137	2096	2873	3013	3014	2998	2481	2270	2249	2142	1516	1449	3604	4346	4256	2919	2024	2699	2602	2313	1983	1903	3271	3170	4101	2884	2867
ATGGATCACGAGGTCAGGAGGTCAA	1243	1390	1370	1445	1544	1323	1218	1554	1417	1495	2693	2822	2992	2764	2957	1604	1453	1783	1851	1509	2904	3061	3016	1940	1711	1009	1321	1459	846	608	3949	3643	3426	2570	2263	793	564	638	487	398
CACAGGAAGGGAAATGCAAATCAAA	667	818	716	774	776	687	686	792	776	834	1015	1113	988	1131	1163	420	397	451	561	551	602	732	623	602	679	91	169	155	132	175	407	470	342	443	572	61	27	32	57	98
CACAGGAAGGGAGATGCAAATCAAA	421	491	460	452	520	473	491	559	568	576	722	749	656	777	834	404	386	420	501	486	469	575	463	397	470	132	196	230	195	215	347	423	310	335	466	70	66	43	90	94
GCCAGCTCTCATCGACTTCTCAAAA	69	67	59	82	62	83	69	66	66	69	99	79	87	75	97	32	31	22	50	33	18	29	32	49	35	10	6	15	9	5	8	8	24	13	26	2	7	1	7	4
GCCAGCTCTCATTGACTTCTCAAAA	55	74	67	60	62	51	68	58	67	64	73	85	83	83	93	29	40	41	31	36	19	35	31	26	39	6	10	15	6	8	5	7	13	17	29	2	2	6	3	5
GGCAGGCAGGCAAGCGGATCACTTG	588	727	656	726	748	829	848	970	926	938	1646	1643	1742	1506	1699	2950	2933	3114	2818	2329	1458	1866	1957	1097	976	4249	6356	6156	3115	1719	2199	2370	2784	1784	1612	5564	6163	8820	4440	3716
GGCAGGCAGGCAGGCGGATCACTTG	257	246	237	228	276	321	318	382	376	352	535	534	628	577	580	1123	1174	1192	1090	852	540	696	744	390	296	1883	2780	2687	1344	659	790	913	1029	623	526	2767	2989	4065	1823	1511
TCCCAGCACTTTAGGAGGCCGAGGC	35	40	44	44	49	41	39	34	33	40	59	45	58	56	68	27	26	37	38	39	14	27	28	19	30	15	24	21	10	5	13	21	21	23	23	2	10	9	7	10
TCCCAGCACTTTGGGAGGCCGAGGC	48	34	39	38	40	36	38	35	33	46	79	44	63	71	73	38	45	39	40	39	42	45	37	39	23	36	40	26	12	11	30	23	38	24	32	18	18	22	18	11
AAGCCACACAGGCAGTAGGTAGAGG	706	859	835	867	933	948	961	1017	1058	1092	1681	1640	1724	1698	1771	2108	2238	2172	2217	2010	2228	2090	1901	1315	1202	3241	3981	3636	2493	1790	3149	2698	2134	1680	1601	4142	3752	4108	2714	2948
AAGCCACACAGGTAGTAGGTAGAGG	964	1067	1057	1075	1208	1248	1161	1424	1406	1379	2035	2115	2103	2034	2084	2362	2466	2471	2367	2057	2691	2500	2258	1674	1485	3532	4192	3534	2600	1945	3966	3205	2381	1929	1956	4344	3584	3830	2734	2688
ATGGGCATTTCCCTTGATTGTCATG	190	216	215	207	238	231	202	237	233	213	452	355	432	374	402	227	231	284	245	234	353	349	405	308	354	176	192	218	229	197	314	351	392	435	470	127	107	193	203	212
ATGGGCATTTCCTTTGATTGTCATG	475	516	558	555	547	623	537	607	592	578	1021	941	1047	903	1017	612	597	685	708	611	723	837	882	784	878	336	432	513	505	420	523	609	692	914	1035	194	204	318	400	396
TAAAAAACATTACAGGCTGGGCACA	337	395	332	316	313	333	315	349	337	285	440	506	465	436	480	159	172	168	223	143	111	144	183	163	185	31	49	56	58	42	39	67	81	117	159	11	16	14	13	20
TAAAAAACATTATAGGCTGGGCACA	595	685	618	643	613	669	582	631	602	525	710	687	637	748	660	251	231	273	305	207	97	172	200	164	159	23	60	51	60	44	29	46	77	102	119	5	15	18	18	21
TCTAGAGAAGCCATCTGGGGAGCCA	147	155	138	158	150	215	175	207	224	190	256	277	248	218	296	327	384	346	326	315	180	170	187	148	156	293	373	438	276	221	164	164	162	147	160	319	319	363	284	267
TCTAGAGAAGCCGTCTGGGGAGCCA	110	135	106	119	129	159	138	167	149	150	227	175	195	233	228	290	304	285	259	274	99	135	118	94	88	248	370	351	183	140	110	111	101	90	99	232	246	274	193	176
GAAAATTACTTGCAGATGAGTCCAC	226	237	268	215	231	255	270	260	230	206	305	343	281	387	345	176	209	194	156	159	151	143	159	157	173	69	83	89	80	73	63	79	67	110	140	27	14	27	49	50
GAAAATTACTTGTAGATGAGTCCAC	525	522	551	507	518	480	451	543	478	463	561	590	565	679	673	241	202	220	263	206	185	234	217	273	265	63	77	57	77	66	63	111	83	123	179	21	19	16	35	38
AAAGAAAATTACCTGCAGATGAGTC	161	140	169	152	162	163	178	183	193	171	122	189	168	185	190	92	91	110	97	114	42	59	56	68	62	14	21	37	28	35	15	29	16	21	39	8	16	7	8	9
AAAGAAAATTACTTGCAGATGAGTC	260	296	237	192	222	285	253	286	273	250	187	268	228	305	284	149	161	138	171	148	49	68	65	83	94	34	40	39	41	48	13	38	22	43	62	4	6	8	12	19
ATTAAGAGAGTTAATAATATGTCCC	1459	1780	1671	1691	1756	1532	1407	1734	1560	1528	1814	1866	1741	1963	1891	887	725	834	810	680	822	837	814	780	773	313	352	263	338	226	406	412	333	331	396	145	89	95	117	97
ATTAAGAGAGTTGATAATATGTCCC	1820	2055	1913	1990	2093	2178	2005	2398	2205	2038	2914	2829	2777	2997	2977	2194	1870	2085	2061	1782	1881	2019	1824	1817	1679	1257	1297	1329	1258	944	1323	1524	1151	1370	1438	741	547	615	805	732
GAATGTGGGGGCAGTGTTTGAATAC	1382	1529	1560	1574	1642	1747	1681	2006	2019	1896	2469	2599	2573	2619	2725	3168	3187	3226	3145	2761	2127	2287	2166	1740	1667	2684	3458	3617	2612	2023	1820	1868	1607	1597	1624	1851	1839	2425	2041	2008
GAATGTGGGGGCGGTGTTTGAATAC	1513	1758	1711	1750	1768	1955	1912	2162	2023	2011	2706	2752	2824	2753	2770	2981	3091	3198	2882	2639	1901	2051	2029	1545	1501	2021	2959	2896	2004	1412	1435	1536	1341	1305	1295	1274	1335	1781	1271	1258
TTGGAATGCAGGAGCACAGGGGGCT	112	95	117	124	138	137	110	147	172	141	276	193	177	226	253	184	215	196	229	228	161	180	192	129	134	220	308	288	189	138	177	150	127	140	144	223	242	301	210	196
TTGGAATGCAGGGGCACAGGGGGCT	138	135	136	147	157	152	154	206	162	193	326	244	284	286	309	347	325	356	346	283	253	279	299	194	183	427	556	550	334	209	276	293	262	256	235	482	550	617	419	385
TGTAGGAGGTCACCATGAATTGGCC	600	666	658	693	723	570	566	708	643	615	1430	1249	1352	1374	1390	546	477	613	624	483	1603	1528	1460	1196	1153	500	548	561	457	417	1611	1616	1377	1476	1570	646	492	650	597	636
TGTAGGAGGTCAGCATGAATTGGCC	739	792	831	826	890	825	717	917	846	879	1617	1596	1742	1611	1763	1188	955	1211	1185	918	1869	1858	1847	1350	1314	1084	1212	1342	1037	868	2055	2107	1893	1835	1739	1405	1075	1523	1202	1278
ACATACACATGTAGAGGCACACAAA	468	513	534	548	568	539	543	594	550	573	1155	1122	1160	1121	1191	737	738	716	721	652	2632	2331	1762	1399	1213	1154	1199	904	798	607	6044	4194	2660	2279	1877	2408	1363	1058	1044	862
ACATACACATGTGGAGGCACACAAA	425	476	531	476	536	479	452	512	525	522	1157	986	979	1041	1099	604	637	577	648	622	2390	1980	1512	1219	1041	991	1051	848	695	535	5245	3359	1942	1873	1545	2182	1265	1020	890	773
CGTGATCCACACATCTGGGCCTCCC	18	39	22	24	22	21	24	30	37	24	48	36	45	43	33	29	36	27	20	16	36	33	31	22	30	25	31	34	11	14	46	35	28	33	30	22	17	27	20	16
CGTGATCCACACGTCTGGGCCTCCC	30	23	24	29	20	36	27	28	29	32	55	42	49	48	61	29	40	28	35	33	32	47	38	17	26	18	34	29	19	12	29	33	28	24	25	26	19	34	16	21
GTAGTCAGTCCACGCCTGCAAGACC	79	76	74	76	108	84	82	97	73	91	186	144	174	157	185	104	121	135	133	109	248	217	203	113	101	147	157	159	84	49	415	311	265	202	148	266	208	199	127	83
GTAGTCAGTCCAGGCCTGCAAGACC	73	90	122	106	113	107	103	111	140	107	231	159	218	210	238	204	188	192	219	162	305	249	255	168	129	242	273	269	150	78	453	375	356	214	194	366	326	368	218	148
AAGATCGTGCCACTGCACTCCAGCT	36	49	41	39	43	39	41	29	40	47	99	57	79	65	84	53	51	53	57	52	81	72	83	45	46	38	60	62	48	19	144	103	96	82	68	51	57	57	50	43
AAGATCGTGCCATTGCACTCCAGCT	88	82	91	98	109	103	63	116	106	93	231	175	190	186	239	107	125	123	103	114	233	236	219	137	166	86	139	122	75	52	366	257	245	241	229	99	96	102	91	57
AGAGAGACAGAGCAGACATTTGTTT	650	674	669	671	693	822	827	940	881	832	1168	1252	1227	1257	1275	1628	1617	1640	1602	1317	946	1082	1130	902	922	1410	1844	1852	1557	1258	736	862	887	930	1087	1026	1068	1489	1499	1548
AGAGAGACAGAGTAGACATTTGTTT	1405	1511	1448	1467	1520	1802	1558	1953	1755	1638	2280	2372	2391	2374	2477	2693	2584	2756	2646	2265	1764	1957	1899	1712	1695	2179	2575	2641	2294	1853	1347	1512	1325	1593	1761	1486	1344	1853	1971	2095
AGGGGCGTGGACGGCGTTGACAGCC	147	184	167	170	193	185	170	207	195	207	389	306	332	375	403	402	437	427	398	337	467	462	397	231	171	669	854	809	399	213	922	732	589	391	299	1250	1105	1122	597	377
AGGGGCGTGGACTGCGTTGACAGCC	132	142	171	146	178	175	164	185	182	158	374	264	286	286	323	309	357	339	324	353	490	374	368	214	220	577	741	614	340	208	822	593	527	349	264	1062	931	947	492	334
TCACAACCTCCCCGAAATAGGGGTG	34	42	43	36	41	39	42	45	50	42	60	48	53	76	66	15	20	21	24	14	27	27	27	29	31	14	10	10	8	14	10	17	18	25	31	2	10	5	11	4
TCACAACCTCCCTGAAATAGGGGTG	111	130	94	111	88	116	108	105	130	79	159	129	125	171	207	62	72	59	64	76	75	78	90	95	101	26	33	41	29	31	33	48	47	55	94	11	14	15	26	14
AGCCAACATTGAACCACTGCACTCC	27	28	25	21	22	14	16	13	17	20	59	59	62	44	61	8	4	9	13	7	47	41	55	31	29	1	7	1	3		48	55	53	35	42	3	1	3	4	2
AGCCAACATTGAGCCACTGCACTCC	34	43	36	39	53	27	24	35	33	30	100	88	101	87	99	17	12	18	24	16	83	105	104	62	75	8	10	7	7	3	138	154	121	105	85	18	10	12	3	2
CCAACTACTCAGGAGGTTGAGGCAG	349	428	410	389	414	421	464	488	445	478	751	645	591	670	777	620	643	632	622	528	634	549	539	449	471	572	626	561	525	445	546	471	401	439	591	532	404	565	467	548
CCAACTACTCAGTAGGTTGAGGCAG	263	261	288	315	361	290	283	323	299	320	611	424	404	473	572	356	347	349	349	368	640	509	433	387	392	352	415	360	300	266	745	529	354	432	464	430	288	349	305	348
AGGTAGCTGGGAATACAGGCGCACA	173	210	234	254	282	262	227	259	252	277	527	503	515	519	542	535	561	528	570	483	1028	905	779	527	481	1003	1177	1036	666	513	2035	1517	1258	925	800	2002	1450	1700	1131	855
AGGTAGCTGGGACTACAGGCGCACA	106	144	147	145	154	150	146	168	171	194	357	300	300	304	338	309	339	333	297	232	722	561	529	314	287	667	722	708	342	234	1452	1031	834	568	481	1494	1077	1188	662	431
AGCGGGAGAATCACTTGAACCTGGG	754	763	834	786	820	1012	912	1113	1027	1110	1282	1218	1369	1294	1340	1793	2023	1923	1926	1670	725	894	881	663	595	1306	1903	1962	1380	932	558	682	662	605	703	1003	1060	1542	1111	1231
AGCGGGAGAATCGCTTGAACCTGGG	393	481	420	437	496	484	506	605	577	564	766	730	714	770	727	916	1087	997	1032	933	354	427	498	309	330	690	1053	1085	692	434	281	355	392	322	348	480	605	900	533	555
GGGCTGCTGTATAGGGCTTGTGAGC	230	221	234	224	293	288	303	311	320	318	554	503	621	523	581	767	749	703	713	589	691	736	692	445	398	1335	1618	1537	956	617	995	1005	887	685	612	2130	1843	2408	1468	1127
GGGCTGCTGTATGGGGCTTGTGAGC	171	181	181	219	227	213	207	259	211	224	415	369	417	392	459	519	527	551	511	422	462	449	511	309	277	875	1116	1002	579	310	581	555	593	422	337	1373	1197	1414	778	598
AATGTGATCATAATATGTCTAATTG	1229	1450	1320	1367	1544	1412	1249	1482	1389	1385	1869	1639	1650	1836	1721	708	520	707	747	618	911	965	838	814	790	129	155	172	195	178	614	543	401	508	535	84	48	50	61	66
AATGTGATCATAGTATGTCTAATTG	2503	2900	2933	2886	3208	3156	2733	3483	3085	3000	4546	4401	4342	4391	4342	2770	2094	2717	2849	2361	3097	3274	3203	2659	2583	914	1026	1309	1280	1130	2623	2579	2055	2343	2250	591	338	465	660	675
AATCCACAGATTACAAAGCACTGTG	549	557	578	581	598	561	541	586	544	536	1010	821	778	913	970	463	477	396	449	457	788	787	640	676	660	270	364	286	323	311	774	702	517	728	858	225	183	213	285	310
AATCCACAGATTGCAAAGCACTGTG	289	357	335	340	361	328	336	401	336	378	715	438	404	571	691	268	288	274	271	288	718	543	436	416	546	162	221	207	183	194	710	514	367	456	567	227	135	134	172	198
CTATGATTGCACCTGTGAATAGCCA	119	117	135	128	139	166	158	165	166	164	324	313	301	297	270	316	254	316	262	219	624	507	447	355	299	488	433	487	357	247	1190	986	703	649	501	822	492	555	504	500
CTATGATTGCACTTGTGAATAGCCA	172	219	185	203	206	218	178	270	215	196	420	406	378	404	432	372	390	398	435	317	745	681	664	505	420	601	534	589	492	338	1265	1079	841	771	658	788	471	619	568	557
GCATCTGTTCAGGCTCATTGATGAC	307	336	353	341	386	407	399	474	451	442	812	778	913	703	799	999	909	1064	1042	860	955	946	1005	656	550	1173	1363	1722	1110	704	1400	1233	1347	1064	909	1322	1159	1829	1239	1136
GCATCTGTTCAGTCTCATTGATGAC	272	289	285	300	334	368	333	390	385	395	665	601	714	629	663	701	658	809	719	567	853	817	880	553	561	739	843	1030	699	518	1250	1026	991	969	822	832	707	1043	844	792
GCAACCCTCCCTCCTCAGTTTCCTG	18	12	18	16	15	15	13	17	6	12	13	9	14	15	18	5	7	7	7	9	7	8	7	10	12	4	3	5	6	6	2	3	3	9	5	1	5	2	2	1
GCAACCCTCCCTTCTCAGTTTCCTG	16	20	20	20	20	23	14	11	20	21	35	20	30	20	34	6	12	18	10	12	11	5	12	12	11	13	13	14	12	6	4	1	4	9	16	3	5	5	2	11
TTTCTTAAAGCAATCATAGCAAACT	170	184	159	152	141	185	159	159	141	139	126	186	133	169	130	66	57	64	57	45	24	29	42	48	72	9	18	13	18	20	4	7	11	31	35	4	3	1	4	13
TTTCTTAAAGCAGTCATAGCAAACT	225	249	230	224	204	281	243	265	246	237	241	287	240	287	280	179	184	177	195	145	56	98	105	121	161	57	60	73	81	94	11	32	34	75	96	15	12	30	40	42
GGAATTGTTAAGCTGGGGAGTCTCC	255	303	281	269	292	341	313	334	339	309	480	457	453	434	498	391	435	444	432	357	342	367	365	326	315	363	427	477	385	319	280	303	290	347	403	340	322	391	437	434
GGAATTGTTAAGGTGGGGAGTCTCC	578	630	579	599	654	679	632	695	671	664	989	884	921	957	973	758	813	812	809	736	659	690	731	621	655	617	749	748	692	581	516	530	492	594	747	503	489	638	635	596
GACCTTGGTACCACAGAGACCATGT	252	298	299	323	349	284	258	307	326	311	693	636	668	631	689	333	292	330	340	288	1146	1023	881	681	618	362	414	385	292	270	1906	1546	1082	1102	963	665	410	420	360	315
GACCTTGGTACCCCAGAGACCATGT	208	223	211	229	251	229	203	262	225	211	489	398	379	396	471	163	217	218	223	193	677	487	480	366	378	210	252	219	222	143	876	701	580	528	506	322	207	220	201	160
CAGGTGAGTGTGAGCCCCCCAAGGC	43	31	54	40	47	42	35	51	44	58	104	68	70	87	85	54	55	63	57	61	79	74	61	38	45	40	61	60	39	25	66	62	66	47	43	36	36	45	17	18
CAGGTGAGTGTGGGCCCCCCAAGGC	43	62	61	60	81	64	58	58	63	68	135	99	111	114	115	78	93	86	98	86	102	103	96	59	46	69	96	84	69	44	134	122	102	69	57	53	82	78	43	37
AGATAAAATCTAATCTAACACACTA	276	317	292	285	350	226	240	258	211	235	333	348	294	350	365	46	40	59	60	45	162	153	133	130	158	10	16	8	13	10	74	81	56	82	127	10	7	3	6	2
AGATAAAATCTAGTCTAACACACTA	619	762	603	675	755	614	572	685	560	646	932	925	848	930	924	272	222	286	291	244	572	649	554	548	520	112	105	75	123	104	469	414	314	413	472	87	46	34	50	43
GAGACAAGGACTCGTCAGGGTCAGG	1181	1305	1300	1259	1398	1639	1597	1945	1830	1874	2367	2226	2479	2385	2609	4591	5040	5007	4984	4253	2518	2539	2433	1624	1740	6538	9044	8908	5786	4199	2874	2712	2422	2112	2117	7715	7833	9798	6801	7168
GAGACAAGGACTTGTCAGGGTCAGG	1378	1615	1605	1540	1663	2163	2019	2526	2381	2297	2992	2984	3119	2919	3157	6193	6391	6569	6110	5483	3491	3271	3177	2372	2272	9714	12259	12126	8010	6192	3966	3804	3079	2814	2935	11573	10952	14239	10211	10846
AATCCTAACAAGCGTGTTTATTGGG	219	185	206	190	210	190	187	240	207	201	401	404	400	446	407	171	150	174	170	170	315	391	386	314	330	98	125	122	145	100	279	289	287	421	363	93	62	89	117	94
AATCCTAACAAGTGTGTTTATTGGG	337	344	324	355	363	344	353	346	366	354	739	627	677	702	696	290	273	267	298	263	537	607	533	551	503	164	224	197	219	193	399	442	455	575	541	155	138	135	211	189
AATGAAGACAACAGATAACATAAGA	2333	2772	2644	2731	2895	2768	2636	2981	2930	3078	2927	3330	2885	3296	3253	1650	1600	1638	1860	1677	1886	1972	1664	1609	1457	539	660	537	574	555	1324	1277	822	987	971	268	177	132	193	237
AATGAAGACAACGGATAACATAAGA	2015	2305	2111	2109	2329	2473	2350	2771	2631	2584	2864	3215	3012	3201	3174	2140	2182	2181	2370	2239	2090	2272	2156	1772	1711	990	1202	1010	1106	962	1678	1762	1287	1398	1525	561	400	368	457	634
GATGCCACTGTAAGGTTGGAGCCCA	262	299	300	294	311	371	338	433	370	418	700	595	641	656	694	797	817	807	882	715	822	766	812	482	450	1227	1457	1396	874	513	1402	1177	985	822	645	1925	1615	1991	1193	947
GATGCCACTGTAGGGTTGGAGCCCA	258	263	298	296	369	317	317	398	393	368	661	596	640	647	678	778	777	772	740	625	843	849	809	482	384	1199	1406	1400	801	497	1382	1255	1064	777	652	2188	1630	1905	1112	761
CAAGTTCCTCCGAGCCACATTACTT	13	11	12	19	13	14	19	21	12	21	26	25	21	21	31	11	21	20	16	10	13	23	13	9	17	8	7	10	13	11	11	9	11	12	27	4	5	9	12	8
CAAGTTCCTCCGCGCCACATTACTT	9	25	18	17	19	18	14	26	12	29	33	34	35	34	45	20	21	22	19	24	27	22	32	29	19	20	25	15	21	12	25	18	24	25	31	12	7	25	13	11
CTGGTTCCATCAGCTCTCTTGCTCT	37	42	37	34	35	51	30	52	50	43	54	60	65	77	78	92	85	90	68	74	38	49	49	35	25	58	96	106	60	47	27	26	29	30	39	55	52	85	62	56
CTGGTTCCATCATCTCTCTTGCTCT	30	33	24	33	36	39	35	46	51	41	56	64	57	36	50	70	54	79	57	53	41	38	39	24	38	29	51	64	42	28	34	42	21	30	23	26	26	35	33	30
TTTCCATATCTTCGCTATTGTGAAT	187	221	219	215	200	163	150	211	176	152	221	187	208	234	214	69	46	55	74	46	63	76	87	94	112	9	16	17	26	18	24	35	24	46	57	5	5	4	5	8
TTTCCATATCTTTGCTATTGTGAAT	231	272	268	269	266	235	203	247	209	214	226	226	203	246	232	59	52	59	62	52	55	68	70	90	84	16	19	8	20	14	20	34	14	31	47	1	2	3	3	6
ATGAGGAAGTCCAAGAATAAGCTTG	881	1030	959	961	1009	1150	1113	1279	1191	1217	1463	1643	1559	1599	1604	1800	1609	1738	1709	1441	1237	1386	1196	1039	1061	1305	1533	1472	1364	1179	1034	1168	868	967	1031	892	782	912	1037	1238
ATGAGGAAGTCCGAGAATAAGCTTG	978	1108	1030	1116	1149	1326	1272	1482	1398	1336	1793	1800	1785	1832	1792	2488	2307	2462	2308	2033	1496	1649	1487	1319	1281	2265	2624	2651	2228	1782	1408	1433	1155	1369	1408	1787	1598	2020	1982	2353
CACATCATGGAAATGAGTACCCTAA	451	530	464	494	559	451	382	486	469	432	878	876	930	902	979	310	317	338	360	312	871	923	851	741	779	172	218	204	224	208	925	890	715	864	1014	191	137	132	171	187
CACATCATGGAACTGAGTACCCTAA	220	242	223	242	228	203	199	257	263	234	482	418	442	450	482	258	264	239	254	227	597	607	512	417	426	230	293	228	235	221	847	740	534	632	648	317	250	248	260	241
GTCACAAGATTTCCAACTTCCCCAA	86	87	64	71	56	69	51	67	60	68	78	72	83	105	97	31	24	34	27	24	36	41	38	49	46	7	9	9	13	12	13	13	22	24	53	1	2	4	3	4
GTCACAAGATTTGCAACTTCCCCAA	101	127	116	116	96	121	118	131	102	92	159	202	183	190	193	55	62	49	69	64	82	114	106	102	92	20	21	32	32	23	50	59	68	78	129	12	19	16	23	22
GCAGAAGGGAACCCAAACCCTGTCT	19	21	25	24	26	28	26	26	33	27	36	32	32	47	27	19	28	25	20	21	14	15	11	14	10	5	13	10	3	9	3	6	6	14	6	4	7	10	3	9
GCAGAAGGGAACTCAAACCCTGTCT	35	36	42	48	48	50	48	44	49	36	56	50	49	68	79	42	50	51	40	39	27	25	21	22	28	8	25	28	23	13	8	19	11	17	45	6	7	17	12	13
TCTGGAGTCCCCAGACACACAGTTT	104	123	103	107	131	153	136	152	146	122	234	163	177	189	248	154	161	156	146	171	151	162	129	119	114	79	120	110	112	83	107	128	109	109	146	74	63	97	94	91
TCTGGAGTCCCCGGACACACAGTTT	101	93	105	92	90	111	93	121	106	107	195	145	117	136	179	101	128	113	124	110	95	72	91	74	84	54	91	101	66	54	71	65	58	79	86	48	60	59	66	49
ACGGTGATGTGTCCATCCCTCTTTG	109	111	113	126	119	128	116	134	127	107	208	153	154	185	171	64	71	83	66	69	97	87	118	85	108	45	45	65	55	55	47	65	51	98	125	26	21	27	26	40
ACGGTGATGTGTGCATCCCTCTTTG	197	228	226	217	236	196	211	225	253	214	382	287	288	304	343	232	251	217	232	231	209	225	256	205	236	174	240	231	196	127	169	130	192	233	291	127	121	183	177	176
GTGAGCCGAGATCGCGCCACTGTAC	36	60	55	71	69	74	47	64	60	64	130	102	94	109	125	105	106	102	85	69	97	107	134	68	69	102	161	142	67	37	141	126	124	87	106	154	137	156	68	65
GTGAGCCGAGATTGCGCCACTGTAC	69	77	69	79	79	55	65	79	67	68	178	164	186	153	193	45	30	51	47	44	142	180	180	110	99	19	21	30	21	11	207	204	228	138	139	29	14	13	10	10
CCCTTATAGAGACGGAGATGTCCCG	74	89	88	109	98	95	76	83	81	92	148	126	133	151	189	86	106	83	106	77	185	170	169	126	123	82	102	80	80	63	185	198	143	168	167	111	93	86	87	70
CCCTTATAGAGATGGAGATGTCCCG	94	125	109	120	102	100	108	121	127	124	225	188	192	217	238	141	125	115	124	99	208	226	209	164	149	104	124	105	97	69	198	201	175	147	197	103	84	76	84	68
CTGCGTTTCAAGCAAATGTGTTCTC	168	176	186	185	156	248	226	266	266	231	309	288	311	306	323	429	417	407	407	326	137	181	186	164	164	245	378	441	289	231	58	88	125	123	175	147	195	330	307	285
CTGCGTTTCAAGGAAATGTGTTCTC	160	156	128	144	128	218	193	220	218	193	171	206	232	237	215	262	291	312	274	226	62	94	97	114	141	120	172	234	201	174	23	25	61	65	118	44	58	122	141	181
ATGATGATGTCCAGATGGGGGAGTC	1890	2079	2009	2214	2334	2786	2607	3204	2999	3170	4271	4329	4637	4344	4585	7961	8104	8392	7918	6715	7014	6242	5687	4046	3893	16908	17890	17412	11391	8063	10909	8541	6782	5687	5342	26639	19986	23678	16369	15230
ATGATGATGTCCGGATGGGGGAGTC	1478	1709	1643	1730	1958	2146	2106	2433	2389	2363	3448	3194	3498	3414	3638	5977	6309	6384	5922	4814	4626	4265	4188	2945	2650	11126	12737	12332	7459	5000	7010	5801	4882	3884	3546	16533	13438	16346	9987	9113
TCATCTCCCCTTCCCTATCTGCCTT	4	7	5	2	9	3	6	1	3	8	7	3	6	4	5	3	7	3	2	6	2	3	3		9	3	7	2	3	4	5	1		3	5	2	3	2	1	1
TCATCTCCCCTTTCCTATCTGCCTT	5	2	8	5	10	9	9	5	4	4	7	9	12	8	10	7	6	9	8	8	2	8	8	6	5	6	1	3	2	5	10	2	2	3	2	3	3	2	2	2
CATTGTGATTCAATGGGTTTTCAAA	696	708	728	661	602	729	589	695	586	577	880	824	763	835	907	407	365	403	422	329	204	299	339	383	426	85	119	132	160	135	50	83	93	212	344	12	30	28	68	87
CATTGTGATTCAGTGGGTTTTCAAA	388	457	406	398	390	496	438	499	491	393	587	554	497	561	610	518	452	461	497	391	151	212	281	292	340	133	196	266	279	235	50	98	95	160	261	26	63	94	153	195
AACAGGATCCCCAGGTGATTTCTAT	77	104	89	99	99	112	99	141	112	119	145	133	141	147	146	110	104	101	132	92	76	93	92	71	80	51	73	82	95	66	29	46	52	70	79	27	16	43	51	45
AACAGGATCCCCGGGTGATTTCTAT	11	11	15	11	6	18	7	11	12	9	18	17	13	21	24	16	16	12	18	9	3	4	13	18	11	4	5	8	5	9	7	6	9	5	13	2	5	6	5	8
AAGGGCTTCTACAGGAGGCAGGAGA	340	360	371	353	390	435	387	523	477	452	561	509	542	594	609	739	746	762	753	713	324	354	371	263	280	486	726	789	559	449	287	243	242	207	286	390	418	584	479	566
AAGGGCTTCTACGGGAGGCAGGAGA	369	421	359	370	409	436	439	491	484	470	596	516	524	580	597	643	708	672	676	647	318	399	346	278	291	409	705	638	431	334	183	242	238	230	300	318	335	503	364	394
GCCGGGTAGAGGAAACACACATTCT	122	156	131	136	151	141	124	142	142	148	274	246	231	262	252	97	142	120	137	92	151	176	179	153	135	48	68	103	56	38	127	127	150	138	124	57	36	57	43	28
GCCGGGTAGAGGGAACACACATTCT	124	139	129	148	148	131	132	144	154	143	272	258	262	281	288	120	135	134	151	109	190	233	250	152	136	83	154	121	87	49	208	231	221	180	178	116	88	112	84	71
TTGATTAACATGAGTAAACAAGTAA	792	893	856	864	870	787	801	930	779	791	631	727	632	794	730	282	242	217	305	251	199	256	201	254	234	38	44	45	70	56	68	102	62	102	94	11	14	12	17	27
TTGATTAACATGGGTAAACAAGTAA	1028	1175	1131	1129	1161	1052	948	1110	998	997	1098	1173	986	1115	1007	441	323	362	429	379	366	447	380	457	411	75	131	111	113	126	140	189	155	219	228	29	37	27	40	45
AATATTCTGATTGTATAGGTTGGTG	1252	1432	1390	1358	1483	1527	1389	1629	1466	1503	2144	2072	2027	2091	2120	1340	1077	1316	1316	995	1262	1357	1392	1287	1144	630	641	685	681	501	834	964	860	979	1004	364	236	239	386	365
AATATTCTGATTTTATAGGTTGGTG	754	886	788	797	769	717	726	772	688	625	781	847	746	876	806	282	225	269	299	236	152	199	267	312	302	28	62	53	70	64	44	72	66	121	163	3	15	15	28	28
CATACTGTTCCCACGCTGGCCGGCA	15	20	25	23	18	25	26	16	19	19	42	36	49	52	53	28	21	32	21	7	73	56	76	46	32	13	27	34	14	11	138	83	99	70	51	31	22	24	18	5
CATACTGTTCCCGCGCTGGCCGGCA	12	18	18	12	15	11	12	25	21	18	51	29	34	34	50	31	23	27	22	16	34	36	45	20	19	28	41	23	12	12	66	47	53	46	35	41	36	34	20	10
GTTGTGATCCACCGGGGCATGTGCT	162	147	171	151	166	182	149	194	162	169	449	384	411	376	432	256	298	266	280	234	800	691	655	422	357	514	562	501	295	199	1668	1277	1039	729	571	1149	774	793	456	351
GTTGTGATCCACGGGGGCATGTGCT	151	175	177	213	220	195	193	224	212	214	570	442	536	492	502	372	358	379	384	291	950	869	758	466	392	632	757	669	425	274	1853	1367	1135	830	594	1160	929	1019	604	448
TTGTGATCCACGGGGGCATGTGCTA	251	354	317	366	347	366	345	404	381	404	891	767	882	754	856	745	781	804	687	580	1596	1445	1368	941	814	1475	1726	1519	1081	653	3394	2677	2148	1733	1355	3303	2368	2691	1740	1366
TTGTGATCCACGTGGGCATGTGCTA	313	355	381	369	459	374	359	487	401	439	1054	975	1060	990	1004	928	917	942	864	705	2189	1972	1825	1217	1050	1807	2119	1807	1219	823	5083	3930	3125	2425	1867	4026	2676	3255	2168	1630
TTAACCACTCCACTATGTGCTATAA	96	98	86	108	118	101	95	100	100	97	180	105	164	153	171	111	92	79	92	72	147	135	130	115	112	65	72	79	51	50	169	118	92	101	141	90	78	86	77	51
TTAACCACTCCAGTATGTGCTATAA	124	107	140	143	160	158	150	169	166	174	270	185	224	232	240	165	198	176	172	120	233	206	209	167	156	151	173	176	145	133	286	189	159	203	207	217	169	187	154	153
TAACACACCCCTATGCAAACACATC	23	23	22	23	20	16	14	23	16	20	34	31	37	21	31	10	6	8	17	5	44	46	30	30	33	3	9	5	5	2	53	36	34	35	44	5	7	6	5	2
TAACACACCCCTGTGCAAACACATC	25	20	17	20	16	17	9	8	7	10	37	38	30	33	28	10	7	6	3	7	36	37	25	31	34	7	13	6	3	4	45	32	28	31	25	10	8	3	2	5
GAATATGAACTAGTAATCCAAATGA	783	922	844	895	931	832	832	957	772	789	863	955	852	980	931	387	309	319	323	271	506	524	485	452	391	93	127	94	98	90	334	315	202	247	273	56	44	28	35	33
GAATATGAACTATTAATCCAAATGA	558	653	643	617	645	515	452	548	544	475	442	464	417	470	471	109	80	99	126	82	147	161	135	157	128	21	24	22	26	13	41	65	45	62	65	10	9	3	5	6
CATTAGTACAACCCCTAGAAAAGTT	96	84	74	95	86	61	59	62	67	61	127	120	120	121	131	14	13	23	26	15	54	79	78	62	65	8	9	10	9	8	32	49	43	84	104	7	6	6	9	3
CATTAGTACAACTCCTAGAAAAGTT	205	199	189	185	182	165	134	168	161	142	268	286	261	268	295	50	45	55	61	53	115	146	151	134	169	13	28	17	22	16	48	55	59	114	144	16	6	17	16	7
GGGAGGCCGAGGCGGGCAGATCACC	135	205	175	183	208	217	191	217	237	230	363	324	339	363	425	513	710	527	542	457	243	325	325	210	176	551	999	871	459	258	290	328	378	304	293	669	1006	1256	642	526
GGGAGGCCGAGGTGGGCAGATCACC	228	292	267	267	263	321	319	329	344	351	535	462	496	481	536	698	794	788	714	631	377	437	435	269	235	727	1195	1142	607	358	416	526	500	388	388	915	1091	1447	794	632
ATGTAATTCTAGATACCAGACATTC	201	196	200	184	180	141	116	148	135	161	258	246	231	263	236	32	22	28	39	15	145	162	148	134	136	12	11	7	5	7	83	102	85	104	92	8	8	4	7	6
ATGTAATTCTAGGTACCAGACATTC	239	247	257	256	272	154	170	183	164	190	412	392	369	416	424	34	25	33	61	17	284	341	297	268	264	6	18	12	15	11	224	250	203	278	233	23	11	10	14	11
GGTTTGCATCTACAGTTAATTCTCT	193	272	212	251	274	266	242	290	261	281	327	393	357	361	399	254	247	258	235	219	242	260	287	249	196	157	197	193	177	111	161	187	176	198	223	104	101	114	117	93
GGTTTGCATCTATAGTTAATTCTCT	444	483	458	502	493	481	473	583	502	485	579	616	573	663	635	355	323	315	333	287	256	315	321	290	252	144	190	174	138	92	155	156	146	174	146	79	74	49	64	41
CATATTATAATCCCTGGGTTTAGAC	206	237	211	251	237	156	157	179	194	191	237	233	180	232	214	52	58	63	73	48	99	126	113	91	79	22	29	20	18	17	59	60	52	57	81	8	11	5	6	6
CATATTATAATCTCTGGGTTTAGAC	257	308	255	273	269	233	215	253	210	249	254	277	228	254	240	80	58	67	66	43	89	100	103	95	70	12	18	12	10	16	41	48	29	41	28	6	5	3	5	5
TATAGTTTAGTCCACAGAGACAAGA	484	540	472	532	511	558	495	579	503	518	682	700	705	760	730	559	448	478	429	368	464	515	441	479	404	302	292	272	305	244	259	308	246	322	412	190	134	170	198	160
TATAGTTTAGTCTACAGAGACAAGA	996	1107	1088	1044	1112	1119	1061	1179	1093	1053	1304	1324	1225	1398	1255	883	744	755	773	617	593	720	669	657	568	411	443	413	456	338	314	409	335	397	470	199	163	160	263	176
ATGTGTCTTCTGGCCCACAATAAAT	86	120	90	121	81	101	76	105	108	84	161	144	173	154	163	78	80	101	79	72	131	123	132	113	117	52	59	65	46	52	78	96	103	123	117	43	28	34	52	38
ATGTGTCTTCTGTCCCACAATAAAT	64	53	66	85	59	76	68	71	67	70	109	94	105	91	114	53	60	64	61	39	67	83	88	68	69	31	48	44	35	29	51	52	47	77	96	29	33	20	35	24
TTATTTGGACCTATTCTTGTGCTCA	208	212	189	219	183	206	197	236	185	166	200	208	198	216	204	92	71	99	85	69	43	73	61	91	115	19	28	28	34	36	12	30	27	44	77	5	8	9	18	21
TTATTTGGACCTCTTCTTGTGCTCA	65	90	73	85	74	69	93	90	72	64	99	84	77	92	96	44	42	36	44	31	19	26	27	42	59	9	9	16	16	11	7	7	12	17	27	2	3	6	7	9
ATGGAGAATGACATCGAGGATGCGT	2157	2573	2337	2532	2652	3329	3030	3730	3346	3504	5650	5397	5938	5461	5811	11006	10871	11341	10629	8939	8973	7870	7793	5854	5661	23054	24990	25213	16292	11461	14977	12296	10740	9412	9083	38917	30213	39517	27110	26748
ATGGAGAATGACGTCGAGGATGCGT	1332	1583	1520	1528	1737	2051	1870	2382	2182	2303	3639	3338	3675	3466	3516	7274	7599	8032	7048	5874	5057	4668	4683	3163	3013	16310	18774	18669	10742	7248	8338	7141	6987	5293	5111	27709	23518	31223	17960	16696
GGAGAATAAAAAAGTAGTGCCTGTG	1135	1262	1121	1157	1288	1414	1299	1503	1424	1482	1592	1718	1593	1787	2007	1451	1491	1512	1675	1566	965	1011	908	816	971	820	1033	920	887	868	689	635	480	633	846	413	343	428	536	803
GGAGAATAAAAAGGTAGTGCCTGTG	1081	1201	1125	1162	1210	1367	1314	1546	1439	1446	1696	1786	1811	1922	2073	2066	2238	2178	2228	2090	1288	1298	1223	1099	1298	1774	1996	1883	1693	1599	1033	1009	843	1007	1344	1188	1030	1333	1522	2095
CTGTCAGGCTCTCGGGAGCATGCAC	213	238	225	218	211	248	255	296	255	258	491	370	414	400	456	493	583	560	524	431	313	383	394	254	249	541	790	894	444	273	327	361	403	346	371	643	761	1103	636	488
CTGTCAGGCTCTGGGGAGCATGCAC	224	223	215	284	267	279	288	317	336	300	515	411	463	505	651	576	645	653	615	471	374	424	452	308	344	583	892	920	480	359	390	437	424	447	456	720	797	1085	683	497
TTTTGGTAAGATGTGGTCCTGGGCT	121	123	121	117	102	130	126	140	134	123	261	209	210	224	242	116	131	158	158	134	112	189	187	151	187	89	119	140	119	94	85	122	134	204	246	65	77	92	124	133
TTTTGGTAAGATTTGGTCCTGGGCT	99	117	103	110	89	109	77	93	97	75	167	163	154	166	196	73	89	96	83	77	66	88	102	96	117	26	35	62	66	48	25	44	57	80	106	13	19	36	46	39
TGCTGAATTCCAATGTTCCTCCCTA	25	28	27	25	27	49	22	35	35	30	50	28	34	35	47	32	30	32	33	21	17	27	24	13	31	11	20	14	18	12	13	9	8	20	20	7	9	10	9	11
TGCTGAATTCCAGTGTTCCTCCCTA	34	28	38	37	52	37	32	40	31	38	52	58	56	59	50	63	67	49	48	43	26	31	35	25	30	22	47	40	37	28	16	13	15	23	29	24	29	36	27	28
GGACTGTGAATGACTTCCCAAGGCA	342	387	377	356	378	429	390	473	431	362	701	611	566	636	728	512	461	418	488	409	421	488	458	497	532	246	320	409	368	336	292	295	313	526	648	142	146	250	318	390
GGACTGTGAATGTCTTCCCAAGGCA	280	321	275	275	277	343	309	378	332	323	521	515	500	487	578	404	379	421	469	383	311	331	330	336	420	277	329	363	364	347	227	233	252	382	516	151	153	225	281	369
GAACATTTTAACAACATTAAGCCTT	226	244	216	221	181	228	200	241	187	187	269	267	269	256	265	96	72	103	95	83	60	97	113	108	157	23	30	27	42	31	25	22	36	78	105	6	7	10	15	17
GAACATTTTAACGACATTAAGCCTT	265	312	278	250	223	307	237	317	261	233	393	391	348	399	419	169	176	193	169	139	126	185	202	221	222	57	67	67	88	78	56	86	96	172	261	21	20	33	51	48
CAGTTTGTTGTCAGTGTATAGAAAC	515	596	558	611	615	536	503	636	562	516	770	800	790	808	857	425	347	411	404	341	418	514	541	497	512	196	215	209	223	212	260	326	295	422	443	92	73	92	146	118
CAGTTTGTTGTCGGTGTATAGAAAC	346	438	385	419	426	370	291	388	314	347	645	570	534	554	608	224	202	226	260	198	366	362	355	400	339	95	107	113	158	114	212	251	237	295	305	65	52	53	82	62
GTTTATTAGTTCGAAAAGGGTTGTT	981	1028	967	898	826	1003	887	962	832	758	1101	1182	1188	1220	1222	482	462	501	491	377	219	340	456	543	661	80	134	153	169	188	49	112	163	353	544	21	30	46	117	97
GTTTATTAGTTCTAAAAGGGTTGTT	863	937	814	744	695	755	734	742	706	587	796	866	821	846	869	246	259	249	265	182	117	199	246	304	311	30	43	57	66	64	11	46	66	103	214	7	14	7	26	28
CTGGGTTACTGAATGTTTAAGGAGA	1423	1500	1435	1463	1419	1830	1709	1916	1855	1662	1758	1900	1869	1835	1909	2349	2096	2316	2184	1713	667	777	965	822	818	987	1409	1543	1228	878	264	408	457	537	628	398	470	740	712	701
CTGGGTTACTGAGTGTTTAAGGAGA	955	1091	993	1051	1074	1306	1259	1492	1311	1252	1357	1441	1440	1459	1477	2009	1992	2168	1896	1561	593	803	820	641	723	1218	1655	1924	1452	933	332	403	393	537	568	646	779	1261	1028	976
CTCAGAGGAAAGAATCTCCTGGCAA	295	344	287	298	330	395	357	434	352	417	507	494	495	529	595	441	388	470	447	465	328	331	350	341	368	185	238	280	250	265	238	264	215	282	412	97	74	111	137	207
CTCAGAGGAAAGGATCTCCTGGCAA	389	422	405	417	451	511	479	530	530	533	677	700	730	684	783	703	595	710	811	673	512	534	585	464	523	392	545	637	536	488	411	442	429	504	619	214	204	291	312	508
GGAGGCCAAGGCAGGTGGATCGCTT	436	490	534	455	553	601	580	691	633	627	1152	1091	1245	1084	1199	1752	1743	1899	1651	1360	1075	1317	1321	768	648	2544	3606	3592	1684	912	1538	1548	1718	1200	990	3839	4003	5309	2299	1672
GGAGGCCAAGGCGGGTGGATCGCTT	440	495	566	530	600	658	609	662	715	684	1173	1054	1117	1058	1173	1596	1695	1716	1531	1213	1050	1173	1229	609	617	1983	2840	2807	1342	696	1433	1362	1518	956	851	2782	2800	3757	1749	1230
GCACGTATAATCACAGCTACTCGGG	159	213	192	228	203	228	206	248	237	243	428	379	398	389	414	269	294	270	301	237	613	599	511	321	330	332	362	327	271	174	1059	746	632	485	466	619	387	408	304	250
GCACGTATAATCCCAGCTACTCGGG	154	164	161	176	167	145	124	180	179	166	355	263	332	337	355	154	193	180	172	146	357	374	329	257	207	163	208	162	129	84	509	398	349	259	246	250	170	172	134	93
GAATTGCTTGAACCCAGGAGGTGGA	739	725	678	736	794	963	895	1043	954	992	1335	1223	1299	1268	1395	1745	1845	1784	1776	1594	867	898	978	841	839	1424	1920	1986	1420	1124	669	695	744	774	905	1086	1073	1534	1262	1544
GAATTGCTTGAATCCAGGAGGTGGA	1205	1316	1242	1258	1329	1740	1672	1833	1858	1677	2178	2192	2247	2335	2335	3588	3457	3685	3680	3179	1420	1587	1687	1403	1496	3070	3888	4173	3478	2666	1036	1139	1177	1347	1562	1998	2138	3394	3181	3866
GCTGAGTTGGACGCTTGGCAATTCT	269	364	308	334	377	456	397	449	442	472	621	644	725	700	606	1280	1132	1346	1255	971	461	555	679	450	318	1321	1873	2171	1094	605	490	595	721	559	479	1334	1445	2372	1361	1000
GCTGAGTTGGACTCTTGGCAATTCT	226	239	262	273	308	340	347	385	329	356	460	473	501	511	530	709	629	737	714	561	283	382	379	305	271	595	876	910	568	296	317	342	394	351	307	472	555	856	547	460
GCAGAAAGGGAGAGGGGAAATTGGA	2698	3064	2822	2789	3090	4036	4207	4702	4586	4593	3289	3942	3773	4021	4223	8346	9504	9103	9047	8279	1910	1944	1966	1609	1915	6584	10461	8959	6171	5076	1148	1167	1061	1127	1496	3518	4328	5144	4012	5240
GCAGAAAGGGAGGGGGGAAATTGGA	2395	2742	2612	2581	2816	3350	3499	3952	3840	3794	2917	3313	3290	3606	3848	6211	7227	6859	6743	6130	1524	1608	1644	1260	1466	4274	7149	6402	3934	3215	841	917	769	811	1144	2116	2673	3270	2334	3012
CTGATCTAGGGTATGTCCATCTGGG	487	508	562	590	604	565	564	656	640	602	1043	1008	1104	1049	1105	1042	1041	1068	973	890	1623	1391	1300	985	833	1424	1523	1513	1104	663	2351	1800	1474	1095	1017	2227	1371	1580	1168	1003
CTGATCTAGGGTGTGTCCATCTGGG	250	328	333	316	339	323	306	356	386	346	651	655	669	611	638	467	471	531	506	448	820	849	774	523	420	563	594	667	452	284	1261	994	852	607	513	648	495	575	360	304
GACCAAGAAGCGCACACAGAAACCT	61	72	57	61	58	70	58	72	65	59	102	114	109	130	122	61	68	57	75	62	56	70	68	62	70	22	34	29	33	28	28	54	68	61	57	17	12	13	16	32
GACCAAGAAGCGTACACAGAAACCT	186	222	208	232	239	229	191	268	238	206	373	421	389	403	432	191	174	217	224	176	240	310	311	291	296	81	125	109	116	116	210	247	231	269	375	36	39	44	62	67
AGCCAAGGTGGGCGCATAAGAAGGC	418	418	465	477	489	425	423	494	527	552	832	895	916	868	922	514	461	551	657	495	650	807	830	469	445	308	493	502	255	150	774	959	887	577	524	247	303	324	186	138
AGCCAAGGTGGGTGCATAAGAAGGC	459	573	521	590	625	547	497	687	566	650	1134	1149	1231	1213	1173	649	591	729	828	615	996	1122	1154	686	604	381	643	619	327	245	1311	1411	1391	920	825	424	362	399	203	207
GATTTCAGCTGAACATAGTGTCTCA	105	106	113	85	123	148	102	157	132	129	254	218	250	211	232	222	215	246	229	195	240	252	272	226	227	205	246	280	238	192	289	301	314	325	304	215	181	233	321	310
GATTTCAGCTGAGCATAGTGTCTCA	106	115	135	111	127	161	129	158	154	140	263	221	249	228	264	296	266	299	295	229	302	309	320	224	235	359	408	428	310	234	358	329	344	354	375	357	367	527	526	475
GAGACCAGCGTGATCAACGTGGAGA	527	547	540	569	551	638	568	653	624	643	1035	999	1044	1062	1163	1042	1008	1034	1086	960	1106	1043	991	803	724	998	1357	1328	1024	799	1232	1191	943	946	958	1026	932	1142	927	1040
GAGACCAGCGTGTTCAACGTGGAGA	465	486	470	505	503	515	451	591	533	509	921	853	854	786	940	787	861	775	809	733	818	811	800	633	580	759	972	930	732	605	758	694	678	660	692	618	672	827	742	779
ATCATCAGGCCCCGGTAACCACAAT	98	93	97	98	109	83	82	74	94	87	201	210	199	183	230	63	74	94	101	62	268	262	238	188	172	52	76	48	56	43	411	340	277	254	209	55	31	49	52	33
ATCATCAGGCCCTGGTAACCACAAT	162	159	163	192	174	138	152	167	139	160	430	361	379	386	329	146	137	141	167	125	561	552	483	416	316	111	119	152	119	89	880	679	561	580	511	209	96	113	126	113
GTTTCCTTTCTCCTTAGAGTGTAGT	106	107	78	90	84	123	113	123	117	104	100	108	94	128	142	76	92	100	62	85	44	56	38	48	65	45	50	52	44	38	20	15	17	23	57	25	20	22	36	24
GTTTCCTTTCTCTTTAGAGTGTAGT	164	180	147	155	164	178	167	184	164	174	139	137	139	157	183	99	121	112	95	94	38	43	43	56	81	32	54	54	50	44	16	16	13	30	42	13	13	16	20	16
CTCTTCAGCTGGACCGTCCCCTTTT	12	18	14	8	15	13	10	20	10	8	19	10	13	17	15	10	14	8	16	10	6	7	7	4	8	2	10	10	8	8	2	3	2	3	12	4	3	9	1	5
CTCTTCAGCTGGGCCGTCCCCTTTT	7	7	3	7	2	5	9	5	4	8	12	10	10	11	17	6	9	8	5	5	3	4	4	3	2	4	5	8	5	3	2	4	1	3	4	1	5	3	2	3
ACTTTGGGGTTTCGGGAACTGCGTT	69	74	57	55	69	81	63	79	76	63	102	111	98	127	113	78	79	112	92	69	34	48	76	85	67	36	52	69	49	46	21	30	35	48	66	17	28	59	41	40
ACTTTGGGGTTTTGGGAACTGCGTT	146	141	154	120	142	170	142	153	165	113	239	237	248	243	249	165	166	162	160	138	69	104	119	123	126	56	115	115	101	71	24	57	103	79	144	28	44	55	61	70
TTCCTCCTGGCCAGATTATTTTGGC	33	37	36	27	46	44	35	46	39	48	57	39	60	48	54	29	32	42	35	26	20	36	23	19	39	6	31	18	22	15	13	22	13	14	38	5	14	10	14	12
TTCCTCCTGGCCGGATTATTTTGGC	32	36	23	40	28	39	39	46	34	33	56	51	47	59	58	41	33	43	37	28	22	26	26	25	36	19	28	25	27	17	14	11	16	25	29	5	11	18	15	12
CAGTGACTTCCCAGTTCTGTGGGCT	36	34	46	41	44	44	44	58	56	48	72	64	56	75	64	47	52	46	42	45	48	44	54	40	49	43	73	59	40	33	29	54	35	36	60	40	45	47	36	36
CAGTGACTTCCCGGTTCTGTGGGCT	24	21	24	15	23	26	16	12	31	17	24	32	25	35	37	28	22	25	25	16	19	29	23	13	12	26	26	41	22	14	13	19	23	22	23	14	31	29	14	17
TTTTTGGAAGCCGGTCATACTCTAG	78	82	76	87	70	99	73	85	107	71	137	128	134	130	128	86	90	77	98	80	67	100	73	81	88	43	77	81	58	50	39	43	67	84	112	19	29	38	49	56
TTTTTGGAAGCCTGTCATACTCTAG	105	132	132	137	121	133	136	138	147	147	207	209	219	221	228	130	138	123	128	115	124	128	142	124	144	54	87	103	103	89	52	77	91	138	186	38	40	55	62	58
GACACTGGGGGGGTCTCACAATGGC	186	241	272	238	257	233	259	293	286	275	516	432	519	475	595	481	499	429	439	401	678	669	591	408	356	619	778	730	447	292	1100	910	813	648	550	1032	841	862	614	428
GACACTGGGGGGTTCTCACAATGGC	197	193	220	224	217	212	203	228	221	232	481	403	449	467	477	355	403	378	360	335	612	562	524	379	340	484	613	575	464	292	850	718	664	532	504	728	495	670	474	448
TTGGAAGGATTTCATTATGCAGGAG	880	1026	921	895	901	1146	1070	1152	1123	1017	1175	1300	1218	1256	1253	1267	1120	1319	1261	980	321	483	583	552	603	284	472	645	587	488	131	223	252	291	430	70	100	178	241	313
TTGGAAGGATTTGATTATGCAGGAG	943	1010	917	941	1002	1169	1111	1247	1123	1060	1200	1392	1311	1365	1408	1720	1478	1698	1788	1334	486	626	698	593	612	584	849	1085	835	570	198	306	357	396	470	176	229	439	399	456
GGAAGGATTTCAATATGCAGGAGAA	837	939	868	872	839	1022	936	1067	946	798	1097	1215	1090	1172	1136	807	699	816	913	772	318	461	548	557	574	148	229	285	322	332	117	201	217	347	441	26	40	55	114	143
GGAAGGATTTCATTATGCAGGAGAA	527	590	544	536	533	712	616	754	663	608	666	778	759	770	737	723	622	722	695	586	199	309	358	344	423	169	259	352	338	333	81	129	145	207	299	40	70	123	161	220
TTTCAGCGTGCTAGCACTCCACCAA	41	55	55	49	42	58	30	50	50	47	76	66	77	60	79	49	49	57	50	42	57	46	59	38	41	34	37	45	39	28	53	50	56	37	51	36	43	52	32	22
TTTCAGCGTGCTGGCACTCCACCAA	31	39	37	44	35	32	28	35	31	31	91	69	67	74	73	11	10	6	11	7	57	63	44	39	33	2	4	5	2	3	43	56	52	49	35	6	1	2	4	1
GCGTGCTAGCACCCCACCAAGGATG	59	66	85	106	110	98	75	87	99	102	207	161	165	178	189	103	131	117	97	108	251	208	208	161	139	122	151	119	83	36	394	328	251	223	177	232	148	189	103	59
GCGTGCTAGCACTCCACCAAGGATG	263	293	282	318	353	333	288	341	296	369	705	586	630	632	694	486	562	515	488	392	855	791	740	563	459	574	695	630	406	227	1315	1132	894	745	732	924	656	809	501	391
CAGCACCGCATACGGAGGCCAGCAG	71	88	75	86	103	96	98	105	119	98	231	189	174	175	226	171	192	202	181	150	304	268	254	130	110	284	349	285	134	91	560	424	336	227	147	472	365	369	164	128
CAGCACCGCATATGGAGGCCAGCAG	93	94	104	127	127	118	123	131	145	127	268	214	227	226	248	253	263	269	239	222	316	306	282	161	139	347	463	430	228	136	537	497	356	238	187	651	513	553	279	186
GAGGCTGAGGTGAGCAGATCACCTG	435	515	555	544	585	564	567	682	624	721	998	840	867	930	965	1194	1211	1142	1184	1127	832	881	820	512	478	1087	1573	1542	844	581	1052	869	946	684	577	1145	1104	1363	769	783
GAGGCTGAGGTGGGCAGATCACCTG	334	377	360	420	422	423	435	490	474	490	708	642	685	679	733	837	772	824	869	764	675	660	683	356	400	775	1122	1077	604	375	885	792	801	563	420	826	767	1058	568	482
CCATGTTGCCCAAGCTGGTCTTGAA	143	125	146	171	179	180	155	161	187	182	332	315	376	302	358	260	286	282	253	212	309	301	404	258	236	233	294	331	242	165	341	352	381	318	298	213	224	241	220	196
CCATGTTGCCCAGGCTGGTCTTGAA	81	62	55	79	91	85	95	101	94	106	185	157	173	164	165	195	183	188	192	114	162	199	186	124	123	212	338	300	179	93	195	191	201	164	174	270	282	364	234	193
GGGCGACAGAGCAAGACTCCACCTA	100	101	99	104	100	100	107	113	113	99	152	146	139	167	172	106	116	91	103	83	68	81	85	53	66	36	75	55	34	23	38	50	54	57	40	34	37	27	25	19
GGGCGACAGAGCGAGACTCCACCTA	47	62	66	82	63	66	51	58	62	45	87	87	79	72	82	54	49	55	51	39	39	44	50	25	40	17	35	50	20	13	25	35	35	25	30	17	18	21	14	11
TGTCTACAGCCACTCTCCCTCTAGG	54	56	56	56	74	52	50	60	50	72	120	99	98	101	118	36	42	47	38	58	92	81	73	62	82	48	37	44	36	21	90	50	47	58	63	34	25	24	37	33
TGTCTACAGCCAGTCTCCCTCTAGG	72	89	96	88	93	106	91	80	113	98	146	122	132	124	162	107	123	113	110	103	133	116	144	97	124	92	117	89	85	61	146	114	87	95	102	100	58	69	75	63
TTGATGTTTATACTGGCTGGCTCCT	71	62	60	60	61	73	82	56	65	59	84	83	82	78	88	58	55	62	63	54	50	60	53	55	51	18	31	29	30	26	31	37	33	55	39	14	14	14	23	23
TTGATGTTTATATTGGCTGGCTCCT	89	107	92	105	130	118	87	76	92	114	115	128	104	152	160	45	58	52	51	41	73	90	98	80	70	16	21	22	15	22	32	35	33	43	45	6	7	7	4	10
AAATAAGGCTTAAAAGAATATGTAG	1667	1948	1748	1636	1647	1682	1689	1797	1608	1501	1073	1128	941	1183	1137	569	427	448	518	448	116	161	174	232	257	42	51	76	118	89	30	37	39	65	99	14	10	9	30	26
AAATAAGGCTTACAAGAATATGTAG	1356	1489	1357	1329	1395	1375	1355	1487	1362	1221	1265	1311	1163	1337	1351	825	583	697	725	622	353	476	456	470	464	182	232	186	211	207	122	173	154	204	238	55	43	62	83	81
TTAGTCAATGACCGTTTTTTGAGAA	701	780	744	701	685	809	731	897	702	608	742	857	828	864	882	490	424	462	451	392	237	282	338	387	446	105	134	162	184	187	71	101	131	193	313	33	25	41	74	94
TTAGTCAATGACTGTTTTTTGAGAA	769	853	758	772	744	911	830	915	766	709	790	787	810	847	827	572	457	514	488	409	193	271	291	360	365	109	136	135	188	176	65	96	90	177	294	21	40	27	65	64
ACTGAAGGTTGGAGTGGATGTGCCA	746	840	824	838	892	924	933	1152	1000	1022	1755	1611	1803	1702	1752	2175	2070	2190	2069	1731	1959	1961	1970	1602	1546	2812	3129	3427	2541	1877	1972	1959	1919	1975	2105	3154	2705	4183	3302	3322
ACTGAAGGTTGGGGTGGATGTGCCA	661	710	747	773	801	862	796	954	884	857	1709	1513	1668	1611	1682	1722	1686	1749	1662	1370	1666	1696	1760	1322	1250	1979	2405	2636	1676	1232	1877	1838	1880	1732	1854	2324	2133	3028	2245	2031
GTGTTGTTTATAACACTTTTTCCCT	77	96	75	90	88	88	79	69	72	67	81	78	78	100	107	22	22	24	24	29	37	37	24	47	56	10	7	6	8	13	14	13	12	14	29	3		2	2	4
GTGTTGTTTATAGCACTTTTTCCCT	81	54	89	74	86	65	78	90	79	85	104	86	89	94	112	49	48	50	49	37	48	55	71	61	70	25	25	20	21	26	17	18	24	45	59	9	10	4	19	21
GTGGGAAACAAACAGCTTGCTCTTC	281	294	289	300	304	342	327	328	323	305	526	484	476	500	541	377	344	390	434	320	260	327	357	346	426	167	250	260	261	211	137	193	228	325	460	76	89	133	182	227
GTGGGAAACAAATAGCTTGCTCTTC	251	312	259	258	283	321	271	323	318	267	421	371	397	443	448	304	271	295	327	256	195	237	274	266	311	127	137	210	205	190	82	156	156	227	345	40	52	73	131	178
GATACTGTACCAAATCATTTTGGTA	436	451	436	468	450	325	295	372	303	334	514	421	404	515	563	68	47	78	100	66	211	224	186	233	247	25	27	17	31	27	91	86	59	117	159	7	7	4	10	7
GATACTGTACCAGATCATTTTGGTA	509	590	574	639	661	482	428	577	480	439	908	807	843	922	874	233	165	239	236	188	709	775	634	591	558	104	115	100	120	86	548	512	402	529	489	97	46	51	68	32
AGTGTTAAAGACCAAGTTCTGGGCA	704	750	731	743	785	680	663	790	664	667	1283	1200	1246	1308	1330	524	447	509	580	439	951	1028	1043	870	797	249	281	298	326	265	796	809	725	776	828	211	155	198	216	235
AGTGTTAAAGACTAAGTTCTGGGCA	1081	1260	1184	1208	1362	1227	1082	1350	1243	1217	1833	1868	1885	1950	2005	917	747	872	1009	779	1335	1405	1392	1199	1176	365	447	446	459	387	903	1062	924	1067	1113	284	185	237	246	264
TATTGAGGTATCCTGGCTCTTGGCT	134	160	162	129	164	117	124	145	125	144	277	246	335	302	314	110	98	110	101	98	298	295	303	266	244	117	110	119	95	75	332	303	287	317	318	124	70	101	107	100
TATTGAGGTATCTTGGCTCTTGGCT	253	317	284	293	288	241	228	283	266	233	544	513	601	547	612	187	189	182	222	154	588	591	594	489	481	165	165	153	166	131	626	583	502	615	649	173	123	148	155	120
GAGCAGAGGATGGCTCTGCATTTTG	923	996	1009	1000	1006	1122	1067	1247	1220	1124	1902	1543	1749	1664	1981	1856	2029	1978	1862	1656	899	1110	1207	1087	1228	1080	1654	1991	1523	1289	540	740	917	1078	1364	726	941	1590	1646	1904
GAGCAGAGGATGTCTCTGCATTTTG	620	649	649	636	648	786	700	794	787	718	1176	992	1101	1119	1235	1039	1116	1146	1086	1014	660	734	774	699	896	622	904	1104	895	759	379	489	601	750	1026	428	453	905	950	1156
GACAATTCCTCTCAGAGAGTTATCA	261	313	301	307	295	377	321	388	344	336	559	486	450	542	587	377	361	369	434	355	334	351	382	356	392	259	317	346	295	291	242	246	207	332	472	201	156	230	291	287
GACAATTCCTCTTAGAGAGTTATCA	326	378	366	356	355	406	356	471	414	418	540	519	510	538	603	351	319	330	383	301	295	320	301	280	343	206	186	232	204	186	137	168	180	278	367	100	93	123	154	159
TAGTTAAGGCATATGTATCCGAAGG	847	1078	932	1016	1154	1088	995	1185	1154	1153	2047	1903	2047	1981	1992	1625	1467	1662	1757	1410	3147	2930	2699	2164	2051	2405	2369	2289	2139	1549	4992	4374	3423	3296	2797	3024	2078	2264	2337	2192
TAGTTAAGGCATGTGTATCCGAAGG	607	732	705	673	743	797	803	863	843	813	1462	1500	1559	1427	1533	1622	1522	1660	1586	1410	2324	2204	2012	1624	1449	2836	2887	2754	2520	1635	3816	3326	2697	2572	2434	3947	2845	3474	3188	3124
GAAGAAAATCACCATTACAATAAAA	678	787	694	699	735	542	598	626	575	588	394	465	356	487	467	90	93	87	108	104	87	98	91	82	121	13	15	9	16	16	35	33	14	20	26	3	4	4	3	4
GAAGAAAATCACGATTACAATAAAA	1110	1312	1243	1304	1382	1257	1167	1341	1281	1246	797	952	771	978	940	331	344	330	383	401	246	276	231	228	246	45	68	48	63	66	75	110	63	72	95	20	9	5	13	9
CCACCATGCCCAACTAATTTTTGTA	40	37	54	33	44	50	34	35	42	36	42	53	43	43	53	20	19	21	15	10	23	18	27	15	17	2	5	7	4	5	2	9	9	9	14	2	1	2	2	1
CCACCATGCCCAGCTAATTTTTGTA	33	45	30	27	39	41	42	33	35	35	50	56	43	48	44	32	25	22	26	20	14	19	27	17	20	11	19	13	7	7	9	7	15	17	14	4	4	3	1	6
CTGAATGATTACATGTGAGAAAAAT	1880	2106	2011	2003	2158	2362	2194	2643	2434	2346	2860	2932	2900	3127	2926	2505	2041	2379	2399	2021	1723	1830	1905	1765	1710	1116	1190	1360	1377	1146	1226	1275	1110	1366	1577	508	378	479	661	816
CTGAATGATTACGTGTGAGAAAAAT	1648	1936	1785	1684	1884	2113	1971	2265	2044	2035	2875	2866	2849	3020	2899	2434	2040	2473	2527	2010	1855	2219	2130	1929	2000	1214	1289	1595	1527	1249	1517	1696	1541	1854	2080	640	479	650	877	1066
TGGCAGTTTTGACCTGATGGATGGA	333	415	421	388	451	503	430	574	495	518	933	895	1002	894	933	1188	1310	1347	1135	962	1055	1109	1068	862	713	1562	1928	2096	1405	864	1247	1315	1386	1341	1165	2089	1892	2917	2094	1852
TGGCAGTTTTGAGCTGATGGATGGA	1110	1274	1289	1325	1346	1687	1554	1759	1570	1609	2575	2617	2946	2670	2672	4724	4749	5141	4459	3469	2678	2746	3171	2274	2038	5978	7839	8984	5765	3665	3094	3236	3523	3185	3111	7683	8072	12785	8568	7730
GTGACCCTCTGAAGTGTATACTAGT	331	382	389	381	402	391	371	393	428	423	644	603	540	601	602	441	402	435	457	358	533	505	440	403	309	428	432	376	320	186	536	520	325	309	264	386	224	265	219	161
GTGACCCTCTGAGGTGTATACTAGT	380	446	457	470	529	431	460	464	482	477	775	727	809	787	772	526	513	556	510	439	844	846	703	516	445	615	642	585	495	231	1091	946	627	541	431	684	458	503	401	274
CATAAGAATGATACATGGGACTTTG	994	1212	1101	1142	1212	1490	1357	1636	1577	1447	2155	2132	2302	2200	2162	2779	2576	2850	2663	2360	2033	2135	2177	1813	1658	2953	3195	3404	2779	2122	2017	2126	2017	2106	2045	2651	2237	2934	3000	3072
CATAAGAATGATGCATGGGACTTTG	1461	1782	1630	1594	1748	2038	2083	2312	2217	2145	2993	2942	3280	3091	3188	4852	4534	4843	4376	3870	3153	3302	3354	2652	2646	5526	6283	6885	5569	4350	3309	3409	3092	3333	3502	5359	4857	6825	6520	7104
CTCACCTGGTGCGACTGTTACTCAC	132	157	134	131	142	145	114	178	156	138	290	291	270	292	295	201	203	248	176	184	302	295	316	209	141	163	198	229	128	82	361	310	292	239	199	213	164	218	137	96
CTCACCTGGTGCTACTGTTACTCAC	107	151	105	136	127	104	111	120	122	110	256	229	238	258	255	104	130	125	144	93	230	237	205	165	132	97	116	101	69	62	278	235	208	176	196	150	89	106	60	53
GGAGGCGGAAGCGGGCGGATCACCT	148	180	187	188	187	212	184	230	226	216	364	322	383	376	363	413	484	505	494	396	229	289	325	180	161	365	621	626	300	208	269	367	421	248	241	391	458	564	304	289
GGAGGCGGAAGCTGGCGGATCACCT	193	228	209	228	245	287	228	303	272	275	449	424	383	452	451	534	612	664	573	511	320	385	390	245	223	535	810	852	389	241	381	461	480	375	331	493	591	926	447	383
ACAATGGCTCACACGTGTTGGGTGC	196	251	217	264	227	276	265	312	271	303	716	568	698	601	585	636	617	693	664	560	1267	1088	980	640	544	1232	1459	1342	891	510	2472	1818	1619	1310	958	2711	2096	2287	1440	1141
ACAATGGCTCACGCGTGTTGGGTGC	129	136	153	183	178	171	185	186	187	204	395	326	379	327	413	359	435	365	373	327	602	512	444	298	240	650	834	751	483	252	1100	819	692	521	420	1367	1107	1340	712	470
CTTTAGCTGTGGGCCCAGGGGATAA	192	215	207	221	222	229	195	266	211	242	336	300	339	375	364	320	321	344	335	261	221	283	254	190	194	203	284	307	208	168	159	196	188	161	177	140	178	197	170	168
CTTTAGCTGTGGTCCCAGGGGATAA	270	288	315	318	307	350	320	378	331	325	516	505	518	551	574	420	383	432	439	348	365	404	388	302	338	284	358	387	329	256	254	311	287	314	335	178	198	247	285	263
AATCCTACATTGCCAACCAAGTTAT	123	136	136	115	134	130	123	143	125	137	259	233	239	243	243	79	85	101	100	62	244	237	276	214	203	55	55	42	49	63	225	256	229	225	272	54	38	35	31	28
AATCCTACATTGGCAACCAAGTTAT	129	131	123	132	128	108	122	118	120	131	245	245	259	243	246	72	77	92	92	53	272	300	263	212	191	44	61	56	55	56	273	263	227	268	235	44	31	27	38	29
TAAATATAGGTCCTCAACCTCTTCT	38	47	48	33	39	40	44	35	40	46	72	61	58	68	66	19	18	24	23	17	23	16	23	20	27	8	9	12	13	5	6	15	16	19	20	6	7	5	8	7
TAAATATAGGTCTTCAACCTCTTCT	70	84	73	61	57	55	47	71	57	58	106	85	81	87	104	27	26	30	23	13	28	32	38	34	35	11	4	7	14	6	13	13	21	28	32	1	3	5	4	5
CACCCTGTGTCCAAGTGTTCTCATT	13	21	25	22	28	30	19	34	16	26	49	48	51	38	52	42	45	33	26	40	54	44	68	32	35	39	60	59	23	27	50	47	58	45	42	54	35	66	28	34
CACCCTGTGTCCGAGTGTTCTCATT	44	36	29	33	37	42	31	52	51	32	44	70	83	69	79	54	80	74	72	51	79	87	91	45	53	67	98	76	49	34	110	93	71	92	79	84	74	104	73	55
AAACGTTTAGCACGATAGAGAGTTC	743	830	770	917	840	952	865	1081	983	892	1369	1501	1463	1429	1547	1368	1340	1381	1359	1170	896	1103	1128	1074	1108	879	1107	1120	1126	962	572	753	848	1155	1292	443	444	694	894	1144
AAACGTTTAGCATGATAGAGAGTTC	944	1097	981	906	1043	1231	1171	1333	1269	1133	1623	1697	1732	1740	1707	2004	1692	1899	1918	1576	1030	1294	1405	1248	1301	1126	1427	1621	1490	1361	631	874	975	1264	1428	568	597	930	1196	1538
TTAAAGATCTAGGGCTTGGCGTGAG	563	651	541	599	640	798	716	808	871	794	1050	1081	1180	1099	1210	1560	1594	1816	1637	1296	629	768	854	586	539	1128	1710	1907	1214	742	499	581	640	540	632	781	982	1527	1042	1033
TTAAAGATCTAGTGCTTGGCGTGAG	648	784	727	763	781	972	958	1089	1027	969	1443	1321	1609	1339	1387	2273	2049	2384	2269	1742	1056	1128	1272	936	859	2183	2537	3094	2095	1319	909	1004	1037	977	1050	1705	1736	2674	2109	2041
TGGGGGAGGGCACATCGGGACACAG	301	383	393	435	449	437	421	515	520	552	875	830	881	854	945	937	1153	1078	1042	906	878	1027	950	532	511	1415	2021	1757	881	615	1362	1471	1210	839	766	2304	2178	2351	1211	998
TGGGGGAGGGCATATCGGGACACAG	817	950	920	993	996	1102	1104	1338	1187	1332	2045	1936	2129	2121	2129	2183	2507	2445	2393	2020	2524	2652	2367	1376	1341	3325	4446	3930	2347	1534	4131	3744	3149	2308	1875	5216	4423	5217	2911	2400
AACATTTCCAGTCTCCCTCTGCAGT	57	47	48	43	44	66	55	53	53	60	81	69	93	77	100	53	74	56	63	66	69	71	74	63	70	50	59	50	42	46	68	62	59	78	87	49	26	32	37	44
AACATTTCCAGTTTCCCTCTGCAGT	86	80	87	80	77	104	84	89	93	115	147	127	141	130	162	88	83	92	76	88	88	114	98	88	117	55	60	81	67	50	70	63	85	88	137	42	30	45	52	51
CTGAAAAGACCGCGTGTGTGTGTGT	268	316	327	336	318	388	368	371	377	375	764	673	771	675	747	781	845	864	809	624	677	725	807	512	453	847	1209	1259	749	473	1041	976	1067	707	709	1247	1171	1601	917	855
CTGAAAAGACCGTGTGTGTGTGTGT	248	261	278	282	304	343	335	380	325	345	634	622	701	604	628	728	772	832	764	590	780	797	820	599	487	988	1272	1270	849	510	1160	1064	1055	898	818	1577	1332	1723	1253	1116
CGCCGCCCCGCACGCGGTGAACGGG	5	7	10	6	9	7	6	7	7	8	26	9	15	13	26	10	8	11	8	6	22	14	18	7	12	10	18	18	15	9	31	22	13	22	8	24	9	21	10	6
CGCCGCCCCGCATGCGGTGAACGGG	7	18	9	9	7	4	5	7	14	11	21	16	15	14	24	14	12	14	7	10	26	24	16	12	11	9	14	18	3	6	44	24	25	21	11	25	17	25	7	6
ACCCTGAGTAGAAAATACGTATTTA	284	352	277	303	270	282	242	314	301	271	388	406	360	409	437	156	127	123	142	99	117	157	143	146	152	23	59	47	61	38	51	79	64	99	100	12	11	16	19	18
ACCCTGAGTAGACAATACGTATTTA	324	330	352	380	395	360	290	402	368	377	658	650	611	610	651	268	296	297	283	206	507	621	536	423	390	173	229	186	159	95	488	513	449	439	419	146	147	125	121	83
GCTGTCCCAAGCAGCGGGTGCGCGT	22	34	24	31	39	35	35	39	29	36	65	57	58	76	81	51	50	47	41	44	113	81	70	43	42	50	92	80	44	23	150	135	142	86	79	115	105	102	54	47
GCTGTCCCAAGCGGCGGGTGCGCGT	14	16	12	14	15	14	22	10	16	15	48	31	34	36	47	25	24	24	24	19	48	41	36	17	17	26	34	19	16	13	56	58	58	24	37	42	29	33	21	16
AGGATGTTATGTACTCTTGCCACAA	565	641	662	611	631	577	561	600	609	562	932	899	896	997	964	363	339	406	406	349	606	621	644	637	656	184	232	218	202	178	453	438	381	515	546	102	85	98	127	117
AGGATGTTATGTGCTCTTGCCACAA	441	486	496	424	467	484	462	560	513	443	804	633	739	719	847	495	414	458	479	387	593	604	507	446	533	292	306	342	362	302	480	413	393	409	516	177	156	212	236	249
AAACAGGCCAGCACTTCAGGGACTG	148	203	168	173	187	196	170	225	197	174	367	325	305	346	333	253	288	300	292	229	244	250	296	211	202	174	237	290	192	136	212	234	233	266	259	112	136	210	201	182
AAACAGGCCAGCGCTTCAGGGACTG	139	136	115	147	154	175	145	187	154	159	320	225	274	286	274	249	255	265	281	217	182	185	240	173	135	137	234	228	181	127	129	157	214	181	205	109	132	205	161	164
ACCGCGCGCAATACCCCAACTGACC	7	6	8	11	13	11	6	10	7	5	26	22	36	33	41	10	10	14	9	4	26	27	33	15	14	7	13	9	15	5	69	73	63	40	43	25	21	7	14	8
ACCGCGCGCAATGCCCCAACTGACC	7	11	16	8	12	10	10	15	13	16	27	31	24	30	39	16	20	23	16	13	34	42	36	19	15	16	30	22	10	4	64	70	48	31	27	48	26	35	14	7
GACTTGTTGGTCGAAGGATACATAA	699	834	790	827	778	839	816	944	878	829	1214	1290	1264	1205	1197	904	783	911	880	702	781	935	858	669	592	450	585	561	440	290	559	647	571	514	536	283	237	290	237	202
GACTTGTTGGTCTAAGGATACATAA	1020	1068	1118	1179	1195	1122	995	1303	1136	1224	1613	1661	1727	1767	1587	902	839	907	939	730	1108	1133	1119	835	719	404	485	527	387	267	759	790	720	594	590	245	161	217	210	143
TATTGGTAAACTATGACTAACTAAG	510	585	552	536	649	437	404	438	425	428	864	868	820	865	874	111	99	142	162	107	670	716	663	582	563	51	66	45	56	51	652	590	475	556	529	80	42	31	42	25
TATTGGTAAACTGTGACTAACTAAG	286	370	312	354	390	261	283	320	334	275	598	584	586	615	593	155	125	189	202	148	548	583	488	489	446	93	86	76	77	83	582	558	400	430	439	87	53	42	59	39
GCCATTTGAGGCCCATGAACCAACT	98	103	110	108	117	126	95	113	101	109	211	195	197	222	223	125	124	115	130	107	121	137	147	94	93	84	110	128	51	47	93	121	145	142	112	71	72	89	70	47
GCCATTTGAGGCGCATGAACCAACT	169	181	184	207	194	211	196	236	238	223	386	346	345	373	374	364	408	435	363	338	218	303	333	189	187	298	376	446	240	152	232	256	317	262	210	244	249	385	257	188
CGTAGTGGCTCAAGCCTGTAATCCC	51	38	67	56	65	50	47	53	52	76	115	102	122	113	112	61	62	63	69	54	82	98	83	64	41	52	70	83	33	20	93	119	103	79	57	46	33	61	37	35
CGTAGTGGCTCACGCCTGTAATCCC	50	46	51	50	55	40	44	56	60	47	90	92	92	89	96	44	43	55	51	52	95	91	98	47	45	35	59	54	35	22	129	98	94	57	62	48	40	52	22	18
GGACATCATTTCACATCCACTAGAA	157	144	177	147	149	160	153	162	139	140	249	251	251	238	297	146	125	132	148	113	225	239	232	190	222	85	83	94	92	72	173	201	194	249	335	68	46	62	87	86
GGACATCATTTCGCATCCACTAGAA	178	167	201	185	203	195	210	203	219	190	329	301	378	319	324	216	207	250	246	200	309	312	327	306	330	180	189	201	189	176	317	275	266	353	395	145	131	139	185	207
GAAAGACAGTAAAATAGTTGTGAGA	2314	2709	2636	2655	2821	2747	2662	3075	2994	3142	1799	2120	1773	2253	2132	1707	1609	1462	1663	1696	826	913	704	676	650	547	724	488	536	479	472	431	282	275	302	221	146	128	159	204
GAAAGACAGTAACATAGTTGTGAGA	1909	2275	2194	2271	2508	2390	2364	2668	2672	2713	2584	2846	2546	2953	2853	2539	2369	2332	2348	2389	2002	2056	1709	1535	1430	1554	1770	1404	1377	1138	1755	1611	1040	1094	1082	1009	640	624	767	822
CTAGAGATGAGACTCTAATAGTGAA	1610	1836	1729	1707	1984	2183	2047	2382	2273	2313	3028	2852	3147	3024	3040	4222	3579	4037	4024	3539	3353	3126	2806	2382	2072	5198	4836	4759	4075	3015	3955	3383	2342	2472	2383	5177	3298	4230	3928	4021
CTAGAGATGAGAGTCTAATAGTGAA	2230	2457	2366	2369	2709	3035	3128	3667	3488	3401	4048	3959	4303	4089	4128	8727	7583	8489	8206	6718	4956	4660	4122	3231	3018	14873	13474	13967	10648	7649	6779	5689	3849	3826	3497	17363	11997	14642	12822	12073
TTAGTGACATGGCATTCAAAAAACA	202	226	186	193	181	241	222	233	209	170	228	245	236	254	274	141	127	167	146	126	42	70	90	95	116	24	33	44	60	51	12	19	38	55	91	8	5	18	29	32
TTAGTGACATGGGATTCAAAAAACA	273	308	264	250	238	338	285	323	273	257	276	339	319	334	301	189	190	205	189	158	53	113	105	121	133	28	60	55	84	76	9	26	31	67	98	3	8	13	35	30
AAGCACTGGAAACCAATGGCCAGAT	188	220	221	202	212	199	180	242	190	211	469	409	417	439	481	217	188	241	231	202	468	510	555	375	408	152	213	218	180	167	668	602	629	650	610	210	172	228	234	261
AAGCACTGGAAATCAATGGCCAGAT	526	595	626	580	629	601	561	672	615	592	1272	1171	1311	1223	1283	706	608	773	777	607	1349	1379	1379	1116	1071	444	531	613	595	582	1510	1537	1555	1701	1677	414	313	433	601	754
GAGACTAGCCTGAGTAACATGGCAA	363	432	414	432	438	466	409	507	421	447	701	667	757	704	792	665	670	644	659	570	727	731	702	579	589	564	736	725	544	384	841	784	717	705	716	599	500	614	539	595
GAGACTAGCCTGGGTAACATGGCAA	291	362	326	337	370	344	318	372	371	338	652	580	622	634	660	463	533	505	509	383	623	614	587	406	448	420	563	513	416	273	686	651	649	570	556	391	364	432	384	327
GCCTGGGTCACAAATGATTGTGATG	742	832	791	814	828	938	834	1062	928	881	1572	1408	1520	1459	1490	1422	1440	1524	1468	1263	897	1132	1145	843	700	886	1322	1503	974	672	840	929	961	823	850	769	688	1167	805	682
GCCTGGGTCACAGATGATTGTGATG	889	1065	1023	1062	1129	1199	1192	1397	1361	1253	2276	2173	2409	2134	2298	2867	2911	3216	2807	2318	2173	2328	2355	1519	1266	3059	3892	4489	2339	1381	2757	2677	2787	1930	1590	3590	3238	4759	2633	2067
AAAATATAGACAAGGCAATTCTCCA	285	296	320	299	311	343	301	318	327	302	504	434	473	488	485	298	265	269	269	251	233	278	286	288	361	120	140	155	162	160	141	160	182	310	349	90	65	98	119	134
AAAATATAGACACGGCAATTCTCCA	154	186	170	184	151	210	160	209	216	162	295	315	280	286	299	198	193	190	173	160	172	197	190	184	229	97	129	135	113	98	122	162	149	194	281	80	79	96	112	123
CCAGCAAGGAGCAAGAGCCACAACC	139	161	147	146	181	199	182	199	220	202	364	381	374	353	375	374	470	399	406	380	516	554	461	273	312	546	702	681	365	276	886	856	624	521	424	962	861	872	503	459
CCAGCAAGGAGCGAGAGCCACAACC	222	237	223	252	262	254	260	281	302	274	566	519	555	519	605	565	708	571	568	463	665	748	651	373	377	838	1126	989	532	289	1360	1184	1037	696	630	1747	1535	1613	855	632
AGTAAAAGTAGCAATGAAAACAAAA	518	593	544	560	595	434	453	496	484	476	420	501	422	551	513	135	130	125	149	144	161	232	159	184	202	24	19	15	39	26	65	89	61	71	104	11	12	6	13	6
AGTAAAAGTAGCGATGAAAACAAAA	1118	1219	1212	1185	1243	1153	1059	1160	1095	1151	1115	1361	1122	1326	1346	420	462	395	581	470	485	511	517	465	517	101	130	91	101	148	248	310	189	267	323	45	44	20	53	42
ACATCTGGCGAAAAGGAGGAGGAAA	1279	1428	1346	1313	1488	1925	1758	2033	1988	2121	1879	2026	2074	2199	2299	3814	4137	3888	4128	3968	1015	1185	1146	1032	1290	2630	3942	3789	3121	3156	570	715	710	804	1279	1305	1559	2187	2294	3633
ACATCTGGCGAAGAGGAGGAGGAAA	1327	1435	1379	1489	1607	2110	2022	2296	2189	2219	2261	2314	2345	2507	2757	4678	4959	4834	4978	4516	1474	1701	1598	1323	1561	4358	6017	5798	4345	3935	1101	1207	1101	1193	1632	2813	3209	4400	3797	5249
ACAGGTGTGCACCACCATGCCTAGA	140	146	144	163	164	126	119	168	157	141	338	279	273	301	312	175	142	167	142	155	600	453	428	316	272	218	207	173	146	103	1002	647	455	451	350	434	209	177	199	112
ACAGGTGTGCACTACCATGCCTAGA	254	286	297	324	325	302	265	317	283	343	691	575	575	608	566	379	345	347	338	318	1217	1030	791	633	570	560	511	428	405	262	2427	1597	1060	1020	808	1089	557	608	457	328
TGTGTTCAAAGACGTTACACATAAC	181	223	191	222	202	219	196	221	205	226	384	355	363	362	382	158	150	169	184	155	310	334	293	249	259	108	141	111	116	95	284	295	226	308	280	99	73	80	108	73
TGTGTTCAAAGATGTTACACATAAC	292	327	304	357	362	305	334	356	337	326	552	531	495	544	550	189	201	209	169	174	386	459	428	346	352	106	108	113	117	90	345	318	287	353	339	92	63	54	73	50
AGAGATGAGATTGCACCATGTCAGC	388	442	481	486	564	493	414	568	482	532	987	910	997	965	965	599	440	646	689	542	1560	1308	1190	890	854	465	468	505	469	348	2556	1870	1470	1259	1167	452	241	265	287	304
AGAGATGAGATTTCACCATGTCAGC	297	328	316	331	389	323	319	363	380	403	586	617	710	651	660	352	295	361	414	327	528	555	556	484	527	174	211	250	243	191	391	493	457	568	608	116	78	99	139	170
TTACGAAGCCAGAAGATGAGGGCAC	738	906	882	876	953	1049	1004	1204	1130	1160	1846	1867	1969	1864	2026	2348	2376	2461	2508	2191	2043	2232	2139	1562	1703	2520	3307	3409	2750	2349	2229	2437	2271	2231	2416	2504	2318	3160	3271	3910
TTACGAAGCCAGGAGATGAGGGCAC	577	707	624	696	713	814	782	1055	931	910	1447	1466	1589	1461	1586	2011	2119	2091	2032	1914	1736	1832	1808	1390	1378	2609	3227	3389	2587	2163	2048	2163	1975	1991	2052	2650	2644	3349	3162	3824
TGTGAATAATGCCGCAGTAAACATG	643	828	760	733	851	858	755	940	918	861	1481	1497	1496	1503	1462	1331	1229	1274	1296	1037	1985	1851	1634	1211	1076	1406	1508	1519	1254	904	2509	2283	1675	1537	1272	1623	1017	1222	1220	1005
TGTGAATAATGCTGCAGTAAACATG	1105	1242	1248	1295	1383	1513	1447	1698	1595	1492	2365	2239	2315	2218	2224	2797	2459	2613	2533	2079	2873	2649	2554	1996	1653	3475	3329	3378	2655	1897	3831	3310	2385	2408	1970	3731	2433	2852	2671	2445
GGTAGGCAACAGCTCAGAGGCAGCA	302	372	357	384	374	444	490	522	515	507	839	756	834	817	838	1360	1490	1455	1390	1109	1132	1143	1034	604	525	2741	3511	3206	1743	1013	2136	1814	1565	1051	817	5574	4491	5470	2745	2118
GGTAGGCAACAGTTCAGAGGCAGCA	304	381	354	384	378	512	475	533	545	531	762	834	852	778	828	1535	1630	1562	1477	1255	1098	999	1029	660	518	2966	3817	3630	2180	1302	1776	1640	1366	999	807	5125	4452	5559	3332	2700
AGAGCTTTATGGAAGAAAGTTCTAT	859	918	849	893	884	1035	822	1050	936	810	742	836	694	819	808	596	569	582	554	445	105	178	200	214	222	90	149	167	182	173	20	40	43	65	118	13	21	29	39	51
AGAGCTTTATGGCAGAAAGTTCTAT	901	1000	891	901	923	1117	1085	1234	1057	983	1086	1074	988	1065	1089	1134	935	1078	1057	786	266	378	412	420	455	276	436	498	451	371	65	154	150	221	272	55	91	144	179	193
TATGCCTTGTCACTGATTTTTGAAA	217	228	216	177	211	264	211	226	210	158	299	260	292	289	271	141	131	144	168	121	93	107	157	148	195	19	29	46	70	60	25	48	86	110	172	9	9	13	31	39
TATGCCTTGTCAGTGATTTTTGAAA	293	341	278	326	295	343	303	362	307	301	428	373	469	446	469	234	221	255	239	166	131	176	195	215	289	48	83	97	101	125	39	53	107	163	261	11	8	26	73	75
CATGAGATAGTCCCATTATCACATT	144	161	138	162	163	161	130	180	164	145	285	225	309	249	330	124	101	133	126	113	274	255	239	222	195	72	66	99	82	76	306	230	180	218	238	69	50	48	60	44
CATGAGATAGTCTCATTATCACATT	184	207	191	216	251	214	202	259	255	255	356	334	324	390	395	242	197	208	235	189	341	349	321	269	286	158	165	175	175	128	337	299	244	306	292	118	69	99	146	129
GGCTTTATTGTCCACCACTAACATG	136	119	114	120	113	120	107	123	106	119	209	185	213	218	221	117	135	110	103	92	198	176	224	140	148	82	89	99	80	62	181	174	161	158	178	69	48	81	78	52
GGCTTTATTGTCTACCACTAACATG	162	192	209	202	176	195	157	210	201	201	349	324	356	341	336	112	147	137	126	99	294	314	320	229	219	96	105	95	77	60	295	289	229	294	276	102	63	71	69	50
ATATTTTCGCACATAAGCACTGCTG	144	151	159	169	156	189	161	174	198	143	280	279	258	279	255	216	171	214	212	153	162	194	198	178	209	132	129	153	118	129	103	109	129	191	229	83	71	90	121	133
ATATTTTCGCACGTAAGCACTGCTG	151	164	148	174	157	169	157	223	174	162	277	279	307	264	298	217	235	216	223	195	159	206	233	171	173	133	181	200	177	125	108	147	159	216	258	98	93	145	143	160
TAGAGAAATTGTAGCTCCAAACTTA	226	289	261	257	240	325	269	273	265	226	254	302	259	297	310	217	197	179	172	152	75	90	108	131	154	55	68	66	95	68	23	45	47	75	95	19	14	16	37	45
TAGAGAAATTGTGGCTCCAAACTTA	334	313	267	278	267	357	307	336	315	270	349	371	376	415	388	310	277	291	316	247	105	127	148	201	235	94	133	133	161	128	27	63	66	113	151	34	34	51	77	103
TCAGCTGGTGGCCGGGAGCAGTGGC	211	232	233	254	279	310	306	326	335	340	578	489	542	507	604	747	847	889	836	644	472	564	555	331	300	1064	1681	1588	774	436	634	691	678	443	362	1572	1660	2089	1019	764
TCAGCTGGTGGCTGGGAGCAGTGGC	313	350	350	339	416	378	413	461	450	421	840	729	773	773	807	1215	1254	1211	1173	1043	854	846	838	504	433	1777	2492	2417	1207	713	1168	1097	1028	796	566	2740	2871	3836	1893	1485
TCTAGGGCAAGTAAGCATTACTGCC	444	490	559	585	619	567	579	694	615	619	1242	874	949	994	1147	1016	1065	1053	1014	997	1562	1328	1208	916	923	1481	1680	1580	1277	1017	2124	1608	1228	1343	1282	2214	1872	2089	1891	1796
TCTAGGGCAAGTGAGCATTACTGCC	434	513	494	502	570	652	601	705	698	679	1103	942	1102	1005	1073	1613	1800	1777	1594	1422	1437	1346	1433	960	959	2844	3402	3351	2425	1615	2019	1851	1526	1412	1366	4730	4134	5074	3924	3554
ACTGTCCACCTGAACCCTGGATCTG	43	52	46	65	64	64	60	57	59	76	138	113	116	102	119	80	125	119	97	69	132	130	126	79	89	95	132	152	73	59	180	141	143	130	142	180	124	203	116	122
ACTGTCCACCTGGACCCTGGATCTG	28	41	40	37	39	41	23	47	38	45	99	43	69	84	88	52	67	54	75	53	90	87	72	53	60	82	100	88	64	51	144	80	100	64	74	157	123	152	75	93
CTACTCGGGAGGATGAGGCAAGAGA	355	412	414	426	442	505	486	572	538	625	739	766	787	732	811	775	831	881	879	805	637	651	593	486	475	675	921	954	618	506	581	619	578	458	497	409	423	548	395	477
CTACTCGGGAGGGTGAGGCAAGAGA	657	693	665	723	791	890	822	893	930	918	1279	1199	1281	1264	1373	1516	1604	1821	1597	1505	1039	1084	1001	754	732	1447	2095	2078	1245	968	937	947	908	734	822	1127	1173	1596	970	1196
GACATCATAATAAGAGGCATTTGCT	653	748	765	724	766	824	794	877	782	817	1137	1170	1137	1186	1152	894	766	784	737	642	906	1044	938	831	748	498	572	541	485	366	801	845	640	796	638	382	250	269	352	286
GACATCATAATAGGAGGCATTTGCT	844	1098	999	1071	1099	1056	1020	1171	1155	1117	1824	1757	1740	1759	1749	1455	1362	1377	1319	1163	1928	2123	1850	1534	1320	1365	1395	1384	1269	953	2270	2175	1594	1703	1499	1320	899	1072	1049	972
ACCTTATGAAATCATCTTGGCCTTG	135	133	134	130	130	120	103	132	138	115	229	217	253	220	211	57	55	82	82	60	142	154	170	152	192	14	29	21	31	29	82	122	128	170	211	15	8	16	23	11
ACCTTATGAAATTATCTTGGCCTTG	122	147	127	130	121	126	101	126	118	109	193	178	206	194	194	47	39	60	65	45	84	80	103	97	125	11	15	15	19	19	38	60	56	90	98	9	7	11	8	3
ATAGCCATTCTGATAAGTGTGAGCT	1007	1089	1135	1111	1231	1242	1157	1370	1269	1226	2201	1892	2051	2076	2140	1996	1589	2025	1997	1683	2454	2549	2334	1938	1976	1583	1639	1931	1831	1672	3070	2840	2314	2702	2400	1305	866	1303	1737	2072
ATAGCCATTCTGGTAAGTGTGAGCT	1569	1701	1700	1759	1970	2025	1825	2328	2066	2056	3725	3329	3573	3458	3798	3868	3220	3707	3711	3165	4827	5024	4483	3718	3619	4436	4354	4817	4367	3737	6604	6139	4980	5508	5084	4628	3292	4690	5216	5826
AGGCAACTAAAACAGTTTACAATAT	321	399	341	384	365	279	268	320	248	288	200	246	193	234	203	38	33	43	46	38	46	72	61	56	48	9	11	7	11	3	19	13	11	19	19	1	3	2	3	1
AGGCAACTAAAATAGTTTACAATAT	439	513	493	499	517	345	311	351	345	350	205	219	139	211	208	32	28	22	42	30	18	34	26	26	30	3	4	3	9	3	4	6	1	5	8	1	1	1	1	1
GCCACTGTGCCCAGCCTATTTTACT	57	63	54	54	53	56	44	43	53	43	77	57	89	93	84	35	34	34	31	26	31	36	36	37	32	7	10	17	8	8	14	19	23	19	22	5	5	5	2	8
GCCACTGTGCCCGGCCTATTTTACT	42	29	39	31	39	39	44	29	44	39	79	59	45	45	58	26	34	29	33	25	20	14	29	24	20	5	9	17	9	1	8	6	14	12	11	8	5	5	5	5
TCACGCCTGTAACCCCAGCACTTTG	40	45	47	57	60	47	41	64	58	60	85	83	96	96	114	62	59	61	36	43	69	112	96	62	75	35	57	49	30	11	95	96	84	89	109	43	41	48	28	30
TCACGCCTGTAATCCCAGCACTTTG	74	72	84	73	70	84	68	91	91	85	136	139	134	135	140	90	105	90	73	76	122	113	137	96	78	66	84	66	70	32	100	84	99	91	111	56	46	47	68	53
ACCTCTGCCTCCCGGGTTCAACTGA	23	27	33	24	18	20	26	22	24	33	48	47	38	34	53	25	33	28	23	23	32	24	32	26	31	13	23	18	10	11	15	35	27	25	33	6	12	18	7	8
ACCTCTGCCTCCTGGGTTCAACTGA	37	47	39	36	33	48	45	60	50	55	101	81	68	98	112	58	54	75	61	39	57	73	76	53	69	42	51	56	50	31	61	60	79	67	61	30	37	40	43	33
CTGTAGTCCCAGCTACTTGAGCGAT	21	22	17	17	14	22	16	29	18	20	43	39	42	36	47	23	24	25	24	24	54	39	35	31	38	18	28	35	17	6	74	62	48	36	36	25	18	39	14	7
CTGTAGTCCCAGGTACTTGAGCGAT	22	28	33	36	33	20	25	22	38	37	68	75	80	56	81	43	40	45	35	27	79	63	105	46	43	37	45	38	22	20	124	108	120	86	69	64	50	56	39	27
CCCTGTTCAAGTCTTCCAGAATTGT	73	69	81	86	85	72	84	81	97	88	110	100	127	101	133	99	102	147	116	101	51	55	78	50	58	72	91	111	66	61	23	33	47	41	59	38	53	66	58	56
CCCTGTTCAAGTGTTCCAGAATTGT	128	125	120	114	151	178	159	167	176	147	240	231	269	228	250	270	270	279	238	208	138	146	186	140	114	189	278	261	173	104	106	117	146	145	143	138	136	193	187	138
CCCACCAGGGCACGCTTGGCAACTA	20	34	28	20	36	31	35	32	33	29	85	52	56	59	69	40	30	39	45	32	70	78	83	50	40	35	38	35	31	14	131	122	132	81	61	43	31	64	37	13
CCCACCAGGGCATGCTTGGCAACTA	54	82	62	75	90	66	63	86	75	74	212	139	175	193	195	111	100	103	95	87	210	250	250	158	130	114	147	142	63	42	420	369	334	250	196	181	138	144	72	37
GTGGATGTCTCACGGACACTTGAGC	455	544	482	562	545	583	506	671	621	631	1259	1029	1107	1045	1211	1029	1071	1113	1018	939	1551	1407	1426	1011	947	1408	1588	1810	1170	824	2151	1935	1833	1711	1654	1914	1614	2224	1566	1474
GTGGATGTCTCATGGACACTTGAGC	661	709	708	732	781	781	757	908	870	836	1800	1432	1665	1539	1695	1724	1619	1763	1666	1444	2413	2333	2254	1648	1527	2440	2819	2938	2154	1594	3671	3230	2931	2768	2563	3347	2641	3769	3026	2875
AAATGCGCTTGTCATCAGTATCATG	718	755	814	775	890	939	900	1021	915	886	1795	1663	1826	1678	1711	1712	1616	1766	1756	1361	2007	2053	2064	1656	1511	1494	1780	2105	1693	1329	2399	2430	2325	2266	2197	1486	1260	1876	1938	1878
AAATGCGCTTGTGATCAGTATCATG	1505	1772	1622	1720	1799	2116	1967	2254	2090	2042	3682	3580	3944	3640	3578	4425	3761	4518	4469	3530	4407	4306	4562	3284	3128	4360	4991	6050	4718	3598	5211	5073	4917	4795	4617	3986	3307	5094	5166	5425
GGGAAGAAAGAGCATTAAATACTTC	288	318	282	264	278	297	275	299	274	244	253	277	224	298	290	132	132	127	132	102	35	63	67	78	125	21	24	36	45	49	17	19	19	47	67	3	9	9	13	22
GGGAAGAAAGAGGATTAAATACTTC	436	447	445	428	389	443	425	420	411	365	341	389	326	398	411	174	171	180	199	155	48	78	87	105	132	23	36	31	55	56	11	9	19	38	81	4	5	6	17	19
AGTCTTGGCTCAATGCAACCTCTAC	21	35	36	29	34	38	21	34	33	38	48	52	73	59	75	37	32	30	34	24	52	52	65	39	48	18	34	24	21	16	57	53	65	52	52	17	14	15	17	9
AGTCTTGGCTCACTGCAACCTCTAC	23	26	27	21	20	25	13	31	26	25	38	45	37	46	59	16	18	20	28	16	26	50	46	14	36	18	29	22	14	11	49	49	51	42	49	21	19	21	10	8
GCTGAACAGTGGACCTAAGAATTCA	268	343	322	329	339	392	398	430	381	367	449	482	522	525	492	519	512	561	536	469	243	259	292	218	193	265	402	361	236	167	152	179	194	166	152	148	162	253	169	150
GCTGAACAGTGGGCCTAAGAATTCA	385	417	378	383	391	491	442	549	560	474	582	628	643	637	629	713	726	800	709	602	251	362	360	242	201	374	541	559	336	217	181	228	242	175	176	220	227	301	257	205
TGTCTAATAGGTCGGACAACTTAAA	770	893	797	753	834	812	744	825	769	732	851	847	728	891	851	361	353	358	427	356	290	354	348	341	305	90	112	107	131	94	101	170	120	188	203	36	26	21	44	58
TGTCTAATAGGTTGGACAACTTAAA	542	674	575	593	604	586	579	638	607	540	571	609	521	628	587	253	209	219	249	199	151	217	179	182	209	70	56	51	83	67	52	83	56	108	139	21	13	12	34	19
CAGGTTCAAGCGATTCTCTTGTCTC	62	78	70	87	60	86	75	81	86	86	116	100	101	111	138	151	143	170	118	121	64	80	67	70	70	106	144	213	134	79	49	57	62	65	67	104	90	191	120	163
CAGGTTCAAGCGTTTCTCTTGTCTC	26	41	36	41	46	58	33	35	49	45	68	76	73	54	65	70	77	79	75	67	54	31	38	35	34	61	89	89	71	46	18	30	32	35	41	47	53	85	57	61
GGGTTCTGCTGACGAAATTGAAAGG	118	131	121	127	114	132	129	138	116	129	147	192	154	175	187	144	133	155	150	149	48	77	71	61	72	59	72	79	63	25	35	44	57	60	47	13	18	33	29	44
GGGTTCTGCTGATGAAATTGAAAGG	243	304	260	283	295	313	288	298	287	301	309	410	337	380	377	296	241	286	303	238	113	154	199	150	140	75	99	155	96	87	54	57	66	81	104	18	22	28	34	26
CCATGTAGGCCAATATGGTCTTGAT	504	551	501	559	556	635	573	676	577	563	1131	1021	1080	1046	1065	955	787	884	872	703	1282	1272	1229	1106	1008	892	896	992	897	745	1422	1355	1192	1424	1349	915	673	863	974	860
CCATGTAGGCCAGTATGGTCTTGAT	374	404	408	386	440	430	438	555	486	465	964	823	841	903	859	855	803	867	849	697	1218	1139	1131	904	868	1202	1213	1299	1065	845	1610	1332	1179	1301	1297	1370	960	1348	1431	1306
ACTTAAAGATCTGGAGGAAAGGACC	1123	1240	1153	1107	1169	1601	1436	1746	1620	1571	1751	1874	2018	1922	2187	2637	2610	2732	2732	2463	932	1206	1240	1156	1326	1513	2165	2188	2168	2090	568	763	806	990	1431	792	874	1368	1782	2707
ACTTAAAGATCTTGAGGAAAGGACC	732	769	709	727	734	986	967	1015	970	928	1099	1118	1157	1206	1266	1230	1211	1228	1306	1176	476	581	650	680	824	561	767	874	935	879	211	307	360	540	864	222	260	465	667	1037
AATCTGCATTTCACTTGTTAGCAAT	463	467	411	434	440	548	442	510	497	441	652	654	639	609	632	487	459	491	507	364	342	373	388	444	401	190	199	258	256	237	180	240	209	313	403	72	68	115	147	140
AATCTGCATTTCTCTTGTTAGCAAT	373	391	387	355	379	427	387	486	395	370	490	484	469	510	536	323	275	301	311	268	198	267	256	279	285	106	107	188	150	110	98	86	125	181	228	35	29	55	61	87
GTTAGAGATGGGGGTCTCACTATGT	892	978	1010	970	1055	988	1007	1240	1133	1144	1764	1731	1824	1764	1866	1421	1342	1453	1369	1114	1833	1877	1790	1329	1315	1432	1583	1497	1156	813	2088	1770	1444	1502	1438	1424	1096	1143	1115	889
GTTAGAGATGGGTGTCTCACTATGT	761	822	889	901	921	964	884	1084	905	905	1648	1494	1621	1602	1653	1435	1255	1394	1341	1118	2065	2035	1928	1472	1404	1808	1731	1740	1558	1010	2806	2304	1836	1837	1747	2255	1381	1633	1582	1382
TAAGGTGGGGAGCCTCCTAGGGTCA	255	297	296	320	318	329	298	352	329	334	573	470	520	548	644	414	440	461	455	415	432	459	467	345	359	390	527	566	351	277	402	410	423	375	462	355	362	448	374	348
TAAGGTGGGGAGTCTCCTAGGGTCA	437	522	453	500	499	501	499	539	528	553	921	732	796	928	964	694	735	668	749	606	787	800	751	696	670	701	863	794	682	513	642	669	618	676	848	745	651	779	665	670
TCTGTCATTCAGCCTAGAGTGCCAT	105	111	101	120	150	147	136	171	142	158	278	223	269	248	258	285	252	266	276	244	385	325	339	215	235	350	400	436	286	225	543	433	409	330	331	489	415	528	369	365
TCTGTCATTCAGGCTAGAGTGCCAT	195	174	172	173	178	208	185	215	200	228	372	342	365	357	400	475	393	437	426	404	555	544	490	362	302	757	716	743	608	384	870	754	634	594	513	1025	814	987	812	796
CTGTACATACCACGGGATGAACTGG	177	222	197	201	238	202	192	256	231	233	427	373	438	350	384	213	221	243	220	216	470	460	441	395	344	177	197	241	184	157	563	468	424	455	448	193	130	169	198	179
CTGTACATACCAGGGGATGAACTGG	355	426	392	392	414	353	359	423	404	367	811	706	716	746	768	374	405	447	482	379	806	779	736	667	698	319	326	366	341	290	867	837	620	724	789	320	236	289	346	316
ACACAATGACCACGGGGATACACAA	356	464	429	437	485	446	479	543	503	530	1004	1046	1098	1035	1072	610	673	654	618	546	1667	1636	1367	1055	967	749	944	741	619	513	3031	2445	1731	1565	1610	1259	807	776	668	639
ACACAATGACCATGGGGATACACAA	484	477	502	552	590	513	567	609	591	635	1121	1125	1093	1201	1161	732	906	820	810	728	1792	1890	1550	1191	1091	1112	1247	1046	817	660	3400	2748	1923	1800	1729	1790	1185	1113	1013	1044
AAGATTGATAGAATGTGGAAAGCGC	1010	1121	956	1099	1091	1352	1365	1528	1462	1466	1736	1850	1871	1788	1909	2537	2318	2538	2538	2289	1383	1435	1478	1339	1340	1983	2262	2417	1926	1680	1166	1209	1103	1210	1530	1214	992	1449	1549	1897
AAGATTGATAGAGTGTGGAAAGCGC	959	1132	1133	1093	1142	1383	1337	1528	1468	1512	1840	1860	1897	1930	2009	2791	2623	2789	2831	2385	1577	1641	1584	1388	1371	2693	2985	3213	2639	2220	1408	1392	1279	1384	1595	1961	1687	2315	2325	2858
GAATGTGGAAAGCGCCTAAGTAAGG	1105	1102	1127	1103	1260	1525	1408	1619	1546	1611	1753	1913	2024	2027	2075	2681	2638	2684	2824	2557	1486	1538	1504	1264	1228	2261	3061	2863	2418	2080	1348	1427	1144	1184	1321	1706	1541	1890	1848	2353
GAATGTGGAAAGTGCCTAAGTAAGG	2606	2981	2780	2812	3071	3478	3420	3942	3824	3772	4378	4676	4782	4733	5044	7194	6854	7215	7239	6498	4172	4156	3870	3210	3277	7237	8127	8170	6688	5659	3873	3787	3063	3106	3619	5405	4665	5830	5723	7220
TGACCAGACGTGGGGGGGTTTGGTC	244	241	259	247	278	280	244	264	309	276	505	350	416	375	488	291	368	320	313	323	445	400	401	242	270	352	459	453	262	172	570	461	443	342	341	443	445	489	295	227
TGACCAGACGTGTGGGGGTTTGGTC	268	273	288	298	322	289	239	317	308	340	552	400	435	496	535	378	407	403	361	375	625	525	485	274	336	444	618	546	343	245	774	586	567	451	432	638	617	789	418	331
ATAAGGTGCAGCAGCTGAGCTGACA	155	189	170	187	229	200	206	234	236	249	454	457	438	404	467	587	601	577	578	511	670	629	611	359	319	993	1241	1107	608	402	1303	1080	871	607	507	2039	1767	2003	1059	808
ATAAGGTGCAGCGGCTGAGCTGACA	89	104	112	136	139	127	131	146	167	144	260	227	265	278	289	302	356	321	294	257	334	354	329	188	135	388	613	609	304	162	570	476	423	269	218	687	688	764	392	295
CTCTGCTATTTGATTATTTTGCATT	337	352	326	346	391	324	273	319	295	275	274	286	264	294	306	62	56	56	83	45	65	106	72	79	100	6	17	16	12	7	20	28	16	32	42	6	6	2	5	1
CTCTGCTATTTGGTTATTTTGCATT	484	527	466	495	466	421	352	477	406	382	546	505	513	508	532	148	135	145	157	123	220	242	230	190	240	39	49	52	35	37	87	76	67	115	140	19	11	8	12	15
ATACAATCAAACCGTGCGCTGACCA	46	43	53	52	61	56	39	55	51	57	135	129	133	111	122	54	61	56	68	61	151	152	139	100	85	52	65	77	50	46	218	214	200	166	133	91	76	82	56	31
ATACAATCAAACGGTGCGCTGACCA	178	241	167	188	194	195	180	227	199	192	479	408	419	476	434	244	240	241	254	205	574	535	512	374	319	222	300	266	171	89	845	720	677	597	472	315	255	358	211	169
CACTTAAGTTTGCTGCAACTTAAGC	115	118	128	137	143	134	121	132	113	106	207	199	190	254	211	80	85	105	99	80	110	129	156	138	159	44	48	67	69	59	63	67	91	129	157	24	27	28	67	67
CACTTAAGTTTGGTGCAACTTAAGC	208	247	241	253	240	233	224	200	229	201	423	308	305	335	378	148	144	160	146	133	175	234	210	262	251	81	75	108	95	84	75	82	120	201	281	30	47	53	88	87
ATGGGAATTGCAATTTTAAATGGAG	1925	2201	1850	1810	1770	2279	2107	2331	2162	1765	2192	2384	2289	2441	2348	1655	1496	1745	1752	1371	431	660	844	887	1064	235	414	567	624	509	117	205	295	480	796	42	67	147	204	255
ATGGGAATTGCAGTTTTAAATGGAG	2594	2981	2660	2535	2547	3449	3156	3649	3274	2843	3526	3698	4034	3800	3803	4510	4222	4809	4684	3344	1028	1460	1932	1698	1906	1247	2053	2810	2424	2115	319	600	864	1191	1668	295	467	1030	1168	1614
AGCATATGTAAAGGTACTGAGACAG	2535	2903	2784	2816	2933	3144	3007	3441	3114	3086	5077	5190	5316	5230	5374	4644	4435	4875	4663	3863	4303	5072	4948	4378	4104	3748	4496	4449	4345	3490	4015	4452	4169	4627	4840	2794	2529	3426	4100	4345
AGCATATGTAAATGTACTGAGACAG	1607	1835	1743	1787	1869	1686	1514	1808	1689	1573	3128	3016	3145	3186	3153	1417	1058	1458	1481	1224	2637	2940	2779	2462	2140	483	637	737	807	680	2491	2609	2238	2420	2353	450	267	350	425	427
GTGAGGGATGTGGAAAGAAAAGGTG	3878	4362	4062	4078	4594	5478	5746	6371	6295	6175	5915	6183	6522	6374	6900	12869	13476	14215	13642	12176	5330	5027	4747	3552	4102	15770	20270	18902	11958	8974	4849	4055	3369	3058	3852	12097	11449	14257	9383	11309
GTGAGGGATGTGTAAAGAAAAGGTG	6353	7084	6636	6890	7507	8693	8954	9886	10033	9755	10026	10351	10715	10837	11518	18995	20522	20944	19814	17523	9149	8747	8720	6498	6912	24428	31039	28150	18747	13372	8690	7444	6052	5529	6292	23028	20589	24522	17844	19370
GTGCACAATCAACGTAATGTGCTTG	1373	1579	1530	1532	1677	1691	1465	1773	1775	1683	3312	2775	2903	2962	3128	2257	2099	2310	2201	1879	4081	3672	3398	2762	2681	2030	2261	2383	2102	1744	5647	4683	3739	3978	3675	2371	1638	2004	2192	2207
GTGCACAATCAATGTAATGTGCTTG	1687	1986	1916	1961	2257	2098	1866	2266	2120	2077	4095	3464	3590	3633	3727	2569	2583	2803	2650	2440	4757	4452	3875	3357	3265	2055	2429	2524	2389	2058	6147	5276	3847	4428	4005	2258	1568	1922	2149	2346
AGTTTCCAATGTACTTCTTATTACC	126	150	124	149	146	91	106	126	93	89	160	173	148	153	176	20	18	14	27	16	65	61	63	73	81	3	12	5	17	8	23	37	21	45	52	5	5	6	6	2
AGTTTCCAATGTTCTTCTTATTACC	106	111	115	109	106	101	99	122	91	99	114	109	106	111	115	32	16	24	34	22	35	48	37	44	62	6	6	9	15	6	26	13	13	21	26	5	2	4	6	3
CCCATATCAGAGATCATTTAGTCTT	101	128	125	138	120	134	124	148	118	133	180	169	171	190	196	105	103	126	114	92	88	108	98	100	106	45	65	60	53	51	50	52	55	83	94	21	20	30	31	46
CCCATATCAGAGCTCATTTAGTCTT	116	137	124	134	124	145	131	182	169	148	200	202	225	208	240	169	148	183	163	154	98	148	146	123	131	82	104	134	123	99	56	75	86	125	146	53	61	97	92	76
TTACCAATGATGAAAAAGCATCGCA	339	367	323	320	344	345	340	384	313	319	525	513	504	534	527	246	253	275	327	257	235	339	356	320	347	81	113	130	144	158	145	187	232	299	407	20	29	47	81	147
TTACCAATGATGGAAAAGCATCGCA	428	517	490	515	495	521	544	660	538	530	890	796	822	870	823	509	475	550	573	542	510	600	605	602	605	195	265	318	350	328	344	439	437	572	726	89	124	148	233	289
AAAGCATCGCAGAAGCCTAAGTCAT	399	507	444	456	480	542	545	563	573	519	680	739	713	766	813	728	747	784	819	768	430	480	552	413	452	396	528	574	530	415	260	364	373	368	511	200	211	337	381	489
AAAGCATCGCAGGAGCCTAAGTCAT	341	414	366	365	424	510	433	554	504	494	646	663	664	650	734	846	870	888	904	759	414	444	531	410	438	506	768	834	647	493	294	421	439	478	467	366	376	586	573	651
TTGTTTTCACCCATATTTAGGCAGG	72	86	84	78	90	74	81	111	105	64	117	109	90	126	128	32	39	54	48	45	54	61	50	46	62	21	28	20	16	17	25	18	20	27	51	8	7	10	13	9
TTGTTTTCACCCGTATTTAGGCAGG	135	157	132	141	136	136	134	172	133	162	186	174	189	231	205	129	112	122	110	100	94	95	113	110	89	50	75	70	71	66	62	52	49	92	107	38	32	29	41	46
ACTAGTTAGCGACCCATTCCTCCAA	29	45	35	37	38	39	24	29	29	34	58	41	37	56	56	14	16	18	17	16	26	22	38	33	31	4	8	8	9	6	13	11	8	21	34	4	4	1	5	4
ACTAGTTAGCGAGCCATTCCTCCAA	67	79	63	78	78	67	67	64	46	54	78	107	93	98	108	47	40	45	48	41	35	50	48	54	53	14	21	20	25	12	23	19	32	40	61	5	3	14	11	14
TGAAACAATGCTCCTATGCGATATA	163	204	209	188	220	221	188	206	193	212	409	355	444	339	395	268	266	282	285	216	452	410	415	319	329	256	244	273	251	197	554	507	455	464	441	289	210	247	262	222
TGAAACAATGCTTCTATGCGATATA	242	290	248	252	259	319	281	326	314	295	540	522	501	452	481	386	356	361	409	310	489	483	508	432	383	315	372	332	298	239	446	450	443	514	540	245	194	266	294	264
GGGCTGAGTAACACCATGTGGGACT	602	651	697	686	817	693	737	873	815	876	1508	1407	1462	1398	1590	1108	1195	1237	1222	982	1860	1794	1535	972	832	1432	1742	1504	979	585	2931	2318	1833	1277	1062	2099	1490	1591	1019	753
GGGCTGAGTAACGCCATGTGGGACT	549	665	685	675	785	727	706	898	839	959	1349	1364	1442	1448	1482	1761	1836	1848	1719	1493	1625	1679	1519	918	764	2444	3389	3032	1608	924	2665	2320	2050	1252	1076	3748	3266	3795	1907	1539
AACAGACAACCCAGAGTGGGAGAAA	300	341	341	370	365	376	363	376	408	405	508	587	498	500	554	394	451	407	419	424	367	403	353	269	319	220	354	241	250	203	293	266	227	239	280	161	141	134	149	169
AACAGACAACCCGGAGTGGGAGAAA	245	288	259	303	290	321	302	340	339	342	418	495	423	483	481	356	449	370	392	396	274	301	262	223	215	169	317	262	222	171	204	209	150	157	230	147	149	167	129	171
TTCTGCTAATTTCAGGTTTGGTTTC	149	162	142	161	147	221	163	206	171	157	179	177	191	193	222	173	148	142	156	158	50	93	93	110	115	68	64	76	76	67	27	28	38	63	82	22	21	26	49	64
TTCTGCTAATTTTAGGTTTGGTTTC	194	216	183	173	183	206	189	199	199	195	161	181	195	207	213	89	105	100	96	86	54	55	68	73	83	26	41	27	32	31	20	26	20	31	51	9	10	14	13	9
TTCTTGAGCCGCAGGGACTACAAGC	92	95	88	103	107	138	90	110	113	127	206	178	197	214	206	195	174	196	217	144	183	182	186	129	122	171	222	256	160	120	153	209	220	151	170	133	162	204	158	131
TTCTTGAGCCGCGGGGACTACAAGC	91	79	98	125	115	121	98	134	139	134	228	178	221	180	209	174	219	213	184	162	144	169	177	108	109	149	241	239	173	99	144	137	158	144	135	113	165	219	146	115
CACGTGCCACCAAACTAGGCTAATT	109	118	118	96	99	111	87	111	97	84	220	183	183	168	200	62	83	62	77	49	71	100	108	94	73	22	34	31	27	20	48	62	83	79	103	7	8	10	12	16
CACGTGCCACCACACTAGGCTAATT	129	153	108	124	109	120	96	115	112	114	224	211	228	232	235	62	78	107	86	62	141	153	156	111	124	32	56	46	42	23	107	123	124	134	128	23	18	23	36	17
TAGGGAAGCATACGTAAAGGTACTG	2194	2527	2478	2316	2714	2868	2828	3088	3014	3127	4858	4699	4966	4293	4902	5494	5679	5747	5532	4659	6757	6196	5721	4447	3970	8370	9251	8492	6907	5133	10084	8187	6444	5964	5604	11724	8338	9762	8772	9111
TAGGGAAGCATATGTAAAGGTACTG	1812	2107	2131	2055	2346	2329	2421	2746	2583	2546	3662	3766	4097	3352	3899	3981	4069	4149	3926	3229	4600	4413	4045	3183	2848	5178	5499	5332	4190	3089	6370	5455	4139	3810	3342	6109	4405	4931	4522	4257
TCAATAAACACACTGGAGATTAACA	859	1015	977	972	1080	1129	1049	1177	1119	1168	1831	1843	1802	1766	1938	1199	1181	1206	1359	1100	1794	1934	1765	1655	1564	796	923	897	962	811	2087	2128	1618	1963	2033	699	561	548	796	861
TCAATAAACACATTGGAGATTAACA	879	1011	970	976	1088	1067	965	1215	1060	978	1659	1671	1588	1715	1702	1008	842	967	1033	886	1380	1572	1429	1370	1244	431	538	541	641	495	1194	1438	1166	1419	1448	336	245	261	407	432
ATACATGTAAACCTTCACTGTGAGA	427	499	456	478	543	459	425	483	413	410	559	536	541	565	540	244	196	225	220	192	241	289	274	259	250	93	86	79	112	70	106	159	124	137	173	51	26	22	45	23
ATACATGTAAACTTTCACTGTGAGA	311	346	346	327	332	302	265	300	335	243	286	323	250	327	271	133	106	96	121	83	68	125	76	106	99	35	30	38	44	30	23	39	30	44	56	7	7	11	8	8
CTTGTTCTGACTCATTCAGGCCTCT	45	55	55	54	53	75	79	70	58	71	76	85	71	61	89	95	102	98	83	73	45	55	56	55	56	75	97	86	86	67	46	40	31	44	40	54	46	46	64	55
CTTGTTCTGACTTATTCAGGCCTCT	80	78	68	62	69	93	79	81	73	94	83	94	120	102	87	95	97	80	90	81	54	64	76	51	60	67	84	79	55	60	53	34	31	42	53	59	34	50	51	60
ACTGGGCAAGTTCAACCCTCCTTAG	81	88	90	89	79	87	67	79	83	82	140	151	158	165	154	71	79	85	77	65	75	87	98	95	96	43	47	47	45	31	68	62	73	76	117	16	19	33	47	27
ACTGGGCAAGTTTAACCCTCCTTAG	79	90	96	78	71	96	80	93	72	77	158	112	132	136	138	44	78	56	75	48	60	79	92	101	82	19	32	34	42	29	39	51	57	109	101	14	19	23	25	28
CCAGCTGACACACTCTGCCTGCCTT	23	24	21	20	27	21	29	30	23	35	38	47	50	44	55	28	43	35	43	28	40	30	40	20	27	23	24	24	12	14	23	18	29	23	27	22	16	25	19	24
CCAGCTGACACATTCTGCCTGCCTT	32	44	35	23	23	43	30	54	33	44	52	59	57	56	58	40	61	59	43	42	39	49	45	41	42	26	29	38	28	19	25	36	33	47	45	12	20	28	32	31
TAGATGAATGGCATGGTAGAAAAGC	469	516	524	578	611	519	512	654	578	652	841	904	827	822	972	626	737	653	705	619	713	769	740	600	547	457	639	502	475	365	685	747	552	549	556	357	329	339	321	341
TAGATGAATGGCGTGGTAGAAAAGC	422	471	443	503	503	502	454	548	544	583	712	754	726	748	793	644	659	661	621	617	609	634	597	446	458	413	628	524	437	322	578	557	449	435	456	368	316	332	335	369
TGAAGGATCTTCATGTTTGGAAAGA	842	869	853	791	811	1039	1012	1120	951	960	757	871	769	968	892	1000	876	911	923	846	166	238	267	336	379	183	280	349	405	377	32	68	75	138	252	29	39	87	123	204
TGAAGGATCTTCGTGTTTGGAAAGA	932	1036	933	815	949	1300	1108	1261	1108	1078	970	1089	1053	1140	1115	1143	1202	1262	1153	986	238	314	420	462	562	283	491	538	547	523	54	112	163	221	422	63	78	172	242	431
GAGCTGAGTAGCATTAGGTAATTGT	1494	1635	1447	1493	1589	1565	1434	1758	1616	1501	2829	2758	2900	2793	2796	1601	1604	1854	1910	1342	1777	2274	2258	1951	1856	738	1054	1332	1064	843	1415	1695	2050	2218	2215	395	370	642	694	617
GAGCTGAGTAGCCTTAGGTAATTGT	608	622	650	697	637	641	551	621	581	601	1175	1125	1124	1155	1168	488	424	537	542	414	655	800	867	680	713	130	231	251	199	186	462	556	698	678	800	70	58	81	94	91
GGACACTTTAAACTGGAAAGTGCCA	131	120	112	121	133	141	99	147	139	157	204	152	163	171	214	120	108	106	105	132	78	73	98	87	120	36	49	71	59	51	29	40	58	88	82	7	16	31	46	57
GGACACTTTAAAGTGGAAAGTGCCA	187	240	209	195	216	266	207	268	250	216	390	300	273	284	346	186	245	218	269	211	90	117	152	124	212	69	99	117	113	106	50	78	73	136	162	15	25	49	64	122
TACATGACTGACGGTAAATGACTTG	789	879	796	876	988	1004	969	1160	1059	1063	1820	1700	2012	1783	1780	1939	1787	2090	2034	1707	2489	2376	2257	1754	1539	2502	2592	2731	2244	1666	3936	3290	2748	2605	2396	3284	2238	2935	2709	2771
TACATGACTGACTGTAAATGACTTG	740	828	828	861	898	1036	907	1120	1039	1040	1750	1702	1725	1775	1697	1700	1682	1855	1713	1519	2407	2215	2160	1638	1486	2064	2191	2201	1893	1401	3606	3150	2596	2393	2237	2771	1875	2254	2139	2140
AATAAGAACCATATATGACAAACCC	272	346	330	343	353	277	276	279	290	281	318	376	266	392	398	98	106	71	91	74	222	195	166	155	141	50	51	26	35	16	153	171	79	96	64	25	17	5	13	5
AATAAGAACCATCTATGACAAACCC	135	164	133	151	183	130	134	133	124	106	181	175	188	214	195	54	59	55	66	43	108	118	118	98	96	21	34	23	24	17	73	78	68	76	71	12	11	8	8	7
TGAGAAATGGAACAAGACAAAGATG	472	538	502	510	503	602	582	604	579	584	626	708	651	707	691	600	539	586	598	492	230	309	314	363	366	169	261	277	316	283	134	157	155	250	388	71	76	96	158	223
TGAGAAATGGAAGAAGACAAAGATG	356	415	383	340	367	496	448	502	441	462	407	478	443	520	481	587	490	567	564	502	130	181	178	192	218	186	274	317	308	269	52	82	93	122	181	59	65	107	141	221
AGCGGATAGAAGCAGAAATATCCCT	249	313	275	292	302	305	290	288	287	269	404	416	413	472	467	234	283	280	287	250	240	245	253	226	226	119	168	172	138	101	159	182	136	177	210	90	73	104	100	86
AGCGGATAGAAGTAGAAATATCCCT	280	269	267	256	238	244	251	226	241	200	319	321	297	315	365	151	147	158	149	128	157	165	148	132	124	54	85	65	73	39	87	77	84	72	111	20	28	23	34	22
GAACAGCCAGAGGCAGCAGACATAG	572	609	587	676	706	738	721	873	797	887	1437	1332	1484	1355	1385	1970	1957	1908	1925	1691	2214	1948	1658	1138	982	3030	3733	3412	2157	1472	3460	2746	2121	1639	1393	4340	3480	3805	2558	2260
GAACAGCCAGAGTCAGCAGACATAG	557	627	632	694	726	857	841	1001	896	958	1433	1387	1496	1392	1453	2835	2908	2827	2677	2337	2312	2174	1894	1229	1093	5882	6735	6207	4055	2746	3886	3031	2266	1852	1527	10379	7933	9145	5829	5147
ATTTTGTCTGGCCAATACACTTTAT	124	146	144	139	124	118	108	121	115	101	160	161	139	183	160	36	33	31	42	54	56	83	59	82	77	14	11	16	24	14	21	28	24	39	47	6	6	1	3	7
ATTTTGTCTGGCTAATACACTTTAT	231	238	221	226	231	178	174	229	204	189	187	201	203	224	203	64	49	62	54	46	75	79	77	66	86	13	21	20	19	16	22	41	27	46	40	6	2	6	8	3
GTTAGGCAAAGCGTTCTGCTTCTCT	84	113	98	92	79	126	102	144	125	113	145	122	164	141	185	160	185	200	163	98	61	72	108	81	106	97	152	162	126	114	23	35	53	72	125	38	77	123	116	136
GTTAGGCAAAGCTTTCTGCTTCTCT	63	81	61	61	64	75	63	67	80	71	92	83	64	104	92	74	84	102	76	63	22	28	41	44	48	23	53	57	51	40	16	9	18	28	56	13	9	26	39	38
GACTGTAAACTAATTCAACCATTGG	566	623	585	630	588	578	573	644	583	557	935	957	925	958	1022	305	317	324	312	262	575	709	668	639	654	154	171	160	183	148	489	525	478	612	636	107	59	89	122	77
GACTGTAAACTAGTTCAACCATTGG	481	510	536	569	579	484	492	598	536	534	1006	965	1026	1011	1034	477	482	524	564	462	971	991	979	823	688	333	436	406	423	333	1001	1024	839	955	979	380	267	325	356	326
CTGATTTCCTTACGACGGATTTTAA	82	85	92	84	80	79	91	117	89	80	108	119	103	118	119	47	47	55	41	42	35	55	64	57	58	6	19	18	20	21	15	16	20	29	52	6	5	12	6	10
CTGATTTCCTTATGACGGATTTTAA	124	133	120	126	121	132	105	144	138	104	146	140	139	155	150	68	73	70	67	63	51	39	50	64	74	16	27	29	21	29	16	18	32	22	46	4	5	9	19	19
ACTTGGCATCGCAGGGATGAAGCCA	274	271	296	294	353	345	312	355	350	355	704	648	672	601	709	454	461	465	501	380	562	669	637	455	466	270	405	469	313	248	582	662	671	661	686	208	186	280	241	275
ACTTGGCATCGCGGGGATGAAGCCA	168	221	235	220	257	233	204	236	221	210	457	414	422	440	434	232	216	273	279	229	396	362	386	284	287	122	161	192	117	102	337	388	395	354	350	76	82	95	64	89
TGGTGATTTTTGCGCTTTGATTTTC	205	222	168	210	205	231	219	271	203	227	250	306	317	309	362	133	134	169	148	155	118	151	163	147	199	24	58	62	72	66	38	68	75	118	172	16	11	19	33	47
TGGTGATTTTTGTGCTTTGATTTTC	242	279	287	241	240	261	195	237	240	222	349	361	363	340	340	151	138	167	168	121	152	171	179	167	240	37	44	88	62	58	56	57	91	107	173	13	11	27	27	35
GTGCTTGCTGAAAGTGTGTGGAGCA	817	889	879	892	959	1170	1107	1283	1292	1272	1970	1761	2025	1791	1867	3612	3762	3812	3618	2939	2015	2101	2336	1335	1318	5469	7037	7686	4338	2559	2791	2691	2863	2077	1897	7197	7626	10582	6189	5130
GTGCTTGCTGAAGGTGTGTGGAGCA	938	1001	1011	1058	1151	1275	1208	1487	1406	1502	2387	2182	2404	2189	2350	4231	4358	4352	4119	3225	2938	3005	2997	1858	1596	7875	9864	10162	5224	2977	4720	4425	4277	2904	2379	12779	12827	16345	8379	6068
ACCATGTGGTCTATTTAAATTGTGT	311	336	300	312	369	259	224	296	284	263	550	553	485	542	526	126	120	140	131	121	272	288	317	277	244	30	52	46	50	42	135	138	174	180	203	18	18	14	27	11
ACCATGTGGTCTCTTTAAATTGTGT	184	208	180	188	197	228	169	213	196	183	337	290	292	327	321	143	154	169	142	139	103	121	125	143	130	45	66	87	78	33	42	52	74	91	119	27	29	33	34	40
TCTGCCTGCCTCACCTCCCAAAGTG	7	13	15	13	13	11	15	16	22	13	27	32	27	29	37	18	22	27	16	16	20	26	18	24	16	18	12	27	20	10	26	21	22	29	21	13	15	14	16	14
TCTGCCTGCCTCGCCTCCCAAAGTG	17	12	13	14	18	21	21	21	15	22	28	32	27	34	31	40	28	27	31	19	27	25	35	20	20	20	27	26	19	14	26	32	30	31	39	23	22	41	24	12
GTACAATATGACACACTGTCTGATT	679	780	789	794	865	808	812	995	855	870	1642	1385	1445	1452	1501	1081	908	1050	1030	900	2312	2058	1777	1384	1291	1175	978	983	904	719	3646	2752	1765	1893	1685	1415	787	790	817	782
GTACAATATGACGCACTGTCTGATT	758	840	789	903	954	1048	858	1026	962	900	1848	1656	1678	1657	1721	1586	1339	1444	1477	1201	2840	2625	2252	1771	1671	1779	1755	1744	1528	1152	4706	3760	2564	2613	2335	2353	1378	1472	1577	1490
TGGAACGATGCCACAAATAGAGGAC	226	219	236	223	253	193	201	257	191	205	406	461	463	459	432	133	117	153	151	143	283	344	382	256	224	38	62	54	53	46	265	320	292	271	301	30	22	25	22	20
TGGAACGATGCCTCAAATAGAGGAC	180	215	235	257	263	240	236	309	245	234	429	369	361	426	433	244	250	266	263	254	231	267	306	225	246	130	191	198	140	96	175	189	204	221	225	71	82	107	98	106
CTTACTGTGGGTCCCCAAAAAGATG	170	189	176	183	202	190	177	200	169	191	288	280	269	333	332	135	161	162	152	150	107	166	152	125	126	63	96	92	83	57	82	99	122	149	125	45	41	47	54	49
CTTACTGTGGGTTCCCAAAAAGATG	225	241	219	202	254	215	205	241	233	218	309	334	341	353	342	179	191	209	204	156	107	139	167	138	140	66	103	116	91	62	56	70	86	105	142	30	33	55	53	45
GGGAGTTCTTCCAGGTCACAGGTAG	465	543	546	552	589	611	581	693	629	636	956	827	903	945	975	772	759	810	797	681	695	805	737	580	606	656	804	814	652	467	624	654	585	622	661	583	489	632	540	507
GGGAGTTCTTCCGGGTCACAGGTAG	390	461	419	418	462	446	393	491	469	486	811	696	749	778	824	452	458	511	549	437	545	605	580	446	440	306	375	406	334	230	472	448	427	407	414	207	185	251	208	235
CTCTGGGAGGCCAGGGTGGGTGGAT	310	396	409	433	447	365	390	398	451	420	939	671	718	701	888	550	542	556	564	526	851	800	768	463	449	504	624	654	377	197	1043	953	810	567	574	586	569	537	334	288
CTCTGGGAGGCCGGGGTGGGTGGAT	129	145	153	137	155	101	131	152	152	129	280	231	267	271	305	159	161	142	168	105	192	256	239	150	138	118	177	181	83	42	273	223	204	170	148	135	145	142	61	43
GTGAATGACTCACGTCATTCTCGTG	189	237	196	223	244	213	184	229	208	211	414	219	253	311	396	167	180	146	160	176	317	241	217	218	266	150	128	151	130	120	230	162	154	186	242	116	68	84	99	110
GTGAATGACTCATGTCATTCTCGTG	210	225	274	259	288	258	253	297	266	275	527	346	411	381	523	286	260	248	268	269	432	413	410	309	356	219	254	275	241	189	430	363	253	306	386	188	167	170	187	245
TGGCCTCAGATCACCTACACATGCT	82	112	105	125	164	128	138	135	146	138	302	271	314	267	332	251	261	301	237	189	593	514	494	337	250	443	483	454	277	177	1107	751	691	636	482	892	555	704	453	330
TGGCCTCAGATCGCCTACACATGCT	65	91	84	56	61	85	56	79	84	84	164	156	187	144	169	191	180	197	168	142	275	295	278	142	136	306	381	376	214	133	495	374	385	267	234	693	520	630	367	257
AAGTCAGCAGTCAAGATCAAGTCAT	573	713	648	679	759	907	826	883	873	814	1447	1425	1574	1441	1408	2255	1969	2289	2122	1675	1948	1901	1952	1441	1256	3155	3242	3627	2660	1892	2715	2554	2527	2086	2068	3212	2756	4092	3360	3606
AAGTCAGCAGTCGAGATCAAGTCAT	664	752	651	712	803	920	883	977	956	926	1664	1459	1654	1537	1603	2620	2417	2736	2522	1888	2032	1845	1950	1442	1226	3789	4131	4452	3116	2063	2715	2572	2750	2167	1960	4009	3605	5538	4140	4072
TCATCAAAAGAAAGCAGAACGCAGA	553	622	621	618	633	755	688	783	708	734	897	982	954	1078	1107	776	717	766	763	719	464	589	581	543	645	281	384	395	407	486	293	362	367	473	677	135	102	173	250	344
TCATCAAAAGAAGGCAGAACGCAGA	709	823	766	753	777	909	829	965	904	940	1179	1267	1276	1278	1430	1285	1208	1241	1346	1237	853	1011	945	882	992	697	902	938	904	939	628	733	670	956	1152	346	345	530	697	1012
GAGCTAATAGGCACAGAGAGATCCA	907	1064	1065	1142	1190	1317	1295	1596	1479	1495	2192	2206	2377	2259	2262	3236	2891	3059	3064	2939	3866	3623	3100	2321	2127	5125	5156	5011	4023	3407	6892	5493	4041	3623	3238	6460	4284	5198	4753	5450
GAGCTAATAGGCGCAGAGAGATCCA	952	1118	1098	1140	1255	1517	1328	1665	1592	1613	2393	2440	2567	2420	2412	3830	3580	3944	3838	3359	4110	3595	3415	2507	2155	6038	6512	6515	5014	4058	6947	5762	4473	3797	3504	7810	5708	7303	6014	7226
TCAAAGTACAGTCACTGTGAGAAGT	873	982	859	940	934	1054	968	1136	1030	989	1634	1673	1698	1733	1638	1608	1419	1570	1750	1380	1206	1369	1374	1302	1288	980	1229	1391	1299	1199	996	1211	1180	1433	1612	655	613	870	1164	1408
TCAAAGTACAGTGACTGTGAGAAGT	2611	3081	2671	2759	2987	3638	3373	3779	3646	3323	5100	5100	5542	5210	5189	6628	6155	6666	6739	5479	3821	4400	4476	3944	4051	5043	6193	6759	6030	5412	3232	3711	3638	4372	4864	3423	3315	5105	6118	7666
GCAGTGTGGCTACGGGAGCAGCAGG	1171	1382	1307	1458	1539	1715	1612	1986	1961	1916	2732	2656	2835	2656	2754	5145	5509	5691	5177	4062	3255	3115	3081	1821	1489	8958	12014	11081	6037	3659	4712	4165	3380	2306	1931	12959	12532	14842	7755	6409
GCAGTGTGGCTATGGGAGCAGCAGG	1289	1476	1463	1445	1630	1892	1816	2209	2097	2127	2989	2755	3021	2802	2919	6113	6227	6175	6061	4902	3880	3444	3303	2083	1850	11505	13516	12995	7478	4775	5734	4702	3848	2801	2334	16635	14657	17168	9987	8849
TAGTAGAGACGGGGTTTCACCGTGT	762	755	765	793	739	753	716	762	736	689	1234	1074	1141	1204	1269	708	731	738	736	599	653	758	765	629	668	415	566	548	449	339	406	448	504	541	641	309	334	402	447	383
TAGTAGAGACGGTGTTTCACCGTGT	609	680	564	641	592	651	538	581	590	530	1087	841	883	954	1080	436	461	474	498	442	755	746	706	666	686	335	372	423	403	282	575	512	431	620	704	285	219	270	317	280
ATACCAGCTGCTCGGGAGGCTGAGG	278	330	330	327	355	347	341	458	397	415	777	593	655	609	681	695	775	814	755	647	712	735	648	381	329	887	1170	1169	638	333	965	794	748	524	485	1253	1014	1302	685	537
ATACCAGCTGCTTGGGAGGCTGAGG	580	697	647	689	810	768	755	866	871	832	1447	1283	1363	1359	1488	1710	1658	1809	1712	1433	1604	1603	1527	1019	861	2273	2793	2757	1590	946	2130	1960	1711	1338	1077	2904	2659	3248	2014	1502
GGACTAGGGGCTAGAGGGCGAGGTT	322	359	352	388	378	453	442	543	498	521	740	688	883	723	798	1182	1390	1306	1215	985	720	764	865	488	467	1963	2716	2568	1451	749	938	951	1112	665	701	2928	3091	3855	1908	1385
GGACTAGGGGCTGGAGGGCGAGGTT	274	302	294	313	345	426	351	451	435	461	552	584	666	622	705	1001	1201	1120	1050	866	561	613	647	373	364	1484	2302	2102	1018	532	712	764	802	545	478	2148	2502	3028	1351	991
CAATCTTTATAAAGTATCAGAAATG	678	739	709	662	635	618	562	643	544	505	413	511	416	482	430	131	125	133	148	101	44	92	81	81	84	8	21	18	22	19	10	15	11	34	33	3	2	3	2	6
CAATCTTTATAAGGTATCAGAAATG	544	599	634	584	561	562	574	525	503	469	518	543	535	558	538	179	155	160	202	146	100	143	145	171	181	18	35	33	45	36	31	46	45	69	65	7	4	9	9	14
TAGATTTGGAAGGGGGAGGCAAAGA	1248	1255	1195	1174	1246	1664	1481	1712	1690	1579	1736	1805	1777	1966	2051	3131	3515	3414	3360	2763	926	1141	1202	1151	1363	2653	3719	3996	3204	2714	556	744	800	1013	1375	1625	1952	3052	3062	3846
TAGATTTGGAAGTGGGAGGCAAAGA	1210	1357	1245	1228	1284	1659	1573	1847	1770	1634	2064	2008	2060	2085	2262	3650	3710	3898	3734	3135	1253	1487	1571	1467	1566	3346	4686	5026	4139	3449	786	1044	988	1238	1766	2280	2686	4306	4478	5432
AAGGCAAATGGAAGCTACAGAAACC	988	1058	1044	1042	1197	1448	1426	1628	1572	1653	1654	1801	1848	1824	1909	2992	3262	3166	3188	3076	1491	1634	1522	1176	1223	2937	3986	3567	2842	2452	1415	1501	1170	1203	1419	2202	2104	2409	2312	3210
AAGGCAAATGGAGGCTACAGAAACC	635	688	679	705	736	1056	921	1170	1159	1089	1211	1213	1229	1273	1368	2241	2516	2340	2430	2248	1107	1121	1112	764	855	2560	3507	3164	2269	1915	1012	1044	875	836	905	2163	2125	2375	2084	2591
AAAGAAAAAGTAGGGTTGGCAAATA	1893	2220	2144	2059	2243	2052	1964	2185	2110	2311	1454	1828	1471	1902	1781	838	842	777	920	898	509	549	484	527	553	153	225	159	228	228	231	221	137	176	221	38	39	24	53	62
AAAGAAAAAGTATGGTTGGCAAATA	1067	1328	1199	1227	1290	1182	1127	1247	1163	1194	832	1017	756	1046	956	444	442	343	460	482	264	325	263	260	298	81	105	90	101	92	126	117	71	112	139	22	15	18	27	35
TAAGCCTGGGCCAAGAGGAAAACAG	395	484	435	439	435	574	508	631	599	606	742	773	776	875	942	960	995	1003	1060	991	527	597	558	465	478	650	908	935	696	618	500	503	463	437	522	414	434	569	509	690
TAAGCCTGGGCCGAGAGGAAAACAG	355	359	349	363	412	430	490	510	548	522	609	656	624	689	697	816	949	853	935	841	410	508	457	315	343	631	932	867	630	500	365	405	345	329	348	409	434	596	446	615
CTGAGTTAAATACGAAAATGAGTGT	1383	1483	1424	1482	1531	1778	1633	1808	1737	1710	2033	2036	2016	2267	2121	1800	1633	1763	1813	1461	1158	1255	1220	1203	1193	920	989	967	999	856	856	877	779	975	1121	535	359	477	611	670
CTGAGTTAAATATGAAAATGAGTGT	2261	2622	2507	2467	2544	2681	2554	2856	2656	2638	2486	2667	2428	2897	2604	1676	1361	1562	1701	1410	1009	1154	1113	1075	1062	458	565	499	571	455	622	638	427	611	658	172	133	143	202	179
TTGGTCTATCTCCGTTGCTATCACC	58	73	64	55	77	89	66	70	74	62	115	84	107	110	122	69	85	114	95	66	157	130	109	93	87	96	94	81	79	40	170	136	118	139	137	95	76	96	99	59
TTGGTCTATCTCTGTTGCTATCACC	122	135	108	125	134	126	117	136	125	122	248	230	261	235	230	141	155	176	140	130	274	280	258	207	177	179	151	144	167	85	382	316	231	280	256	161	134	130	137	112
TGTTTTGTTGCAATGAATAGCTACA	206	219	268	234	267	272	244	296	268	292	498	435	436	446	412	307	320	333	323	257	386	411	411	310	298	260	279	323	268	197	355	353	348	368	382	188	163	212	256	184
TGTTTTGTTGCAGTGAATAGCTACA	224	223	226	274	271	302	256	325	301	272	468	423	430	418	446	513	492	465	487	378	431	477	483	344	321	512	581	627	525	320	455	455	348	436	433	538	467	619	580	485
GTCAGGAAGAAGACCCTTACAAATA	280	295	321	307	297	272	253	273	256	270	317	296	293	336	343	119	100	100	108	119	96	119	133	117	150	26	41	35	34	23	51	54	57	74	90	13	17	8	15	13
GTCAGGAAGAAGGCCCTTACAAATA	166	199	193	187	200	173	204	212	176	182	210	263	227	268	237	115	109	112	117	107	108	111	118	122	120	32	47	37	39	33	25	49	54	79	84	16	11	15	20	13
TTACAATTTGACATGATATTTGGGC	485	613	534	613	578	451	417	483	412	419	865	894	923	889	888	205	200	226	249	173	544	652	725	630	544	82	112	112	117	78	402	511	507	553	495	88	52	60	74	64
TTACAATTTGACCTGATATTTGGGC	304	378	343	348	389	283	246	341	268	247	601	616	613	607	634	106	106	117	137	110	356	460	440	399	379	35	67	62	62	59	249	312	273	343	389	41	34	32	52	31
CCACACCAGCCTGCTCTGTGTGTTT	41	39	44	37	38	38	40	38	51	49	74	53	55	57	87	30	34	36	36	31	59	22	52	34	42	23	38	32	20	19	46	34	25	29	36	31	25	38	22	18
CCACACCAGCCTTCTCTGTGTGTTT	23	8	20	20	17	15	21	23	16	16	26	15	15	29	22	16	14	18	14	12	13	12	9	6	12	5	8	4	7	2	3	3	4	6	9	6	8	8	6	4
TTAAAGTGTCTGATGTGTGCTGAGT	332	358	358	360	415	432	395	493	436	449	641	599	586	561	578	896	729	845	808	616	464	505	459	392	358	697	791	839	677	496	405	352	320	361	339	494	449	662	664	524
TTAAAGTGTCTGGTGTGTGCTGAGT	398	448	475	433	494	561	508	611	548	525	777	730	773	750	762	965	871	987	958	740	558	542	575	482	415	834	1046	1020	838	559	451	469	411	417	427	636	571	811	688	595
TTCAAGACTATACACACATATACAC	128	130	124	110	149	74	89	138	97	116	164	151	138	138	152	31	49	47	47	34	127	116	98	74	71	30	26	16	19	10	103	88	45	56	33	20	11	13	8	6
TTCAAGACTATATACACATATACAC	80	96	75	99	94	58	47	59	67	71	86	61	72	88	74	19	17	14	17	16	41	33	24	30	21	2	8	2	5	1	36	30	8	15	11	5	1	3	2	1
CCCCTCTTATGACTGAACTTATGCC	35	61	48	37	57	43	48	53	55	45	89	67	86	81	96	56	47	73	42	51	73	86	86	60	93	50	53	56	44	35	69	66	70	70	107	49	34	42	44	36
CCCCTCTTATGAGTGAACTTATGCC	78	100	88	109	112	117	95	108	102	98	159	155	154	146	193	100	108	97	94	93	129	125	151	131	101	67	102	88	88	64	95	104	75	84	132	66	57	66	84	67
CTGAGGTTCGGCGTTCTGTGGCTCC	33	18	31	13	33	37	22	24	29	32	40	49	52	43	51	72	79	72	92	70	26	28	33	28	21	116	160	136	84	47	24	27	36	31	36	125	128	212	111	78
CTGAGGTTCGGCTTTCTGTGGCTCC	10	15	18	16	19	25	27	24	29	17	22	23	31	24	45	36	58	55	49	43	13	25	14	19	12	36	52	57	43	19	13	13	17	14	19	36	44	50	40	40
TGGTAAGCTGGAACCAGCACTCATG	222	221	229	291	259	240	246	284	258	260	519	473	457	522	538	311	343	335	343	267	582	589	566	440	355	296	396	384	292	213	889	815	629	528	548	351	295	371	305	259
TGGTAAGCTGGAGCCAGCACTCATG	207	237	259	239	256	258	235	285	303	322	564	490	554	512	528	447	419	448	464	386	585	568	573	360	310	452	609	593	379	242	763	754	693	516	444	474	497	643	368	316
CTTTGGAGCACACTTATATGTCCTG	145	166	127	168	151	164	143	195	181	184	279	234	239	262	275	200	210	210	178	154	223	248	212	172	165	169	197	169	155	103	173	183	154	180	199	162	128	158	140	85
CTTTGGAGCACATTTATATGTCCTG	259	283	282	281	283	328	263	353	332	316	454	376	446	451	442	319	319	329	271	245	277	298	288	293	235	175	198	202	170	143	190	188	164	215	209	119	87	117	132	90
TTAGGTTATCTGCATGAACGGAAGG	587	676	601	630	684	720	699	826	752	728	811	885	832	875	896	787	716	833	838	771	444	496	493	527	462	334	449	519	455	369	282	313	308	325	439	163	158	219	282	292
TTAGGTTATCTGGATGAACGGAAGG	802	933	846	837	894	1084	1069	1183	1132	1140	1069	1200	1105	1200	1197	1415	1290	1375	1347	1311	494	601	663	543	545	686	894	930	731	667	326	392	334	364	481	315	308	433	467	553
TTAGGTTATCTGTATGAACGGAAGG	890	1064	988	1010	1017	1068	1005	1201	1090	1031	1122	1293	1199	1302	1321	855	838	938	931	815	557	710	673	592	576	350	383	429	411	357	336	366	304	414	474	140	119	167	227	222
TTAAAGTTAGTCAGTTCTATGCTTC	259	309	237	256	298	324	294	349	320	269	404	451	429	434	423	398	396	412	393	307	218	261	277	277	277	281	269	270	297	238	125	149	172	258	295	161	118	212	224	218
TTAAAGTTAGTCTGTTCTATGCTTC	322	362	323	347	356	430	336	435	407	351	533	488	544	520	519	420	442	437	401	345	272	308	343	366	382	265	293	321	286	257	138	198	222	285	360	189	142	214	238	239
CAGATTCATTTACACAGGTAAGAAC	330	322	303	329	354	339	312	351	308	282	517	549	557	563	584	273	267	277	271	210	299	411	402	383	363	137	178	167	179	138	189	242	285	350	425	80	67	105	135	116
CAGATTCATTTATACAGGTAAGAAC	283	339	286	293	330	313	291	308	320	298	450	482	446	473	418	202	200	201	216	143	205	265	247	260	251	86	93	96	94	77	115	139	124	172	209	41	30	29	38	34
TTTTCCCATCATAGTTGGGAATTCA	169	182	177	168	167	157	135	143	156	120	173	139	145	181	201	60	46	52	65	55	41	45	56	70	103	4	13	9	25	22	13	25	11	22	62	2	1	3	5	9
TTTTCCCATCATGGTTGGGAATTCA	219	239	248	244	215	253	211	230	218	207	304	245	239	289	325	106	92	91	123	107	63	85	85	111	184	24	28	39	45	45	17	28	28	61	121	7	10	5	11	23
AGCACATTTTCACTCTTATCTTGCA	61	55	52	54	53	66	52	55	63	81	89	82	104	100	91	67	66	67	69	55	72	74	65	70	59	38	61	58	53	34	69	50	54	79	76	40	36	38	41	31
AGCACATTTTCAGTCTTATCTTGCA	60	63	57	42	38	64	54	85	48	50	100	87	102	102	96	95	106	96	103	71	78	89	91	65	74	85	100	113	75	53	46	42	62	86	93	72	50	60	79	54
AGCACTTTGGGAAGCCAAGGCTGGT	236	229	242	220	276	301	262	306	296	249	544	323	373	364	519	438	505	458	472	438	298	267	343	211	263	327	513	541	339	235	243	236	267	274	326	287	417	647	420	445
AGCACTTTGGGAGGCCAAGGCTGGT	193	198	207	204	210	247	238	309	249	250	450	315	301	308	409	436	431	418	425	400	270	287	285	187	187	345	570	579	344	227	275	267	251	244	258	396	516	693	465	369
CTGGGATTACAGATGCGCGCCACCA	36	38	36	50	57	44	38	37	42	51	113	99	113	93	139	72	50	62	49	53	157	139	149	84	47	65	91	82	53	29	243	222	197	141	109	138	101	134	54	33
CTGGGATTACAGGTGCGCGCCACCA	68	81	72	68	81	53	55	64	54	79	181	172	170	195	170	79	86	96	66	66	228	223	226	143	90	89	133	112	67	50	387	340	318	212	155	180	130	134	65	50
AGTGAGCTGACACTGCGCCACTGCA	12	21	23	23	26	38	17	30	20	18	48	32	32	31	50	40	35	24	23	28	51	36	34	21	30	42	70	48	32	18	99	40	31	33	25	72	56	75	32	23
AGTGAGCTGACATTGCGCCACTGCA	38	49	49	49	62	34	26	43	43	34	100	77	74	79	83	20	21	30	31	29	127	94	69	46	49	31	18	30	15	8	147	94	72	74	61	25	11	13	10	7
TATAAATGGGAGGTCCCCTGCACAC	38	31	41	47	47	40	32	37	44	33	53	51	56	72	69	28	33	31	28	23	21	39	32	23	29	6	16	10	8	6	11	16	17	23	20	6	5	3	11	9
TATAAATGGGAGTTCCCCTGCACAC	38	58	62	46	42	44	38	48	36	44	68	55	46	82	79	20	19	25	18	14	17	17	38	22	21	6	5	7	9	6	8	11	11	11	19	2	4	2	6	4
CTAGGGGCATTGCTTCCTTTGTGGC	64	97	87	83	91	99	89	94	90	97	170	135	161	167	148	167	159	164	140	135	107	151	128	104	94	139	149	164	118	98	79	75	103	102	101	106	114	139	114	110
CTAGGGGCATTGTTTCCTTTGTGGC	157	218	205	222	211	275	218	270	245	248	378	321	390	409	423	321	283	335	297	273	229	277	321	276	274	222	300	329	262	208	176	180	205	238	270	168	147	223	215	185
AACCCTCAACCTCCAGGAGCTTAAT	27	21	42	29	31	34	18	26	27	33	41	39	41	39	47	14	16	12	18	14	16	16	18	17	19	2	7	6	3	5	12	5	10	12	17	1	2	2	6	2
AACCCTCAACCTTCAGGAGCTTAAT	49	54	51	42	63	46	44	51	40	48	64	65	55	80	85	30	28	28	22	23	19	28	39	25	36	5	6	11	10	8	17	9	17	20	32	4	3	6	7	7
AAGATGAGAGATAAGAAAAACAAAA	1076	1203	1161	1236	1387	1227	1233	1417	1384	1622	698	867	694	879	909	474	601	508	574	642	383	347	268	271	234	113	173	121	115	113	193	195	96	83	108	39	26	21	25	31
AAGATGAGAGATGAGAAAAACAAAA	1785	1991	1987	2059	2321	2671	2637	2990	2911	3221	1699	1963	1631	2048	2085	2522	2874	2420	2529	3023	994	1004	772	705	777	1300	1832	1189	1064	1037	562	578	261	337	430	504	447	318	364	535
ATAGAGGGCAAGAGAACGAGAGATT	1174	1260	1228	1184	1368	1391	1310	1557	1489	1536	2140	2227	2313	2182	2391	2051	1964	2020	2131	1822	1985	2063	2108	1761	1685	1681	2184	2241	1752	1399	1851	1997	1823	1746	1842	1192	1267	1572	1476	1616
ATAGAGGGCAAGGGAACGAGAGATT	1903	2163	2050	2183	2277	2197	2214	2597	2346	2393	3726	3794	4043	3869	4110	3328	3291	3405	3592	2972	3300	3500	3500	2821	2757	2628	3491	3606	2666	2211	3104	3230	3120	3073	3182	1916	1991	2562	2244	2594
CTGGTTTCCAGCAATTCTCCTGCCT	18	16	23	18	13	21	20	23	23	25	21	23	28	31	32	23	19	25	27	30	17	12	14	7	7	18	9	17	18	10	5	6	10	8	8	9	7	12	11	11
CTGGTTTCCAGCGATTCTCCTGCCT	16	14	18	17	20	31	21	32	25	21	23	26	29	30	33	29	36	32	35	25	19	28	12	14	15	17	14	23	26	13	6	14	10	13	17	15	17	14	11	12
TTAAATGAGATAATGCTTAAAAGAC	1075	1145	1037	1061	1108	1173	1036	1263	1117	1103	1037	1062	1013	1118	1101	670	527	613	622	548	233	336	311	382	435	102	126	144	179	188	53	79	120	192	295	28	24	29	54	86
TTAAATGAGATAGTGCTTAAAAGAC	1010	1236	1059	1091	1098	1289	1132	1301	1218	1113	1230	1277	1258	1368	1261	985	855	976	1048	906	352	502	527	564	609	239	324	353	424	387	130	197	212	329	454	70	65	83	186	206
ACAGTGGTTCTCAGGATATTATCAG	561	621	621	601	645	626	556	662	642	628	993	1042	1004	1045	1078	604	566	652	647	572	763	873	872	677	663	402	461	464	432	318	676	670	606	659	661	260	257	245	251	263
ACAGTGGTTCTCGGGATATTATCAG	594	638	578	642	692	659	610	727	619	637	1181	1057	1137	1137	1128	671	689	713	689	557	888	914	1003	733	730	429	585	541	478	357	728	786	669	737	779	308	308	354	329	331
TTCAGCCCATTTCCTCCCACTTCCA	5	7	2	13	8	5	5	6	8	5	8	10	5	4	9	3	6	7	12	3	6	3	5	6	9	4	9	9	3	2	4	5	2	7	3	3	2	3	5	4
TTCAGCCCATTTTCTCCCACTTCCA	10	10	4	8	5	11	9	15	8	10	8	8	6	3	15	8	4	12	7	4	11	11	6	7	14	9	3	5	6	5	3	4	4	7	12	2	4	3	3	6
CGATCTGATCCACAAGGGAGCCTTT	150	175	153	180	184	204	182	216	195	185	327	277	333	312	316	288	286	342	274	250	216	260	267	226	224	160	235	270	244	185	158	226	235	268	327	94	138	195	205	243
CGATCTGATCCAGAAGGGAGCCTTT	299	297	293	328	323	358	372	385	387	361	605	532	554	597	651	544	546	597	608	516	337	401	435	400	416	313	471	547	457	382	204	265	305	441	506	200	221	348	372	526
AGGAAGCACTAAACATGGAAAGGAA	2358	2636	2612	2500	3012	3504	3430	3937	3822	3868	3989	4387	4303	4335	4646	6113	6817	6266	6399	6645	3765	3788	3288	3019	3141	5658	7189	6244	5282	5370	3721	3382	2575	2895	3466	4111	3588	3982	4245	6471
AGGAAGCACTAAGCATGGAAAGGAA	1363	1537	1415	1417	1638	2098	1981	2353	2258	2389	2455	2661	2653	2679	2764	4960	5545	5127	5174	5147	2716	2695	2346	2060	2057	6200	8030	7156	5690	5257	2886	2641	2021	2250	2703	5419	5021	5864	5570	8050
TGAGAAGAATGCACTTTCTGCTGTT	266	262	258	266	287	344	298	347	334	302	509	481	566	515	545	627	664	713	637	554	349	420	437	465	485	547	615	742	644	491	293	360	401	512	638	414	392	657	785	865
TGAGAAGAATGCGCTTTCTGCTGTT	374	444	405	410	371	563	470	590	537	470	774	751	783	752	816	1063	1136	1245	1187	956	490	599	722	579	653	840	1267	1515	1271	973	335	481	601	768	934	660	809	1461	1372	1695
TCACCCAGGCTACAGTGAAACCTGG	212	216	222	235	244	233	206	279	272	248	516	364	418	418	470	387	403	421	385	362	546	463	478	339	313	394	475	438	315	222	783	565	448	443	354	497	409	526	373	329
TCACCCAGGCTAGAGTGAAACCTGG	269	291	293	291	343	361	313	400	359	388	613	502	506	539	628	600	619	611	594	622	585	571	541	413	384	610	777	782	531	391	697	622	542	461	477	676	629	804	620	546
AGAATCGCTTGAACTCGGGAGGTGG	433	540	467	486	512	662	615	764	714	688	793	769	907	865	975	1466	1456	1524	1458	1213	476	561	575	462	453	1205	1775	1869	1095	673	386	432	526	442	496	964	1108	1522	1000	1024
AGAATCGCTTGATCTCGGGAGGTGG	438	483	462	480	477	605	611	651	642	578	748	759	784	847	937	1121	1222	1208	1192	1019	447	583	638	434	479	892	1267	1348	787	550	404	494	495	475	481	645	737	1114	758	730
GGTCAGTTTTTGTTTTTGTTTTGTT	305	269	237	258	278	278	274	288	238	222	190	172	184	248	271	65	80	75	94	80	50	68	57	60	80	13	20	23	32	32	16	14	8	15	42	6	7	4	1	4
CAGTTTTTGTTTTTGTTTTGTTTTG	638	714	649	682	670	673	565	706	566	600	520	552	484	619	685	150	177	180	197	169	123	168	171	134	220	27	37	45	34	44	35	24	30	60	62	13	9	4	7	12
TCCCAGCTACTCAGGAGGCTAAGGA	184	201	192	219	204	242	215	241	239	226	350	299	302	321	367	274	264	255	278	275	231	256	261	209	201	153	221	250	190	181	187	181	164	174	245	132	111	149	179	188
TCCCAGCTACTCGGGAGGCTAAGGA	182	187	180	195	209	233	181	230	201	208	333	274	299	293	342	194	231	206	254	212	172	205	226	180	167	122	185	191	129	104	155	145	123	175	181	89	90	113	101	122
GCTTTTGAAGTCTACTGGTTAGGTG	639	661	594	600	638	794	733	863	712	664	989	965	1050	1027	1068	1076	992	1085	1105	772	337	481	600	581	560	496	641	828	713	511	145	217	329	396	569	165	223	418	524	511
TGAAGTCTATAAATTACCACTGGTT	305	353	288	339	308	315	251	314	234	232	410	380	331	454	414	80	83	90	105	65	103	171	158	144	173	12	23	21	31	21	53	54	52	96	115	11	14	9	12	7
TCTCCAACAGGGCAATTACTTCATC	55	68	54	56	62	58	43	69	65	53	118	113	104	112	145	36	23	27	38	25	66	98	87	88	77	8	12	10	18	8	48	49	64	77	90	11	5	5	10	6
AGGGCAATTACTTCATCTGGAATTA	296	322	301	320	301	287	278	286	262	256	483	482	437	453	471	129	135	159	161	129	199	260	262	260	268	35	34	65	44	48	78	121	146	215	267	15	15	21	28	29
AGTCTCACTCTGTCACCCAGGCTGG	86	104	101	100	96	111	99	101	123	132	222	153	158	168	226	161	187	158	133	161	199	166	176	129	131	170	230	219	150	101	267	150	165	155	160	224	178	225	150	178
GTCTCACTCTGTCACACCCAGGCTG	54	67	62	66	72	63	71	80	84	85	130	124	111	124	142	96	97	107	97	82	151	114	114	89	92	109	117	118	78	70	143	142	100	112	137	131	103	146	111	86
CCAGGTGGAGATAATTGAATCATGG	689	752	732	763	790	903	929	978	1006	972	1127	1225	1124	1199	1188	1511	1449	1629	1557	1329	645	763	736	482	405	947	1345	1476	714	403	505	554	499	389	291	563	624	772	424	343
CCAGGTGGAGATCATTGAATCATGG	582	648	663	697	701	816	784	906	918	862	1110	1133	1247	1114	1162	1711	1648	1808	1669	1417	720	870	882	526	470	1429	1862	2037	1055	605	717	796	778	571	438	1045	1062	1403	841	620
GTGAAGACCGGGGACATTACTGTAC	558	642	630	708	674	707	643	727	751	745	1405	1372	1402	1413	1470	1132	1115	1113	1116	940	1765	1762	1608	1353	1176	1344	1578	1401	1198	838	2292	2210	1768	1838	1663	1719	1276	1490	1265	1097
TGAAGACCGGGGAACATTACTGTAC	429	485	465	464	526	519	514	548	521	508	1093	981	965	1035	1078	681	762	722	736	637	1153	1298	1149	906	827	774	886	814	682	468	1542	1517	1214	1216	1156	942	745	773	704	675
CCTAAGGCATGACATTGATTAAGTG	563	606	569	544	680	679	610	746	706	691	1237	1120	1260	1142	1202	1101	972	1034	1192	901	1155	1186	1187	1003	933	763	866	1014	967	755	1154	1104	1075	1162	1195	532	469	731	791	765
CCTAAGGCATGATATTGATTAAGTG	660	721	736	730	771	738	681	845	773	747	1297	1264	1306	1344	1263	721	627	855	860	647	1018	1104	1128	857	887	285	331	471	465	366	848	885	936	938	976	171	156	205	278	276
GGTGCAGCACACAAGCATGGCACAT	457	468	519	509	570	568	524	646	691	723	1452	1304	1326	1302	1355	1516	1719	1620	1421	1314	3153	2642	2293	1362	1136	3346	3945	3414	1971	1136	8413	5702	3987	2720	1948	8790	6164	6266	3277	2388
GGTGCAGCACACCAGCATGGCACAT	281	269	277	349	384	338	344	360	368	379	816	732	785	724	826	841	919	884	811	711	1796	1517	1346	790	607	1763	2214	1919	1006	545	4871	3331	2410	1588	1101	5310	3591	3647	1752	1264
ATTGTAGGACATACTCCACCAAAAT	134	178	154	146	167	155	127	140	131	162	211	225	202	238	270	61	58	65	69	54	142	142	158	151	137	27	36	27	40	31	120	111	98	119	130	28	19	13	19	12
ATTGTAGGACATGCTCCACCAAAAT	291	359	351	360	371	348	314	331	307	282	521	485	498	592	529	215	204	196	212	168	435	473	412	382	364	112	141	133	129	116	345	352	294	353	403	76	72	58	90	76
GAGGCTGAGGCCAGAGAATCGCTTG	151	172	183	182	203	225	233	269	237	245	403	346	384	374	409	595	581	609	579	532	233	327	324	213	179	608	898	865	508	324	257	283	329	207	233	504	648	950	464	464
GAGGCTGAGGCCGGAGAATCGCTTG	175	197	173	208	210	256	239	281	267	259	368	345	355	343	418	595	608	666	613	506	204	287	298	194	171	571	861	935	488	273	199	294	316	235	192	562	727	960	496	404
TAATCATTATGCTTCCATCTTCTTC	39	30	27	35	40	33	36	54	38	56	51	47	48	53	70	27	38	50	41	34	20	32	29	40	48	18	27	30	17	18	17	24	19	32	47	11	15	19	21	17
ATCATTATGCTTCCATCCATCTTCT	16	17	17	16	17	20	16	19	20	16	23	27	29	22	25	15	9	14	17	9	10	12	13	11	11	7	5	3	2	4	9	5	7	16	20	4	3	5	4	4
CTTTAGTCATTCATCTGCTAATGGA	159	168	157	177	163	209	181	177	168	175	221	233	244	227	223	191	187	219	212	140	115	149	142	106	125	127	159	160	124	120	72	89	71	117	108	80	79	92	128	105
CTTTAGTCATTCCTCTGCTAATGGA	45	44	42	41	49	41	45	43	50	51	62	56	50	56	63	54	46	52	58	48	43	35	32	27	24	30	27	41	30	26	13	18	18	22	28	13	15	24	22	26
TACCCAGTATGGAGTGCAGTGGTGC	1642	1883	1903	1924	2298	2158	2111	2549	2398	2320	5070	4301	4734	4638	4940	5870	5607	5785	5423	4818	11673	9451	8227	5827	4861	16006	14933	14189	9792	6835	26566	17691	12624	10321	7975	38139	22711	24045	17229	14768
ACCCAGTATGGAGTGTGCAGTGGTG	1113	1348	1304	1343	1511	1551	1527	1839	1752	1649	3404	2924	3158	3036	3114	4262	4095	4156	4139	3430	6272	5391	4860	3088	2389	10311	10454	9918	5894	3605	13571	9454	7295	4998	3865	22574	15340	16249	9902	7518
ATTGGTTTATGTACCTATTTTTATA	184	209	229	180	213	146	146	154	139	145	238	223	219	229	223	27	31	24	35	20	72	98	85	79	77	8	8	9	7	5	27	29	24	36	49	4	4	2	1	1
ATTGGTTTATGTGCCTATTTTTATA	222	260	224	248	245	199	155	205	160	207	265	305	242	271	316	67	68	67	79	52	122	162	142	119	148	19	22	18	28	21	75	70	44	82	81	14	5	8	12	9
TGGAAATAAGGAAGGTCTAAATGAA	1672	1875	1634	1667	1684	2131	2078	2364	2126	2071	1664	1970	1840	2038	2079	2440	2247	2378	2344	2179	472	605	671	642	764	701	947	1062	1104	990	179	207	240	355	556	190	216	345	457	724
TGGAAATAAGGATGGTCTAAATGAA	1448	1617	1446	1451	1532	1865	1749	2071	1846	1712	1705	1844	1688	1892	1853	2264	1962	2063	2079	1883	562	683	775	725	820	765	959	1077	1026	951	214	297	324	429	566	197	228	400	503	689
GCACATGCCCCTATGCCCAGCTTGT	20	16	13	15	17	24	10	16	9	18	42	26	29	29	36	17	22	24	18	11	39	39	37	19	25	23	28	19	14	5	55	40	45	38	22	38	27	40	15	11
TGCCCCTATGCCCAGCTTGCCCAGC	9	10	24	19	18	12	12	14	11	15	26	23	39	25	24	15	21	10	13	13	40	30	44	21	24	22	18	25	16	7	74	52	42	43	34	19	21	15	12	6
CAAGACCATGGCCTGACCAGCCCAC	21	39	36	36	50	32	26	36	24	37	81	69	61	67	88	48	55	55	57	37	58	64	67	49	46	48	54	64	44	20	59	69	66	74	85	78	51	82	48	48
CAAGACCATGGCTTGACCAGCCCAC	49	63	50	69	65	70	48	71	75	57	136	131	102	107	150	66	86	79	70	57	106	120	140	99	89	53	79	80	56	38	106	124	120	130	134	71	63	76	49	53
TCTCATTCCTCAGGCACCCTGCAGA	42	43	45	37	49	54	42	52	54	42	66	44	58	72	81	60	56	60	72	49	51	57	49	50	48	40	58	46	48	40	40	31	33	30	44	41	30	44	38	36
TCTCATTCCTCATGCACCCTGCAGA	24	33	29	26	27	38	37	42	21	33	57	53	50	47	59	48	49	46	38	40	29	42	45	30	38	41	48	43	36	23	42	33	36	35	39	32	32	28	28	29
GATTGCTTGAGCCTGGGAGGTTGAG	932	968	921	932	980	1339	1269	1428	1394	1383	1603	1614	1781	1710	1761	3358	3473	3752	3394	2671	1087	1261	1416	924	829	3626	5100	5528	3060	1625	966	1067	1165	954	992	3549	3873	5986	3132	2651
GCTTGAGCCTGGGAGGTTGGGAGGT	1311	1411	1343	1360	1481	1693	1667	1896	1856	1794	2623	2526	2758	2664	2915	3954	4196	4389	4041	3181	2115	2341	2502	1705	1683	5016	6699	7066	4010	2442	2196	2413	2744	2154	2131	5808	5996	8580	5004	4134
CCAGGCTGGATGACGGTGGCATGAT	308	396	372	386	417	468	402	479	490	456	930	830	940	869	952	1315	1261	1304	1251	1071	1334	1316	1240	767	729	2351	2828	2779	1567	1004	2303	1900	1862	1458	1239	4200	3582	4672	2714	2258
CCAGGCTGGATGGCGGTGGCATGAT	239	277	254	272	282	276	236	352	310	320	665	611	619	591	699	899	838	920	861	707	837	823	816	481	440	1622	1851	1982	924	567	1403	1223	1122	837	732	2957	2399	3516	1671	1345
ATTAAAAATGACCGTCATCTCTGGT	101	79	94	88	82	101	108	76	91	98	107	130	124	117	124	99	82	96	76	96	45	68	56	73	89	37	40	40	44	55	28	41	55	63	100	22	19	39	39	66
ATTAAAAATGACTGTCATCTCTGGT	509	577	551	509	519	689	608	727	627	583	845	812	775	870	904	772	773	732	752	751	376	482	480	535	593	352	454	473	428	485	223	317	316	482	652	190	220	319	385	521
TGTCAGGTTTGTCAAAGATCAGAGG	1153	1240	1234	1197	1311	1445	1401	1650	1457	1300	1872	1847	1749	1957	1955	2074	1849	1995	1970	1654	801	1101	1119	1100	1213	1011	1457	1646	1569	1312	340	530	651	839	1026	450	550	910	1053	1174
TGTCAGGTTTGTTAAAGATCAGAGG	614	709	589	627	594	706	666	731	704	589	847	866	829	910	817	701	673	731	697	537	271	338	455	480	439	261	387	449	418	317	101	185	182	282	350	80	114	193	259	278
CTGCAGCTGAAGGTCCTGTCTGTTA	331	394	387	390	429	462	453	491	448	416	786	694	692	644	725	933	1000	1007	892	779	698	663	635	485	461	1051	1343	1388	824	508	823	675	682	590	548	1365	1146	1657	1003	813
CTGCAGCTGAAGTTCCTGTCTGTTA	227	228	232	233	242	284	232	316	274	271	411	393	461	418	387	507	561	597	506	443	275	298	332	256	235	442	641	648	412	314	294	318	309	300	263	470	455	677	475	423
ACTTCGGCCTCCCGGGTTCAAGCGA	18	15	10	11	16	21	11	12	17	14	16	21	29	25	19	19	23	31	23	18	11	10	12	11	9	8	18	10	9	8	4	7	11	10	15	7	5	9	6	7
ACTTCGGCCTCCTGGGTTCAAGCGA	31	18	15	20	36	28	21	33	29	29	55	45	50	47	58	44	60	43	47	36	19	21	28	23	19	29	42	44	20	15	13	19	25	23	42	15	13	31	19	18
CTTGGCCTCCCAAGCTGGGATTACA	89	103	76	82	95	99	91	90	100	97	196	153	174	197	190	124	122	124	149	116	160	181	163	142	123	111	153	153	108	62	170	172	176	169	160	118	118	154	115	90
TGGCCTCCCAACGTGCTGGGATTAC	37	38	39	46	47	42	51	40	53	51	83	69	79	79	74	56	90	79	55	55	72	49	71	52	52	62	73	72	45	26	53	83	77	66	50	73	93	95	55	38
TCAAGGTATATGCTCATGTCACACT	511	573	607	637	698	685	630	810	767	699	1298	1202	1290	1202	1224	1301	1107	1196	1184	1090	2162	1962	1657	1390	1165	2013	1648	1636	1466	1023	3916	2961	2074	2032	1668	2663	1514	1725	1783	1628
TCAAGGTATATGTTCATGTCACACT	692	804	855	867	952	911	847	1035	968	907	1690	1563	1576	1578	1619	1484	1136	1341	1381	1172	2267	2203	1853	1546	1328	1689	1408	1490	1298	975	3367	2860	1915	2057	1675	1896	1125	1210	1460	1221
TACTGGCAAAACAAATCCAGCAGCA	286	292	277	281	280	338	290	333	321	302	531	512	458	547	539	298	278	295	300	334	394	396	412	366	387	149	184	168	169	146	348	328	279	325	359	95	76	86	104	115
TACTGGCAAAACGAATCCAGCAGCA	421	484	423	458	488	497	516	550	571	548	815	791	845	858	915	712	717	675	736	671	656	782	712	611	558	441	582	541	515	435	635	675	589	648	720	285	254	306	382	405
ACTCAGGGACGTAAAGAGGCTTAAC	590	564	533	492	521	682	610	668	632	620	976	964	1041	1025	1150	747	787	808	891	763	590	738	745	686	748	435	701	695	679	584	388	497	573	692	962	243	272	422	547	746
AGGGACGTAAAGAGGTGAAGAGGCT	1996	2134	2042	1972	2368	2897	2743	3264	2950	2926	3661	3723	3815	3796	4066	7389	7743	7696	7465	6435	2789	3210	3362	2712	2968	8554	11899	11960	9418	7334	2309	2847	2948	3193	3930	7379	8743	13232	11402	14507
GTGTTTAGGCAGCAAGGAAGCCAGT	1076	1250	1217	1295	1370	1606	1494	1790	1694	1630	2680	2459	2876	2564	2764	4341	4349	4673	4176	3249	3158	3231	3365	2187	2139	6356	8309	9061	5959	3917	3946	3838	4066	3623	3171	7921	8134	12067	8914	8021
TTTAGGCAGCAAGGAAAGGAAGCCA	654	723	681	633	722	911	897	1021	989	964	1100	1219	1283	1239	1304	2317	2233	2351	2298	1870	820	986	1136	863	869	2216	3176	3600	2748	2077	608	842	914	976	1141	1617	1965	3352	3022	3684
TATTCCAAATGAATATCATAACTGA	661	763	732	692	721	646	601	611	571	519	498	499	412	513	495	141	134	133	164	117	90	131	112	128	146	19	30	16	39	24	29	36	26	47	58	9	5	1	10	8
TATTCCAAATGAGTATCATAACTGA	662	737	664	661	701	702	658	704	663	636	705	695	613	739	652	305	284	281	310	260	217	243	258	257	278	66	102	73	102	89	93	111	107	162	164	23	20	22	51	32
AAGAAAGAAAGAGAGAGTGAGAAAG	2121	2572	2488	2498	2893	4004	4293	4507	4547	5016	1686	2218	1895	2214	2364	7385	9693	7172	7021	7973	1090	977	745	725	719	7101	10554	6324	4100	3880	745	615	301	263	367	4045	3919	2605	1954	2545
AAAGAGTGAGAAAGAAAGAAAGAGT	4569	5525	4989	5063	5855	8170	8626	9549	9796	10348	5186	6250	5853	6295	6963	19861	25709	20973	20843	21490	3922	3616	3094	2591	3039	25057	36216	24945	16698	14978	3016	2562	1521	1550	2299	19731	19249	16179	11856	15902
ATTCTTTCTAGCATGAGATTGGAGA	276	324	253	278	306	323	294	372	314	282	416	412	387	393	408	303	265	300	324	287	145	187	208	209	232	135	140	173	184	176	53	89	93	134	259	38	42	72	109	120
ATTCTTTCTAGCGTGAGATTGGAGA	265	296	302	308	296	366	312	365	355	285	400	419	420	396	519	345	306	343	305	250	190	228	246	217	286	122	167	181	207	184	79	126	140	174	264	48	61	66	124	143
GACACCACCATGCCTAATTCTTGTA	65	76	81	97	74	76	57	94	68	59	131	121	139	132	127	46	57	62	55	41	57	70	77	80	78	24	27	24	32	21	47	49	50	68	60	12	13	14	20	13
CACCACCATGCCTGTCTAATTCTTG	60	46	62	78	64	54	58	74	67	66	106	106	104	123	123	61	66	77	62	43	102	116	83	74	83	45	53	40	39	27	114	97	82	89	95	44	24	46	34	29
AACTATTGCTAAGAAAACGGGAAGG	1007	1173	1060	1027	1129	1129	1143	1228	1231	1168	1594	1659	1613	1737	1898	821	847	931	1007	935	1164	1135	1207	1038	1076	407	551	524	523	471	932	935	752	846	1075	354	252	266	327	402
AACTATTGCTAATAAAACGGGAAGG	1040	1151	1059	1031	1119	976	924	1032	979	952	1622	1641	1516	1667	1755	362	357	412	505	368	984	982	975	871	867	136	189	153	190	151	640	712	557	652	757	136	76	58	81	86
ATGGCAACACAACAGGTATTTTTTA	83	110	88	74	77	83	76	101	87	88	130	165	137	158	147	34	51	39	40	36	61	61	68	65	73	17	18	20	21	18	22	39	37	61	54	9	6	4	14	4
[truncated: 4,786 more rows]
