# Supplementary material for: A sequential methodology for the rapid identification and characterization of breast cancer-associated functional SNPs
Source: Nat Commun. 2020 Jul 3;11:3340. doi: 10.1038/s41467-020-17159-8 (PMC7334201; doi:10.1038/s41467-020-17159-8)
Supplement: Supplementary file 4 — Source Data [file 41467_2020_17159_MOESM4_ESM.zip › Data for Figure 4-5/Source data for Figure 4.xlsx]

## Sheet: Sheet1
Figure 4
		antiPARP-1				antiPARP-1			antiPARP-1				antiPARP-1			antiPARP-1
		anti-PARP-2			antiTFAM				anti-TEAD1				anti-TEAD3				anti-NFIB
