# Supplementary material for: A sequential methodology for the rapid identification and characterization of breast cancer-associated functional SNPs
Source: Nat Commun. 2020 Jul 3;11:3340. doi: 10.1038/s41467-020-17159-8 (PMC7334201; doi:10.1038/s41467-020-17159-8)
Supplement: Supplementary file 4 — Source Data [file 41467_2020_17159_MOESM4_ESM.zip › Data for Figure 4-5/Source data for Figure 5A.xlsx]

## Sheet: Sheet1
	shRNA knockdown for PARP2			shRNA knockdown for TFAM			shRNA knockdown for TEAD1			shRNA knockdown for TEAD3			shRNA knockdown for NFIB
	shCon	shPARP2		shCon	shTFAM		shCon	shTEAD1		shCon	shTEAD3		shCon	shNFIB
	1.04795	0.179686		0.873083	0.166044		0.809066	0.176044		0.837869	0.171008		1.14099	0.156838
	1.18332	0.139591		0.956106	0.145102		1.04481	0.245102		1.07464	0.235738		1.10378	0.15481
	0.768726	0.199375		1.17081	0.18789		1.14612	0.20789		1.0875	0.218763		0.755225	0.205778
	1	0.0954323		0.923855	0.191301		0.899106	0.167734		0.75598	0.397751		1	0.14753
	0.966615	0.110122		0.988786	0.200297		0.989283	0.134857		0.994951	0.185689		1.92454	0.279337
	1.05822	0.0639081		1.08736	0.205604		1.11161	0.141028		1.24907	0.182871		1.66836	0.225022
	how to analyze			how to analyze			how to analyze			how to analyze			how to analyze
	Table Analyzed	PARP2-KD		Table Analyzed	TFAM-KD		Table Analyzed	TEAD1-KD		Table Analyzed	TEAD3-KD		Table Analyzed	NFIB-KD
	Column B	shPARP2		Column B	shTFAM		Column B	shTEAD1		Column B	shTEAD3		Column B	shNFIB
	vs.	vs.		vs.	vs.		vs.	vs.		vs.	vs.		vs.	vs.
	Column A	shCon		Column A	shCon		Column A	shCon		Column A	shCon		Column A	shCon
	Unpaired t test			Unpaired t test			Unpaired t test			Unpaired t test			Unpaired t test
	P value	<0.0001		P value	<0.0001		P value	<0.0001		P value	<0.0001		P value	0.0001
	P value summary	****		P value summary	****		P value summary	****		P value summary	****		P value summary	***
	Significantly different (P < 0.05)?	Yes		Significantly different (P < 0.05)?	Yes		Significantly different (P < 0.05)?	Yes		Significantly different (P < 0.05)?	Yes		Significantly different (P < 0.05)?	Yes
	One- or two-tailed P value?	Two-tailed		One- or two-tailed P value?	Two-tailed		One- or two-tailed P value?	Two-tailed		One- or two-tailed P value?	Two-tailed		One- or two-tailed P value?	Two-tailed
	t, df	t=14.61 df=10		t, df	t=17.78 df=10		t, df	t=14.89 df=10		t, df	t=9.476 df=10		t, df	t=5.916 df=10
	How big is the difference?			How big is the difference?			How big is the difference?			How big is the difference?			How big is the difference?
	Mean ± SEM of column A	1.004 ± 0.05592, n=6		Mean ± SEM of column A	1 ± 0.04501, n=6		Mean ± SEM of column A	1 ± 0.05246, n=6		Mean ± SEM of column A	1 ± 0.07328, n=6		Mean ± SEM of column A	1.265 ± 0.1797, n=6
	Mean ± SEM of column B	0.1314 ± 0.02107, n=6		Mean ± SEM of column B	0.1827 ± 0.009356, n=6		Mean ± SEM of column B	0.1788 ± 0.01706, n=6		Mean ± SEM of column B	0.232 ± 0.03461, n=6		Mean ± SEM of column B	0.1949 ± 0.02118, n=6
	Difference between means	-0.8728 ± 0.05975		Difference between means	-0.8173 ± 0.04597		Difference between means	-0.8212 ± 0.05517		Difference between means	-0.768 ± 0.08105		Difference between means	-1.071 ± 0.181
	95% confidence interval	-1.006 to -0.7396		95% confidence interval	-0.9197 to -0.7149		95% confidence interval	-0.9441 to -0.6983		95% confidence interval	-0.9486 to -0.5874		95% confidence interval	-1.474 to -0.6673
	R squared (eta squared)	0.9552		R squared (eta squared)	0.9693		R squared (eta squared)	0.9568		R squared (eta squared)	0.8998		R squared (eta squared)	0.7777
