# Supplementary material for: A sequential methodology for the rapid identification and characterization of breast cancer-associated functional SNPs
Source: Nat Commun. 2020 Jul 3;11:3340. doi: 10.1038/s41467-020-17159-8 (PMC7334201; doi:10.1038/s41467-020-17159-8)
Supplement: Supplementary file 4 — Source Data [file 41467_2020_17159_MOESM4_ESM.zip › Data for Figure 4-5/Source data for Figure 5B.xlsx]

## Sheet: Sheet1
	FGFR2 in shPAPR2 kd cells			FGFR2 in shTFAM kd cells			FGFR2 in shTEAD1 kd cells			FGFR2 in shTEAD3 kd cells			FGFR2 in shNFIB kd cells
	shCon	shPARP2		shCon	shTFAM		shCon	shTEAD1		shCon	shTEAD3		shCon	shNFIB
	0.967675	0.525484		0.801044	1.05196		0.801044	1.82583		0.801044	1.8031		0.967675	3.91221
	0.848044	0.414663		1.00882	1.24854		1.00882	2.74682		1.00882	2.32812		0.848044	3.31582
	1.18428	0.520799		1.19013	1.38266		1.19013	2.2231		1.19013	1.90416		1.18428	4.87188
	1	0.611479		0.933157	1.28239		0.933157	1.92801		0.938074	1.96815		0.933157	1.62059
	1.22925	0.720992		0.966823	1.34105		0.966823	1.93138		0.921601	2.03141		0.966823	1.85303
	1.61031	0.36946		1.10002	1.09592		1.10002	1.75447		1.14032	1.89207		1.10002	2.49511
	how to analyze			how to analyze			how to analyze			how to analyze			how to analyze
	Table Analyzed	PARP2-FGFR2		Table Analyzed	TFAM-FGFR2		Table Analyzed	TEAD1-FGFR		Table Analyzed	TEAD3-FGFR2		Table Analyzed	NFIB-FGFR2
	Column B	shPARP2		Column B	shTFAM		Column B	shTEAD1		Column B	shTEAD3		Column B	shNFIB
	vs.	vs.		vs.	vs.		vs.	vs.		vs.	vs.		vs.	vs.
	Column A	shCon		Column A	shCon		Column A	shCon		Column A	shCon		Column A	shCon
	Unpaired t test			Unpaired t test			Unpaired t test			Unpaired t test			Unpaired t test
	P value	0.0005		P value	0.0129		P value	<0.0001		P value	<0.0001		P value	0.003
	P value summary	***		P value summary	*		P value summary	****		P value summary	****		P value summary	**
	Significantly different (P < 0.05)?	Yes		Significantly different (P < 0.05)?	Yes		Significantly different (P < 0.05)?	Yes		Significantly different (P < 0.05)?	Yes		Significantly different (P < 0.05)?	Yes
	One- or two-tailed P value?	Two-tailed		One- or two-tailed P value?	Two-tailed		One- or two-tailed P value?	Two-tailed		One- or two-tailed P value?	Two-tailed		One- or two-tailed P value?	Two-tailed
	t, df	t=5.015 df=10		t, df	t=3.02 df=10		t, df	t=6.662 df=10		t, df	t=10.34 df=10		t, df	t=3.9 df=10
	How big is the difference?			How big is the difference?			How big is the difference?			How big is the difference?			How big is the difference?
	Mean ± SEM of column A	1.14 ± 0.1104, n=6		Mean ± SEM of column A	1 ± 0.05519, n=6		Mean ± SEM of column A	1 ± 0.05519, n=6		Mean ± SEM of column A	1 ± 0.0593, n=6		Mean ± SEM of column A	1 ± 0.04955, n=6
	Mean ± SEM of column B	0.5271 ± 0.05236, n=6		Mean ± SEM of column B	1.234 ± 0.05426, n=6		Mean ± SEM of column B	2.068 ± 0.1506, n=6		Mean ± SEM of column B	1.988 ± 0.07492, n=6		Mean ± SEM of column B	3.011 ± 0.5134, n=6
	Difference between means	-0.6128 ± 0.1222		Difference between means	0.2338 ± 0.0774		Difference between means	1.068 ± 0.1604		Difference between means	0.9878 ± 0.09555		Difference between means	2.011 ± 0.5158
	95% confidence interval	-0.885 to -0.3405		95% confidence interval	0.06131 to 0.4062		95% confidence interval	0.711 to 1.426		95% confidence interval	0.7749 to 1.201		95% confidence interval	0.8621 to 3.161
	R squared (eta squared)	0.7155		R squared (eta squared)	0.477		R squared (eta squared)	0.8161		R squared (eta squared)	0.9145		R squared (eta squared)	0.6033
