# Supplementary material for: A sequential methodology for the rapid identification and characterization of breast cancer-associated functional SNPs
Source: Nat Commun. 2020 Jul 3;11:3340. doi: 10.1038/s41467-020-17159-8 (PMC7334201; doi:10.1038/s41467-020-17159-8)
Supplement: Supplementary file 4 — Source Data [file 41467_2020_17159_MOESM4_ESM.zip › Data for Figure 4-5/Source data for Figure 5C.xlsx]

## Sheet: Sheet1
	TFAM overexpression			FGFR2 overexpression
	WT	OE TFAM		WT	OE TFAM
	0.836265	1.40845		0.744516	0.550443
	0.967182	1.29091		1.04408	0.486719
	1.19655	1.47664		1.21141	0.539855
	0.99952	1.30071		0.964622	0.376971
	0.973299	1.21597		0.921499	0.396629
	1.02718	1.28893		1.11388	0.378619
	how to analyze			how to analyze
	Table Analyzed	TFAM OVER EXPRESSION		Table Analyzed	FGFR2 TFAM OVER EXPRESSION
	Column B	OE TFAM		Column B	OE TFAM
	vs.	vs.		vs.	vs.
	Column A	WT		Column A	WT
	Unpaired t test			Unpaired t test
	P value	0.0004		P value	<0.0001
	P value summary	***		P value summary	****
	Significantly different (P < 0.05)?	Yes		Significantly different (P < 0.05)?	Yes
	One- or two-tailed P value?	Two-tailed		One- or two-tailed P value?	Two-tailed
	t, df	t=5.388 df=10		t, df	t=7.352 df=10
	How big is the difference?			How big is the difference?
	Mean ± SEM of column A	1 ± 0.0476, n=6		Mean ± SEM of column A	1 ± 0.06641, n=6
	Mean ± SEM of column B	1.33 ± 0.03861, n=6		Mean ± SEM of column B	0.4549 ± 0.03299, n=6
	Difference between means	0.3303 ± 0.06129		Difference between means	-0.5451 ± 0.07415
	95% confidence interval	0.1937 to 0.4668		95% confidence interval	-0.7103 to -0.3799
	R squared (eta squared)	0.7438		R squared (eta squared)	0.8439
