# Supplementary material for: A sequential methodology for the rapid identification and characterization of breast cancer-associated functional SNPs
Source: Nat Commun. 2020 Jul 3;11:3340. doi: 10.1038/s41467-020-17159-8 (PMC7334201; doi:10.1038/s41467-020-17159-8)
Supplement: Supplementary file 4 — Source Data [file 41467_2020_17159_MOESM4_ESM.zip › Data for Figure 4-5/Source data for Figure 5D.xlsx]

## Sheet: Sheet1
	control sequence					rs7895676-T
	OE Con	OE TFAM	siCon	siTFAM		OE Con	OE TFAM	siCon	siTFAM
	0.710621	0.812773	0.819902	0.906386		1.02423	0.819902	1.20944	1.83217
	1.24479	1.01232	1.04814	1.12589		1.18734	0.951077	1.35083	1.7479
	1.18578	1.38472	1.13905	1.25154		1.32806	1.34972	1.4479	1.48571
	1.19207	1.29776	1.29647	1.12885		1.48363	1.02512	1.31272	1.64837
	0.822448	1.27252	1.01008	1.06312		1.52437	1.05878	1.24835	1.53916
	1.30924	1.18794	1.10719	1.05215		1.54987	1.1954	1.55569	1.75668
	how to analyze					how to analyze
	Table Analyzed	con	Table Analyzed	con		Table Analyzed	676t	Table Analyzed	676t
	Column B	OE TFAM	Column D	siTFAM		Column B	OE TFAM	Column D	siTFAM
	vs.	vs.	vs.	vs.		vs.	vs.	vs.	vs.
	Column A	OE Con	Column C	siCon		Column A	OE Con	Column C	siCon
	Unpaired t test		Unpaired t test			Unpaired t test		Unpaired t test
	P value	0.5428	P value	0.8265		P value	0.0332	P value	0.0021
	P value summary	ns	P value summary	ns		P value summary	*	P value summary	**
	Significantly different (P < 0.05)?	No	Significantly different (P < 0.05)?	No		Significantly different (P < 0.05)?	Yes	Significantly different (P < 0.05)?	Yes
	One- or two-tailed P value?	Two-tailed	One- or two-tailed P value?	Two-tailed		One- or two-tailed P value?	Two-tailed	One- or two-tailed P value?	Two-tailed
	t, df	t=0.63 df=10	t, df	t=0.225 df=10		t, df	t=2.469 df=10	t, df	t=4.117 df=10
	How big is the difference?		How big is the difference?			How big is the difference?		How big is the difference?
	Mean ± SEM of column A	1.077 ± 0.101, n=6	Mean ± SEM of column C	1.07 ± 0.06431, n=6		Mean ± SEM of column A	1.35 ± 0.08588, n=6	Mean ± SEM of column C	1.354 ± 0.05268, n=6
	Mean ± SEM of column B	1.161 ± 0.08666, n=6	Mean ± SEM of column D	1.088 ± 0.04645, n=6		Mean ± SEM of column B	1.067 ± 0.07588, n=6	Mean ± SEM of column D	1.668 ± 0.0552, n=6
	Difference between means	0.08385 ± 0.1331	Difference between means	0.01785 ± 0.07933		Difference between means	-0.2829 ± 0.1146	Difference between means	0.3142 ± 0.07631
	95% confidence interval	-0.2127 to 0.3804	95% confidence interval	-0.1589 to 0.1946		95% confidence interval	-0.5383 to -0.02757	95% confidence interval	0.1442 to 0.4842
	R squared (eta squared)	0.03817	R squared (eta squared)	0.005038		R squared (eta squared)	0.3787	R squared (eta squared)	0.629
