# Supplementary material for: A sequential methodology for the rapid identification and characterization of breast cancer-associated functional SNPs
Source: Nat Commun. 2020 Jul 3;11:3340. doi: 10.1038/s41467-020-17159-8 (PMC7334201; doi:10.1038/s41467-020-17159-8)
Supplement: Supplementary file 4 — Source Data [file 41467_2020_17159_MOESM4_ESM.zip › Data for Figure 4-5/Source data for Figure 5E.xlsx]

## Sheet: Sheet1
	MCF-7 cells																									FGFR2 in siTEAD3 kd cells			FGFR2 in siNFIB kd cells
	siRNA knockdown for PARP2			siRNA knockdown for TFAM			siRNA knockdown for TEAD1			siRNA knockdown for TEAD3			siRNA knockdown for NFIB													siCon	siTEAD3		siCon	siNFIB
	siCon	siPARP2		siCon	siTFAM		siCon	siTEAD1		siCon	siTEAD3		siCon	siNFIB												0.733176	0.383848		0.733176	7.70098
	0.83121	0.00601118		1.1548	0.270423		1.1547	0.241534		1.1547	0.388548		0.83121	0.0345559												1.05272	0.575822		1.05272	4.26462
	1.16491	0.00738491		1.11016	0.455655		1.11025	0.231877		1.11025	0.435379		1.16491	0.0718502												1.2141	0.61975		1.2141	5.5362
	1.00388	0.0214714		0.735045	0.333224		0.735053	0.43436		0.735053	0.422916		1.00388	0.0655968												0.875028	0.688239		0.733077	7.70223
	0.83121	0.00181043		1.13911	0.0488492		0.803741	0.338557		0.987726	0.55732		1.16215	0.151895												1.10655	0.211082		1.05293	4.26531
	1.16491	0.00175985		1.43402	0.0593338		1.10625	0.391716		1.04227	0.478763		1.12679	0.0141671												1.01842	0.141157		1.21399	5.5371
	1.00388	0.0261755		0.426866	0.104399		1.09001	0.68735		0.970006	0.512365		0.711057	0.00110414												how to analyze			how to analyze
	how to analyze			how to analyze			how to analyze			how to analyze			how to analyze													Table Analyzed	MCF-7siTEAD3-fgfr2		Table Analyzed	MCF-7siNFIB-fgfr2
	Table Analyzed	MCF-7siPARP2-KD		Table Analyzed	MCF-7siTFAM-KD		Table Analyzed	MCF-7siTEAD1-KD		Table Analyzed	MCF-7siTEAD3-KD		Table Analyzed	MCF-7siNFIB-KD
																										Column B	siTEAD3		Column B	siNFIB
	Column B	siPARP2		Column B	siTFAM		Column B	siTEAD1		Column B	siTEAD3		Column B	siNFIB												vs.	vs.		vs.	vs.
	vs.	vs.		vs.	vs.		vs.	vs.		vs.	vs.		vs.	vs.												Column A	siCon		Column A	siCon
	Column A	siCon		Column A	siCon		Column A	siCon		Column A	siCon		Column A	siCon
																										Unpaired t test			Unpaired t test
	Unpaired t test			Unpaired t test			Unpaired t test			Unpaired t test			Unpaired t test													P value	0.0007		P value	<0.0001
	P value	<0.0001		P value	0.0006		P value	0.0001		P value	<0.0001		P value	<0.0001												P value summary	***		P value summary	****
	P value summary	****		P value summary	***		P value summary	***		P value summary	****		P value summary	****												Significantly different (P < 0.05)?	Yes		Significantly different (P < 0.05)?	Yes
	Significantly different (P < 0.05)?	Yes		Significantly different (P < 0.05)?	Yes		Significantly different (P < 0.05)?	Yes		Significantly different (P < 0.05)?	Yes		Significantly different (P < 0.05)?	Yes												One- or two-tailed P value?	Two-tailed		One- or two-tailed P value?	Two-tailed
	One- or two-tailed P value?	Two-tailed		One- or two-tailed P value?	Two-tailed		One- or two-tailed P value?	Two-tailed		One- or two-tailed P value?	Two-tailed		One- or two-tailed P value?	Two-tailed												t, df	t=4.853 df=10		t, df	t=7.545 df=10
	t, df	t=16.19 df=10		t, df	t=4.882 df=10		t, df	t=6.082 df=10		t, df	t=8.159 df=10		t, df	t=11.66 df=10
																										How big is the difference?			How big is the difference?
	How big is the difference?			How big is the difference?			How big is the difference?			How big is the difference?			How big is the difference?													Mean ± SEM of column A	1 ± 0.07003, n=6		Mean ± SEM of column A	1 ± 0.08938, n=6
	Mean ± SEM of column A	1 ± 0.06094, n=6		Mean ± SEM of column A	1 ± 0.1463, n=6		Mean ± SEM of column A	1 ± 0.07398, n=6		Mean ± SEM of column A	1 ± 0.06031, n=6		Mean ± SEM of column A	1 ± 0.07779, n=6												Mean ± SEM of column B	0.4366 ± 0.09259, n=6		Mean ± SEM of column B	5.834 ± 0.6345, n=6
	Mean ± SEM of column B	0.01077 ± 0.004272, n=6		Mean ± SEM of column B	0.212 ± 0.06806, n=6		Mean ± SEM of column B	0.3876 ± 0.06832, n=6		Mean ± SEM of column B	0.4659 ± 0.02546, n=6		Mean ± SEM of column B	0.05653 ± 0.02218, n=6												Difference between means	-0.5634 ± 0.1161		Difference between means	4.834 ± 0.6407
	Difference between means	-0.9892 ± 0.06109		Difference between means	-0.788 ± 0.1614		Difference between means	-0.6124 ± 0.1007		Difference between means	-0.5341 ± 0.06546		Difference between means	-0.9435 ± 0.08089												95% confidence interval	-0.822 to -0.3047		95% confidence interval	3.407 to 6.262
	95% confidence interval	-1.125 to -0.8531		95% confidence interval	-1.148 to -0.4284		95% confidence interval	-0.8368 to -0.3881		95% confidence interval	-0.68 to -0.3883		95% confidence interval	-1.124 to -0.7632												R squared (eta squared)	0.7019		R squared (eta squared)	0.8506
	R squared (eta squared)	0.9633		R squared (eta squared)	0.7045		R squared (eta squared)	0.7872		R squared (eta squared)	0.8694		R squared (eta squared)	0.9315
	FGFR2 in siPAPR2 kd cells			FGFR2 in siTFAM kd cells			FGFR2 in siTEAD1 kd cells			FGFR2 in siTEAD3 kd cells			FGFR2 in siNFIB kd cells
	siCon	siPARP2		siCon	siTFAM		siCon	siTEAD1		siCon	siTEAD3		siCon	siNFIB
	0.733077	20.0922		0.733176	0.30091		1.1547	0.241534		0.733176	0.383848		0.733176	7.70098
	1.05293	22.527		1.05272	0.321387		1.11025	0.231877		1.05272	0.575822		1.05272	4.26462
	1.21399	18.6587		1.2141	0.475865		0.735053	0.43436		1.2141	0.61975		1.2141	5.5362
	0.875028	16.1348		0.733077	0.601917		0.875028	0.0873483		0.875028	0.688239		0.733077	7.70223
	1.10655	24.3524		1.05293	0.642878		1.10655	0.162039		1.10655	0.211082		1.05293	4.26531
	1.01842	26.1962		1.21399	0.475942		1.01842	0.106521		1.01842	0.141157		1.21399	5.5371
	how to analyze			how to analyze			how to analyze			how to analyze			how to analyze
	Table Analyzed	MCF-7siPARP2-fgfr2		Table Analyzed	MCF-7siTFAM-fgfr2		Table Analyzed	MCF-7siTEAD1-fgfr2		Table Analyzed	MCF-7siTEAD3-fgfr2		Table Analyzed	MCF-7siNFIB-fgfr2
	Column B	siPARP2		Column B	siTFAM		Column B	siTEAD1		Column B	siTEAD3		Column B	siNFIB
	vs.	vs.		vs.	vs.		vs.	vs.		vs.	vs.		vs.	vs.
	Column A	siCon		Column A	siCon		Column A	siCon		Column A	siCon		Column A	siCon
	Unpaired t test			Unpaired t test			Unpaired t test			Unpaired t test			Unpaired t test
	P value	<0.0001		P value	0.0005		P value	<0.0001		P value	0.0007		P value	<0.0001
	P value summary	****		P value summary	***		P value summary	****		P value summary	***		P value summary	****
	Significantly different (P < 0.05)?	Yes		Significantly different (P < 0.05)?	Yes		Significantly different (P < 0.05)?	Yes		Significantly different (P < 0.05)?	Yes		Significantly different (P < 0.05)?	Yes
	One- or two-tailed P value?	Two-tailed		One- or two-tailed P value?	Two-tailed		One- or two-tailed P value?	Two-tailed		One- or two-tailed P value?	Two-tailed		One- or two-tailed P value?	Two-tailed
	t, df	t=13.3 df=10		t, df	t=4.997 df=10		t, df	t=9.358 df=10		t, df	t=4.853 df=10		t, df	t=7.545 df=10
	How big is the difference?			How big is the difference?			How big is the difference?			How big is the difference?			How big is the difference?
	Mean ± SEM of column A	1 ± 0.07004, n=6		Mean ± SEM of column A	1 ± 0.08938, n=6		Mean ± SEM of column A	1 ± 0.06673, n=6		Mean ± SEM of column A	1 ± 0.07003, n=6		Mean ± SEM of column A	1 ± 0.08938, n=6
	Mean ± SEM of column B	21.33 ± 1.526, n=6		Mean ± SEM of column B	0.4698 ± 0.05717, n=6		Mean ± SEM of column B	0.2106 ± 0.05159, n=6		Mean ± SEM of column B	0.4366 ± 0.09259, n=6		Mean ± SEM of column B	5.834 ± 0.6345, n=6
	Difference between means	20.33 ± 1.528		Difference between means	-0.5302 ± 0.1061		Difference between means	-0.7894 ± 0.08435		Difference between means	-0.5634 ± 0.1161		Difference between means	4.834 ± 0.6407
	95% confidence interval	16.92 to 23.73		95% confidence interval	-0.7666 to -0.2938		95% confidence interval	-0.9773 to -0.6014		95% confidence interval	-0.822 to -0.3047		95% confidence interval	3.407 to 6.262
	R squared (eta squared)	0.9465		R squared (eta squared)	0.7141		R squared (eta squared)	0.8975		R squared (eta squared)	0.7019		R squared (eta squared)	0.8506
