# Supplementary material for: A sequential methodology for the rapid identification and characterization of breast cancer-associated functional SNPs
Source: Nat Commun. 2020 Jul 3;11:3340. doi: 10.1038/s41467-020-17159-8 (PMC7334201; doi:10.1038/s41467-020-17159-8)
Supplement: Supplementary file 4 — Source Data [file 41467_2020_17159_MOESM4_ESM.zip › Data for SupFigure and Table/Source data for Figure S2.xlsx]

## Sheet: Sheet1
Supplementary Figure 2
				anti-PARP-1				anti-PARP-1				anti-PARP-1
				anti-TEAD1				anti-TEAD1
											anti-TEAD1
								anti-RUNX2
				anti-OCT-1
											anti-FOXA1
				anti-OCT-1				anti-RUNX2				anti-FOXA1
				anti-FGFR2				anti-FGFR2				anti-FGFR2
													anti-α-Tubulin
								anti-α-Tubulin
				anti-α-Tubulin
