# Supplementary material for: A sequential methodology for the rapid identification and characterization of breast cancer-associated functional SNPs
Source: Nat Commun. 2020 Jul 3;11:3340. doi: 10.1038/s41467-020-17159-8 (PMC7334201; doi:10.1038/s41467-020-17159-8)
Supplement: Supplementary file 4 — Source Data [file 41467_2020_17159_MOESM4_ESM.zip › Data for SupFigure and Table/Source data for Figure S2B.xlsx]

## Sheet: Sheet1
	siRNA knockdown for OCT-1			siRNA knockdown for RUNX2			siRNA knockdown for FOXA1
	shCon	shOCT-1		siCon	siRUNX2		siCon	siFOXA1
	1.34733	0.262788		1.44589	0.263287		1.10804	0.190385
	1.04276	0.469897		0.845935	0.215649		0.739698	0.223135
	0.609911	0.229141		0.708173	0.243802		1.15226	0.397538
	0.913465	0.35987		0.841943	0.229268		0.898672	0.233057
	0.922565	0.429784		1.20947	0.553484		1.13558	0.365517
	1.16397	0.389677		0.948587	0.164289		0.965747	0.190398
	how to analyze			how to analyze			how to analyze
	Table Analyzed	siOCT-1 kd		Table Analyzed	siRUNX2 kd		Table Analyzed	siFOXA1 kd
	Column B	shOCT-1		Column B	siRUNX2		Column B	siFOXA1
	vs.	vs.		vs.	vs.		vs.	vs.
	Column A	shCon		Column A	siCon		Column A	siCon
	Unpaired t test			Unpaired t test			Unpaired t test
	P value	0.0002		P value	0.0002		P value	0.0075
	P value summary	***		P value summary	***		P value summary	****
	Significantly different (P < 0.05)?	Yes		Significantly different (P < 0.05)?	Yes		Significantly different (P < 0.05)?	Yes
	One- or two-tailed P value?	Two-tailed		One- or two-tailed P value?	Two-tailed		One- or two-tailed P value?	Two-tailed
	t, df	t=5.876 df=10		t, df	t=5.731 df=10		t, df	t=9.629 df=10
	How big is the difference?			How big is the difference?			How big is the difference?
	Mean ± SEM of column A	1 ± 0.1025, n=6		Mean ± SEM of column A	1 ± 0.1124, n=6		Mean ± SEM of column A	1 ± 0.06644, n=6
	Mean ± SEM of column B	0.3569 ± 0.03845, n=6		Mean ± SEM of column B	0.2783 ± 0.05671, n=6		Mean ± SEM of column B	0.2667 ± 0.03722, n=6
	Difference between means	-0.6431 ± 0.1094		Difference between means	-0.7217 ± 0.1259		Difference between means	-0.7333 ± 0.07616
	95% confidence interval	-0.887 to -0.3993		95% confidence interval	-1.002 to -0.4411		95% confidence interval	-0.903 to -0.5636
	R squared (eta squared)	0.7754		R squared (eta squared)	0.7666		R squared (eta squared)	0.9026
	FGFR2 in siOCT-1 kd cells			FGFR2 in siRUNX2 kd cells			FGFR2 in siFOXA1 kd cells
	siCon	siOCT-1		siCon	siRUNX2		siCon	siFOXA1
	1.35809	0.439887		1.35809	0.612386		0.929035	1.59816
	0.934986	0.440907		0.934986	0.622623		1.05588	1.19167
	0.706921	0.575011		0.706921	0.67124		1.01508	0.798761
	0.933569	0.33315		0.933569	0.413322		0.919294	1.16031
	0.917464	0.402865		0.917464	0.61642		1.05073	1.04472
	1.14897	0.512542		1.14897	0.611663		1.02998	0.726359
	how to analyze			how to analyze			how to analyze
	Table Analyzed	siPOU2F1 FGFR2		Table Analyzed	siRUNX2 FGFR2		Table Analyzed	siFOXA1 fgfr2
	Column B	siOCT-1		Column B	siRUNX2		Column B	siFOXA1
	vs.	vs.		vs.	vs.		vs.	vs.
	Column A	siCon		Column A	siCon		Column A	siCon
	Unpaired t test			Unpaired t test			Unpaired t test
	P value	0.0002		P value	0.002		P value	0.5216
	P value summary	***		P value summary	**		P value summary	ns
	Significantly different (P < 0.05)?	Yes		Significantly different (P < 0.05)?	Yes		Significantly different (P < 0.05)?	No
	One- or two-tailed P value?	Two-tailed		One- or two-tailed P value?	Two-tailed		One- or two-tailed P value?	Two-tailed
	t, df	t=5.612 df=10		t, df	t=4.141 df=10		t, df	t=0.6641 df=10
	How big is the difference?			How big is the difference?			How big is the difference?
	Mean ± SEM of column A	1 ± 0.09161, n=6		Mean ± SEM of column A	1 ± 0.09161, n=6		Mean ± SEM of column A	1 ± 0.02475, n=6
	Mean ± SEM of column B	0.4507 ± 0.03445, n=6		Mean ± SEM of column B	0.5913 ± 0.03676, n=6		Mean ± SEM of column B	1.087 ± 0.1281, n=6
	Difference between means	-0.5493 ± 0.09787		Difference between means	-0.4087 ± 0.09871		Difference between means	0.08667 ± 0.1305
	95% confidence interval	-0.7673 to -0.3312		95% confidence interval	-0.6287 to -0.1888		95% confidence interval	-0.2041 to 0.3774
	R squared (eta squared)	0.759		R squared (eta squared)	0.6316		R squared (eta squared)	0.04224
