# Supplementary material for: A sequential methodology for the rapid identification and characterization of breast cancer-associated functional SNPs
Source: Nat Commun. 2020 Jul 3;11:3340. doi: 10.1038/s41467-020-17159-8 (PMC7334201; doi:10.1038/s41467-020-17159-8)
Supplement: Supplementary file 4 — Source Data [file 41467_2020_17159_MOESM4_ESM.zip › Data for SupFigure and Table/Source data for Table 1.xlsx]

## Sheet: Sheet1
			Total Spectrum Count	Total Spectrum Count	Total Spectrum Count	Total Spectrum Count	Total Spectrum Count	Total Spectrum Count	Total Spectrum Count
101017EgliIDcomplex			Human	Human	Human	Human	Human	Human	Human
#	Alternate ID	Molecular Weight	Blank	rs7895676	rs7895676	rs2981578	rs7895676	rs2981584	rs2981584
1	PARP1	113 kDa	1	80	87	84	86	61	53
2	SFPQ	76 kDa		113	110	118	93	98	72
3	HNRNPA1	39 kDa	1	45	70	55	57	64	43
4	PTBP1	57 kDa	0	98	84	102	91	103	84
5	NONO	54 kDa		75	93	92	66	108	81
6	HNRNPA2B1	37 kDa		73	90	82	82	83	63
7	SPTAN1	285 kDa	0	68	103	92	92	88	57
8	ALB	69 kDa	2	25	24	33	29	17	17
9	TOP1	91 kDa		13	22	26	22	24	10
10	SPTBN1	275 kDa	0	57	71	72	72	71	42
11	HNRNPL	64 kDa		34	43	40	36	30	22
12	PRPF19	55 kDa		41	43	45	34	41	31
13	PSIP1	60 kDa		9	10	12	13	10	6
14	MDC1	227 kDa		24	27	27	23	21	16
15	MKI67	359 kDa	0	19	20	27	20	16	13
16	ILF3	95 kDa		20	25	27	25	24	19
17	PSPC1	59 kDa		29	35	31	28	30	24
18	DNMT1	183 kDa		30	32	36	27	32	20
19	SYNCRIP	70 kDa		19	20	22	19	16	12
20	LMNA	74 kDa		23	34	32	32	32	10
21	SAFB	103 kDa		16	16	17	16	18	14
22	THOC2	183 kDa		12	13	10	7	11	7
23	GLUD1	61 kDa		25	27	28	31	26	20
24	NPM1	33 kDa		19	17	16	17	17	11
25	ILF2	43 kDa		19	19	18	18	15	13
26	HNRNPK	51 kDa		14	20	18	22	16	15
27	TCOF1	152 kDa		15	24	18	13	15	5
28	ELAVL1	36 kDa		8	10	9	11	8	5
29	DDX17	80 kDa		16	15	21	16	12	10
30	NCL	77 kDa		16	22	17	17	16	17
31	FUS	53 kDa		22	30	17	15	21	9
32	HNRNPD	38 kDa		6	9	10	9	7	5
33	KHDRBS1	48 kDa		16	19	15	16	16	17
34	CDC5L	92 kDa	0	18	19	14	21	14	10
35	DDX21	87 kDa		14	22	15	11	13	13
36	THOC1	76 kDa		12	9	7	5	6	5
37	HNRNPA3	40 kDa		11	17	12	14	7	6
38	SKIV2L2	118 kDa		19	16	12	11	14	13
39	NOLC1	74 kDa		4	2	3	2	3	2
40	ACTB	42 kDa		13	18	17	15	13	7
41	HNRNPA0	31 kDa		5	6	9	8	5	5
42	CKMT1A	47 kDa		15	16	22	22	20	12
43	DEK	43 kDa		12	11	10	10	9	7
44	CORO1C	53 kDa		15	13	17	17	12	9
45	SYTL4	76 kDa	8	3	4	2	6	4	2
46	PPP1CB	37 kDa		13	11	12	12	10	8
47	THOC6	38 kDa		6	9	7	5	7	6
48	DDX1	82 kDa		15	12	17	14	10	9
49	MATR3	95 kDa		7	7	8	10	7	6
50	RCC2	56 kDa	0	14	12	14	16	10	6
51	THOC5	79 kDa		4	3	6	4	5	3
52	POLR1A	195 kDa		13	15	10	10	8	5
53	HNRNPDL	46 kDa		8	12	7	8	9	7
54	HIST1H1B	23 kDa		5	7	7	5	7	6
55	RBMX	42 kDa		4	7	8	4	5	6
56	DDX39B	49 kDa		13	12	13	12	10	10
57	FLNA	281 kDa		17	13	18	13	10	13
58	ALYREF	27 kDa		7	8	6	7	5	3
59	PUF60	60 kDa		9	10	9	9	7	6
60	CALM1	17 kDa		9	10	9	3	1	2
61	HNRNPAB	36 kDa		6	8	7	5	7	5
62	HNRNPR	71 kDa		7	11	15	8	10	8
63	SNRNP200	245 kDa		9	12	4	7	10	12
64	FEN1	43 kDa		8	7	9	9	4	4
65	BUB3	37 kDa		7	14	14	11	12	8
66	FN1	263 kDa	0
67	DDX5	69 kDa		9	8	8	7	12	12
68	SUB1	14 kDa		5	12	8	7	5	2
69	SPTBN2	271 kDa		17	16	18	15	12	12
70	EIF5B	139 kDa	0	8	5	7	12	8	2
71	SND1	102 kDa		14	11	10	14	12	8
72	USP39	65 kDa		10	10	9	6	11	7
73	SMCHD1	226 kDa		15	10	10	13	7	7
74	SMU1	58 kDa		7	12	8	7	8	9
75	LANCL2	51 kDa		14	13	15	11	9	7
76	RTCB	55 kDa	0	10	11	11	11	11	7
77	PARP2	66 kDa		1	2		0	0	0
78	EXOSC10	101 kDa		9	9	4	5	7	5
79	HSD17B4	80 kDa		17	9	10	11	8	6
80	RCC1	45 kDa		6	7	8	8	8	4
81	U2AF2	54 kDa	0	5	4	7	7	4	7
82	HSPA8	71 kDa		8	9	10	7	9	5
83	XRCC5	83 kDa		13	10	6	6	8	7
84	PLRG1	57 kDa		7	7	7	12	9	5
85	SF3A1	89 kDa		11	10	9	7	10	8
86	SMC3	142 kDa		8	7	9	12	9	7
87	HNRNPM	78 kDa		8	4	6	8	5	9
88	MED1	168 kDa		12	10	9	7	8	4
89	TPX2	86 kDa		3	5	5	4	5	4
90	HNRNPU	91 kDa		6	5	3	4	6	3
91	SNRPA	31 kDa		4	9	5	7	6	7
92	PPIB	24 kDa		6	9	9	12	10	5
93	SF1	68 kDa		7	8	7	7	6	5
94	PABPC1	71 kDa		10	6	9	6	6	4
95	EIF4A3	47 kDa		8	11	5	7	6	5
96	IFI16	88 kDa
97	DOCK9	236 kDa	1	11	6	6	8	12	8
98	FARSB	66 kDa		8	12	10	9	7	7
99	CUX1	164 kDa	1	3	2	4	3		1
100	YBX1	36 kDa		2	4	14	6	3	5
101	MORC2	118 kDa		6	11	7	9	5	2
102	RAVER1	64 kDa		13	10	9	6	9	5
103	TMPO	75 kDa		6	6	7	3	6	5
104	BCAS2	26 kDa		4	4	6	4	3	5
105	XRCC6	70 kDa		8	5	7	5	8	6
106	DDX42	103 kDa		8	9	9	10	10	5
107	APEX1	36 kDa		4	3	7	4	3	3
108	RPS7	22 kDa		2	3	4	1	5	2
109	CTNNBL1	65 kDa		7	5	7	7	7	6
110	POLDIP3	46 kDa		2	5	2	3	3	1
111	CMAS	48 kDa		8	6	6	4	7	4
112	RRBP1	152 kDa		4	7	6	7	3	1
113	HNRNPC	34 kDa		3	8	6	1	8	4
114	PCBP1	37 kDa		6	5	8	7	7	4
115	SF3B3	136 kDa		7	11	7	5	7	6
116	2017-09-09	65 kDa		8	8	7	8	8	9
117	HIST1H1E	22 kDa	0	6	6	6	5	9	5
118	NUDT21	26 kDa		4	8	5	5	7	5
119	CD3EAP	55 kDa		7	3	4	5	5	2
120	SYNE1	1011 kDa	1	0	3	1		2	1
121	AHNAK	629 kDa		3	4	3	6	4	2
122	CLTC	192 kDa		9	6	2	3	7	5
123	HCFC1	209 kDa		10	8	7	4	3	6
124	EEF1A1	50 kDa		5	8	5	6	5	1
125	EXOSC8	30 kDa		8	4	3	3	5	3
126	DIDO1	244 kDa		4	6	3	3	6	3
127	LIG3	113 kDa	0	4	6	4	4	4	1
128	HNRNPH1	49 kDa		5	8	5	9	4	4
129	SNRPB	25 kDa		4	4	4	4	5	2
130	DBN1	71 kDa	1	6	9	8	7	5	4
131	CSTF2	61 kDa		5	5	5	5	4	4
132	CALD1	93 kDa		6	5	10	7	4	3
133	STAG2	141 kDa		3	7	5	6	6	5
134	THOC3	39 kDa		1	3	2	2	1
135	VRK1	45 kDa		2	3	4	3	1	3
136	HMGA1	12 kDa			1	1	1	1
137	SF3B2	100 kDa		5	9	7	6	5	4
138	EIF2S2	38 kDa		6	7	9	11	4	2
139	CKAP5	226 kDa		4	6	10	6	3	3
140	ANXA2	39 kDa		6	5	7	6	7	3
141	THRAP3	109 kDa		7	4	9	7	8	4
142	SERBP1	45 kDa		2	7	5	5	4	5
143	ACTN4	105 kDa		5	8	3	5	6	5
144	AP2B1	105 kDa	0	8	5	5	5	7	5
145	SNRPD1	13 kDa		5	5	5	3	4	1
146	C12orf43	28 kDa		2	3	1	4	2	1
147	XRCC1	69 kDa		7	5	6	5	3	1
148	HNRNPF	46 kDa		6	9	3	6	4	4
149	EXOSC6	28 kDa		5	6	3	2	4	1
150	PDS5B	165 kDa		6	6	4	6	4	3
151	POLR1C	39 kDa		5	6	2	3	3	5
152	PHF3	229 kDa		5	6	5	2	3	5
153	TRIM28	89 kDa		4	4	4	6	5	4
154	EXOSC7	32 kDa		7	4	1	3	2	3
155	FARSA	58 kDa		6	5	6	6	7	4
156	SRRT	101 kDa		7	5	5	6	7	2
157	EIF2S3	51 kDa		7	3	5	3	4	6
158	CPSF6	59 kDa		3	4	5	2	3	4
159	HNRNPH3	37 kDa		4	5	6	6	5	3
160	API5	59 kDa		6	8	3	5	5	3
161	NCOA5	66 kDa		4	4	4	2	4	2
162	SMC1A	143 kDa		5	8	8	6	4	2
163	ANK3	480 kDa		5	4	6	3	5	3
164	CIRBP	19 kDa		2	3	3	3	2	2
165	RBM10	104 kDa		3	7	4	4	3	1
166	C14orf166	28 kDa		6	7	4	5	6	4
167	MACF1	838 kDa	2	1	2	0	2	0	2
168	AP2A1	108 kDa		6	6	5	5	6	5
169	MSH2	105 kDa		3	2	2	1	1	1
170	CSTF3	83 kDa		9	5	3	6	4	3
171	EFTUD2	109 kDa	1	9	7			3	6
172	NIPBL	316 kDa	0	6	8	4	3	3	2
173	NCBP1	92 kDa		5	5	6	5	7	6
174	RANGAP1	64 kDa	1	5	6	7	6	5	3
175	2017-09-02	41 kDa		6	6	5	5	6	5
176	EXOSC2	33 kDa		5	5	2	2	5	3
177	SF3A3	59 kDa		5	7	3	3	5	3
178	MPG	33 kDa		1	1	1	2	2	1
179	POLR1B	128 kDa		7	6	4	2	1	3
180	TOP2B	183 kDa		3	5	2	3	5	6
181	DDX46	117 kDa		4	7	4	4	5	3
182	PPP1R10	99 kDa		6	5	7	4	6	4
183	THOC7	24 kDa		1	1	2	2		2
184	DHX9	141 kDa		3	2	2	1	3	4
185	EWSR1	68 kDa		6	3	5	5	5	1
186	BCLAF1	106 kDa	1	3	6	4	5	4	3
187	MED14	161 kDa		6	8	2	1	3	2
188	EIF2S1	36 kDa		3	7	5	3	1	3
189	BAIAP2	61 kDa		4	4	4	5	5	1
190	HNRNPLL	60 kDa		4		7	5	1	5
191	PPIH	19 kDa		3	4	3	4	2	3
192	RAD21	72 kDa		6	5	6	4	4	3
193	MYH9	227 kDa			0	1	1	0	0
194	KDM1A	93 kDa	0	4	9	4	2	5	4
195	CORO1B	54 kDa		6	4	6	5	5	3
196	RBM3	17 kDa		3	3	2	4	1	1
197	RPL9	22 kDa		4	2	1	2	2	1
198	SRBD1	112 kDa		2	2		1	1	1
199	MAP4	121 kDa	1		3		1		1
200	EZR	69 kDa		2	3	1	4	3	4
201	RBM15	107 kDa		4	3	2	1	5	3
202	PABPN1	33 kDa		6	4	5	4	3	3
203	DDX3X	73 kDa		4	5	4	3	4	6
204	WBP11	70 kDa		3	4	3	2	4
205	SF3B1	146 kDa		6	6	5	2	5	3
206	PCBP2	39 kDa		3	3	5	5	5	1
207	SNRPD3	14 kDa		3	2	3	3	2	2
208	EXOSC3	30 kDa		4	2	3	3	3	3
209	CCNK	64 kDa		2	3	2	2	2	3
210	XRN2	109 kDa		3	5	4	3	2	2
211	TEAD3	49 kDa				10	7	0	1
212	2017-09-07	51 kDa		2	5	6	4	1	1
213	HMGN1	11 kDa		1	4	1	3	2	3
214	APTX	41 kDa		3	2	3	2	2	2
215	PRPF8	274 kDa		4	3	1	3	3	2
216	MED23	156 kDa	1	4	4	3	3	6	2
217	EXOSC9	49 kDa		4	3	2	1	3	1
218	TERF2	60 kDa		2	3	2	2	3	1
219	NUMA1	238 kDa		1	2	0	2	1
220	KPNB1	97 kDa		2	3	1	6	5	2
221	KIAA1429	202 kDa		4	2	2	2	5	4
222	U2SURP	118 kDa		3	3	3	3	1
223	TOE1	57 kDa		2	5	3	5	5	3
224	POLQ	290 kDa				1	1	1
225	RFC1	128 kDa		3	3	3	3	3	1
226	UHRF1	90 kDa
227	EXOSC1	21 kDa		3	1	1	1
228	HIST1H2AB	14 kDa		1	2			3	2
229	DHX15	91 kDa	0	2	3	3	2	2	2
230	SNRPA1	28 kDa		4	2	2	2	5	3
231	PPP1CC	37 kDa		9	7		10	9	6
232	FAM98B	37 kDa		3	2	5	5	2	2
233	TJP2	134 kDa		2	4	1	3	4	2
234	USP7	128 kDa	0	2	3	1	1	3	3
235	RANBP2	358 kDa		1	3	2	2	0
236	SNRPF	10 kDa		3	2	4	1	3	1
237	TERF2IP	44 kDa		3	3	2	3	4	2
238	HDAC2	55 kDa		4	3	4	3	3	2
239	ELOA	90 kDa		3	4	2	3	3	3
240	DDX6	54 kDa		5	3	4	2	1	2
241	PABPC4	71 kDa		8	6	5	6	5	4
242	RBM26	114 kDa		2	2	5	5	4	1
243	GTF2F1	58 kDa		1	2	1	2	2	1
244	RIOX2	53 kDa		1	2	1	1	3	2
245	CBX3	21 kDa		2	6	2	3	2	1
246	TDP1	68 kDa		1	1	4	3	1	1
247	PPP1R12A	115 kDa		2	2	3	1	2	2
248	TOP2A	174 kDa		4	4	2	2	4	3
249		59 kDa	0		1		2	2	1
250	BASP1	23 kDa							1
251	SNRPE	11 kDa		2	2	3	2	1	3
252	TAF15	62 kDa		2	5	4	4	5	2
253	RAB11FIP1	137 kDa		1	2	2	1	1	1
254	HMGB1	25 kDa		3	3	1	3	2	3
255	RPL12	18 kDa		5	1	2	4	2	3
256	TEAD1	48 kDa				5	5	1	1
257	HNRNPUL1	96 kDa			2	1	2	2	2
258	ERH	12 kDa		2	2	3	1	1	1
259	CPSF7	52 kDa		2	4	2	1	4	1
260	POLR2E	25 kDa		1	2	2	1	2
261	NUP153	154 kDa		2	2	1	1	3	2
262	RPLP2	12 kDa	1	4	4	3	2	3	1
263	CCDC124	26 kDa		2	2	3	5	3	3
264	SNW1	61 kDa		1	2	1	2	3	2
265	SRP14	15 kDa		1			1		1
266	SF3B4	44 kDa		2	3	1	2	2	4
267	WDR82	35 kDa		1	3	3	2	3
268	RBBP4	48 kDa		3	3	2	4	1	2
269	PNKP	57 kDa		3	6	1		1	1
270	ASH2L	69 kDa		3	2		1	2	2
271	HSPA1A	70 kDa		4	4	4	3	2	2
272	FAM98A	55 kDa		1	2	2	5	2	3
273	BOD1L1	330 kDa	1			1
274	CCDC18	169 kDa				0	1		2
275	HIST1H2BH	14 kDa		1		1	1	1	1
276	GTF2H1	62 kDa		2	2	2	1	2	2
277	RSU1	32 kDa		2	1	1	1	1	1
278	SNRPD2	14 kDa		2	2	2	2		1
279	RBBP5	59 kDa		2	3	2	3	1	1
280	ABCF1	96 kDa		2	2	3		1	0
281	EXOSC5	25 kDa		4	2		1	1	1
282	RPS19	16 kDa		2			1
283	ZFR	117 kDa		2		3	2	2
284	SF3A2	49 kDa		3	2	2	2	3	2
285	RBM25	100 kDa		3	2	2	3	3	1
286	PACSIN3	48 kDa		2	3	3	1	5	2
287	DSP	332 kDa	2		1		2
288	NFIB	47 kDa		3	1		1	8	4
289	WTAP	44 kDa		1	3	3	1	2
290	CSNK1A1	39 kDa
291	RPS10	19 kDa			1
292	RPL11	20 kDa		2	1	2		2
293	RAN	24 kDa		3	2	1	2	1	3
294	PRPF4B	117 kDa		1	1	2	1	2	2
295	SCAF4	126 kDa		2	2	3	2	3	1
296	MED12	243 kDa	0	2	5	1		4	1
297	GNB1	37 kDa
298	FAM76B	39 kDa		1	1	1		1	1
299	ALKBH5	44 kDa			2	1	1	1
300	EXOSC4	26 kDa		2	3		1	2	1
301	GTF2I	112 kDa		1	1	1	1	1	2
302	CWC15	27 kDa		1	2	3	3	2	3
303	SNRNP40	39 kDa		1	3			3	2
304	DDX18	75 kDa			0	1			0
305	EFHD1	27 kDa	0	2	3	2	3	2	1
306	AKAP2	95 kDa	0	1	1	3	3	1	2
307	RPLP1	12 kDa		5	3	3	3	3	2
308	RPLP0	34 kDa		3	3	3	2	3	1
309	TRMT6	56 kDa		1	4	3	2	2	2
310	HSPA9	74 kDa		3	5	1	2	2	2
311	AP2A2	104 kDa		2	6	4	4	5	2
312	MFAP1	52 kDa			4	3	2		1
313	PTBP3	60 kDa	1	7	8	7		5	5
314	PHF6	41 kDa			1
315	NSRP1	66 kDa	1	2	4	2		1	1
316	PRPF3	78 kDa		1	5	1		4	1
317	POLR2H	17 kDa		1	3	1	1	1	1
318	CWC27	54 kDa		2	1	3	2	1	1
319	CCNT1	81 kDa		3	3	1	1	2
320	TPM1	33 kDa		2	4	2	1	2	1
321	CSTF1	48 kDa		1	2	3	1	2
322	IK	66 kDa		2	4	2	2	2	1
323	TIAL1	42 kDa						1
324	SERPINC1	53 kDa		1	1
325	UBA52	15 kDa	1	2	1	1	1	1	1
326	CTTN	62 kDa		2	4	2	2	2	1
327	HSPA5	72 kDa		3	3	3	3	4	2
328	MED17	73 kDa		1	3	2	2	2	1
329	MED25	78 kDa		3	2	1	2	1	3
330	TCERG1	124 kDa		3	3	1	1		0
331	EEF1G	50 kDa		2	2	1	1	1
332	GRWD1	49 kDa		1	1	1	1	1	1
333	SAFB2	107 kDa		6	5	9	5		6
334	LSM2	11 kDa		3	1	1	2	1	1
335	POLR1E	54 kDa	0	1	1	1	1	1	1
336	ZNF207	51 kDa		2	2	3	1	1	2
337	C7orf50	22 kDa		1	1	2	1		1
338	KRI1	83 kDa		1	3	3	2	1
339	EMG1	27 kDa				1	1		0
340	AP1B1	105 kDa		4	4	2	2	5	3
341	MSH6	153 kDa			3		1
342	KPNA2	58 kDa			0
343	NSD1	297 kDa			2		2
344	PPP1CA	38 kDa		10	8	9	11	10	7
345	MCM3	91 kDa		1	1	3	1	2	1
346	YBX3	40 kDa				6	4	0
347	MEN1	68 kDa		1		2	1		1
348	MED4	30 kDa		2	2	2	1	2	1
349	PDIA5	60 kDa		1	1	3	1	2	1
350	FUBP3	62 kDa			2		1	1	1
351	PRPF4	58 kDa			1	2	3	1	1
352	MED24	110 kDa		3	3			2	2
353	IREB2	105 kDa		1	2		1	1
354	CPSF1	161 kDa			2	1		1	1
355	TMA16	24 kDa					1	1
356	HDAC1	55 kDa		2	2	1	2	2	1
357	RBM8A	20 kDa		2	1	1		2
358	PAK4	64 kDa		2	1	1		1	2
359	RCOR1	53 kDa		1	2	2	1		2
360	RPL19	23 kDa		1	1	2	2	1
361	LSM4	15 kDa	0	2	2	1	2		1
362	GRSF1	53 kDa		1	2	1		2	2
363	ELOC	12 kDa		2	2	3		2	1
364	DECR1	36 kDa		1	2	1	1	2
365	EEF1D	31 kDa		1	1	1	1	3	2
366	ACTN1	103 kDa		2	5	2	3	2
367	PAWR	37 kDa							0
368	MED8	29 kDa		2	3	2		2
369	RPS25	14 kDa
370	MYO1C	122 kDa
371	C1QBP	31 kDa				1	1
372	PQBP1	30 kDa		2	1		1	2	2
373	DDB1	127 kDa		1	2	1	1	1	1
374	WDR61	34 kDa		3	1	1	1	1	1
375	HIST1H1A	22 kDa		3	5	5	3	7
376	NFIX	55 kDa			1	1		7	3
377	THYN1	26 kDa			1		1		1
378	DNAJB11	41 kDa		2	1	2	1	1	2
379	SPAST	67 kDa		2		2	1	1
380	TEAD4	48 kDa				2		1	1
381	MED26	65 kDa			1		1	2	1
382	2017-09-10	53 kDa		2		1	1	1
383	DNAJC10	91 kDa		3	2	2
384	CLPB	79 kDa		3	2	2		1
385	SLTM	117 kDa		1	2	3			1
386	ELOB	13 kDa		3	2	1	1	2
387	TLK1	87 kDa		1	2	2	2		1
388	ARHGEF2	112 kDa
389	TXLNA	62 kDa		1		0	2	1
390	NT5E	63 kDa
391	TXNL4A	17 kDa		1	1	1	1	2
392	SSBP1	17 kDa		1	1	1	2	2	1
393	CDK9	43 kDa		1	2	1	1	2	1
394	PA2G4	44 kDa		1	2		1	1	1
395	NACA	205 kDa		1	1	1	1	2
396	KCTD18	47 kDa		1	1		2	2	1
397	AP2M1	50 kDa			1	1	3	1	1
398	RPRD2	156 kDa	1		2	2	1	1
399	TFAM	29 kDa		1	1
400	BRD4	152 kDa			1	1	2	1
401	G3BP2	54 kDa	0		2	1		1
402	EIF4G3	177 kDa	0
403	CBFB	22 kDa				1	2	1
404	MCAT	43 kDa		1	1	2	1	1	1
405	GAPDH	36 kDa
406	HP1BP3	61 kDa		1		1			2
407	CSNK2A2	41 kDa		1	2	1	1	2
408	GNB2	37 kDa					1	1
409	LAD1	57 kDa		1	2	2	1
410	PPP2R1A	65 kDa		2	1	1		1	1
411	C2orf49	26 kDa		2	1			1	1
412	EHHADH	79 kDa		1			1	2
413	ERCC3	89 kDa		1	1	2	1	0
414	RRP1B	84 kDa					2		1
415	PKP3	87 kDa			1	2		1
416	CSNK2A1	45 kDa			2			1	3
417	ZC3HAV1	101 kDa				2
418	DPY30	11 kDa		1	2			1	1
419	ZC3H14	83 kDa		2	1	1		1
420	WDR36	105 kDa		2	1	1		1
421	GNAI3	41 kDa
422	CGGBP1	19 kDa	1
423	TRIM25	71 kDa		2	1	2
424	WDR43	75 kDa			2			1
425	C19orf53	11 kDa
426	PLCB4	134 kDa
427	MED15	87 kDa		2	1	1
428	COL24A1	175 kDa
429	DSG1	114 kDa	3
430	NTHL1	34 kDa
431	MVP	99 kDa	0
432	GNG12	8 kDa
433	NOP2	89 kDa
434	WDR3	106 kDa		1	1				3
435	RBM17	45 kDa		2		1
436	PKP1	83 kDa	3
437	TWISTNB	37 kDa			3
438	NEIL1	44 kDa
439	LSM14A	51 kDa							2
440	LIG1	102 kDa
441	HMGA2	12 kDa
442	IGF2BP2	66 kDa
443	RPL30	13 kDa		1
444	MRPL40	24 kDa			1	2
445	KLF16	25 kDa
446	CBX1	21 kDa		3
447	NOL6	128 kDa	0
448	RBM14	69 kDa			3
449	NSUN5	47 kDa
450	LIN54	79 kDa
451	METAP1	43 kDa		2
END OF FILE
